# Supplementary material for: CRISPR-Cas3 and type I restriction-modification team up against blaKPC-IncF plasmid transfer in Klebsiella pneumoniae
Source: BMC Microbiol. 2024 Jul 3;24:240. doi: 10.1186/s12866-024-03381-7 (PMC11223367; doi:10.1186/s12866-024-03381-7)
Supplement: Supplementary file 1 — Supplementary Material 1 [file 12866_2024_3381_MOESM1_ESM.xls]

## Sheet: 932 NCBI gloabal strains
Strain	Assembly	contigs	ST	CRISPR	Type I R-M in chromosome	Bla_Carb_acquired	num_resistance_classes	num_resistance_genes	Yersiniabactin	YbST	Colibactin	CbST	Aerobactin	AbST	Salmochelin	SmST	RmpADC	RmST	rmpA2	wzi	K_locus	K_locus_problems	K_locus_confidence	K_locus_identity	K_locus_missing_genes	O_locus	O_type	O_locus_problems	O_locus_confidence	O_locus_identity	O_locus_missing_genes	Aminoglycosides_acquired	Colistin_acquired	Fosfomycin_acquired	Fluoroquinolones_acquired	Glycopeptides_acquired	Macrolides_acquired	Phenicols_acquired	Rifampin_acquired	Sulfonamides_acquired	Tetracyclines_acquired	Tigecycline_acquired	Trimethoprim_acquired	Bla_acquired	Bla_inhR_acquired	Bla_ESBL_acquired	Bla_ESBL_inhR_acquired	Bla_chr	SHV_mutations
NTUH-K2044	GCF_000009885.1	2	ST23	I-E*		-	0	0	ybt 2; ICEKp1	326	-	0	iuc 1	1	iro 1,iro 3	19,18	rmp 3; ICEKp1,rmp 1; KpVP-1	30-1LV,26	rmpA2_3-47%	wzi1	KL1	none	Perfect	1		O1v2	O1	none	Very high	0.9913		-	-	-	-	-	-	-	-	-	-	-	-	-	-	-	-	SHV-11.v1^	35Q
MGH 78578	GCF_000016305.1	6	ST38		ID	-	7	14	-	0	-	0	-	0	-	0	-	0	-	wzi50	KL52	none	Perfect	1		OL101	OL101	*	High	0.9491		aac(6')-Ib'.v1;aadA*;ant(2'')-Ia;aph(3')-Ia;strA.v1;strB.v1	-	-	-	-	-	catA1*;cmlA5	-	sul1;sul2	tet(D)	-	-	TEM-1D.v1^;TEM-1D.v1^	-	SHV-12	-	SHV-11.v1^	238S;240K;35Q;35Q
KCTC 2242	GCF_000220485.1	2	ST375		IA/B	-	0	0	-	0	-	0	iuc 1	19	iro 1	13	rmp 1; KpVP-1	26-2LV	rmpA2_5-54%	wzi72	KL2	none	Very high	0.984		O1v2	O1	-	High	0.9895	O1/O2v2_08_gmlC	-	-	-	-	-	-	-	-	-	-	-	-	-	-	-	-	SHV-1^	-
HS11286	GCF_000240185.1	7	ST11			KPC-2	9	13	ybt 9; ICEKp3	15	-	0	-	0	-	0	-	0	-	wzi74	KL103	*	Very high	0.9669		O2v1	O2	none	Very high	0.9772		aadA2^;rmtB;strA.v1^;strB.v1	-	-	-	-	-	-	-	sul2	tet(G).v1	-	dfrA12*	TEM-1;TEM-1;TEM-1	-	CTX-M-14;CTX-M-14	-	SHV-11.v1	35Q
KPNIH10	GCF_000281435.2	4	ST258			KPC-3	8	11	-	0	-	0	-	0	-	0	-	0	-	wzi154	KL107	none	Very high	1		OL102	OL102	-*	None	0.8802	OL102_05_wbbL,OL102_06_rhamnan,OL102_07_wzm,OL102_08_wzt	aac(6')-Ib'.v1;aadA2;aadA2^;aph3-Ia.v1^	-	-	-	-	mphA	catA1^	-	sul1;sul1	-	-	dfrA12	TEM-1D.v1^	-	-	-	SHV-11.v1	35Q
KPNIH1	GCF_000281535.2	4	ST258			KPC-3	8	11	-	0	-	0	-	0	-	0	-	0	-	wzi154	KL107	none	Very high	1		OL102	OL102	-*	None	0.8802	OL102_05_wbbL,OL102_06_rhamnan,OL102_07_wzm,OL102_08_wzt	aac(6')-Ib'.v1;aadA2;aadA2^;aph3-Ia.v1^	-	-	-	-	mphA	catA1^	-	sul1;sul1	-	-	dfrA12	TEM-1D.v1^	-	-	-	SHV-11.v1	35Q
1084	GCF_000294365.1	1	ST23	I-E*		-	0	0	ybt 1; ICEKp10	47	clb 2	37	-	0	-	0	-	0	-	wzi172	KL1	-	None	0.9994	KL1_05_wzb,KL1_07_wzx,KL1_08_wclY,KL1_09_wzy,KL1_15_wcaI	O1v2	O1	-	High	0.9909	O1/O2v2_02_wzt,O1/O2v2_08_gmlC,O1/O2v2_10_gmlA	-	-	-	-	-	-	-	-	-	-	-	-	-	-	-	-	SHV-11.v1^	35Q
ATCC BAA-2146	GCF_000364385.3	5	ST11			NDM-1	10	22	-	0	-	0	-	0	-	0	-	0	-	wzi174	KL74	?+	Low	0.9888		O3b	O3b	*	High	0.9171		aac(3)-IIa.v1^;aac(6')-Ib'.v1;aac(6')-Ib-cr.v2;aac(6')-Ib3^;aadA2;rmtC;strA.v1^;strB.v1	-	-	qnrB9.2^	-	mphA	CatB4.v1	-	sul1;sul1;sul2	tet(A).v1	-	dfrA14.v1^	CMY-6;OXA-1;TEM-1D.v1^	-	CTX-M-15;CTX-M-15	-	SHV-11.v1;SHV-11.v1*	35Q;35Q
500_1420	GCF_000406765.2	5	ST258			KPC-2	4	3	-	0	-	0	-	0	-	0	-	0	-	wzi29	KL106	?-	Low	0.9901	KL106_01_galF,KL106_02_cpsACP	O2v2	O2	none	Very high	0.9848		aac(6')-Ib'.v2^	-	-	-	-	-	-	-	-	-	-	-	-	-	SHV-12	-	SHV-11.v1	238S;240K;35Q;35Q
DMC1097	GCF_000417225.2	4	ST258			KPC-3	8	11	-	0	-	0	-	0	-	0	-	0	-	wzi154	KL107	none	Very high	0.9999		O2v2	O2	none	Very high	0.9838		aac(6')-Ib'.v2^;aadA*;aadA2^;aph3-Ia.v1^	-	-	-	-	mphA	-	-	sul1	-	-	dfrA12	OXA-9.v1;TEM-1D.v1^	-	SHV-12	-	SHV-11.v1	238S;240K;35Q;35Q
UHKPC07	GCF_000417265.2	4	ST258			KPC-2	5	5	-	0	-	0	-	0	-	0	-	0	-	-	KL106	?-	Good	0.9998	KL106_03_wzi	O2v2	O2	none	Very high	0.9848		aac(6')-Ib'.v1;aac(6')-Ib'.v1	-	-	-	-	-	-	-	-	-	-	-	TEM-1D.v1^	-	SHV-12	-	SHV-11.v1	238S;240K;35Q;35Q
KP-1	GCF_000465975.2	2	ST29		Im6A	-	0	0	-	0	-	0	-	0	-	0	-	0	-	wzi115	KL54	none	Very high	0.9994		O1v2	O1	none	Very high	0.9915		-	-	-	-	-	-	-	-	-	-	-	-	-	-	-	-	SHV-187	-
CG43	GCF_000474015.1	1	ST86		ID	-	0	0	-	0	-	0	-	0	-	0	-	0	-	wzi2	KL2	-	None	0.9989	KL2_05_wzb,KL2_07,KL2_08,KL2_11_wzx,KL2_12	O1v1	O1	none	Very high	0.9846		-	-	-	-	-	-	-	-	-	-	-	-	-	-	-	-	SHV-1^	-
Kp13	GCF_000512165.1	7	ST442			KPC-2	9	15	ybt 0; ICEKp5	223	-	0	-	0	-	0	-	0	-	wzi154	KL107	none	Very high	0.9998		O2v2	O2	none	Very high	0.9837		aac(6')-Ib'.v2^;aadA*;aadA2;rmtG;sat-2	-	-	-	-	-	cmlA4*	-	sul1;sul1;sul2	-	-	dfrA15.v2*	OXA-9.v1;TEM-1D.v1^	-	CTX-M-2;SHV-12	-	SHV-110	156D;238S;240K;35Q;35Q
30684/NJST258_2	GCF_000597905.1	4	ST258			KPC-3	3	2	-	0	-	0	-	0	-	0	-	0	-	wzi154	KL107	none	Very high	0.9999		O2v2	O2	none	Very high	0.9838		aac(6')-Ib'.v1	-	-	-	-	-	-	-	-	-	-	-	-	-	-	-	SHV-11.v1	35Q
30660/NJST258_1	GCF_000598005.1	6	ST258			KPC-3	6	12	-	0	-	0	-	0	-	0	-	0	-	wzi154	KL107	none	Very high	0.9998		O2v2	O2	none	Very high	0.9838		aac(6')-Ib'.v2^;aadA*;aadA*;strB.v1	-	-	-	-	-	-	-	sul2	-	-	dfrA14.v1^	OXA-9.v1;OXA-9.v1;TEM-150*;TEM-1D.v1^;TEM-1D.v1^	-	-	-	-	-
KPNIH27	GCF_000695935.1	6	ST34	I-E		KPC-2	9	16	-	0	-	0	-	0	-	0	-	0	-	wzi90	KL37	-+	Good	0.9993	KL37_18_wcuG	O1v1	O1	none	Very high	0.9862		aac(3)-Ia*;aac(6')-Ib7;ant(2'')-Ia;ant(2'')-Ia	-	-	qnrB19^	-	mphE.v2;msrE	catA1*	-	sul1;sul1*	-	-	dfrA14.v1^	FOX-5;TEM-1D.v1^	-	SHV-12;SHV-5	-	SHV-26	238S;238S;240K;240K;35Q
KPNIH24	GCF_000714675.1	4	ST258			KPC-2	9	17	-	0	-	0	-	0	-	0	-	0	-	wzi29	KL106	?	Good	0.9997		O2v2	O2	none	Very high	0.9848		aac(3)-IV;aac(6')-Ib'.v1;aac(6')-Ib'.v1;aadA2;aadA2;aadA2^;aadA^;aph(4)-Ia	-	-	-	-	mphA	cmlA1*	-	sul1;sul1;sul3	-	-	dfrA12	TEM-1D.v1^	-	SHV-12	-	SHV-11.v1	238S;240K;35Q;35Q
KPR0928	GCF_000717515.1	3	ST258			KPC-2	4	3	-	0	-	0	-	0	-	0	-	0	-	wzi29	KL106	?	Good	0.9999		O2v2	O2	none	Very high	0.9847		aac(6')-Ib'.v1	-	-	-	-	-	-	-	-	-	-	-	TEM-1D.v1^	-	-	-	SHV-11.v1	35Q
PittNDM01	GCF_000733255.1	5	ST14	I-E*	IA/B+ID	NDM-1;OXA-232	10	33	ybt 14; ICEKp5	140	-	0	-	0	-	0	-	0	-	wzi2	KL2	none	Very high	0.9974		O1v1	O1	-	High	0.9998	O1/O2v1_06_wbbO	aac(3)-IId^;aac(6')-Ib'.v1;aac(6')-Ib-cr.v2;aac(6')-Ib-cr.v2;aadA*;aadA*;aadA2^;aph(3')-VI;armA;sat-2;strA.v1*;strB.v1*	-	-	qnrB1.v2^	-	ereA2*;mphE.v2^;msrE	CatB4.v1;CatB4.v1;cmlA5	arr-2	sul1;sul1*;sul2	-	-	dfrA1.v1;dfrA12;dfrA14.v1^	OXA-1;OXA-1;OXA-9.v1;TEM-1D.v1^	-	CTX-M-15	-	SHV-11.v1^;SHV-28.v1^	35Q
blaNDM-1	GCF_000739495.1	3	ST395		IA/B	NDM-1	10	21	-	0	-	0	-	0	-	0	-	0	-	wzi105	KL108	none	Perfect	1		O1v2	O1	none	Very high	0.9897		aac(6')-Ib'.v1;aac(6')-Ib-cr.v2;aadA*;aadA16*;aph(3')-VI;strA.v1*;strB.v1*	-	-	qnrB6^;qnrS1	-	-	catII.2*	arr-3	sul1;sul1;sul2	tet(D)	-	dfrA27	OXA-9.v1;TEM-1D.v1^;TEM-1D.v1^	-	CTX-M-15	-	SHV-11.v1	35Q
ATCC 43816 KPPR1	GCF_000742755.1	1	ST493	I-E*		-	0	0	ybt 2; ICEKp1	321	-	0	-	0	iro 3	21	rmp 3; ICEKp1	46-2LV	-	wzi2	KL2	none	Very high	0.9972		O1v1	O1	none	Very high	0.9981		-	-	-	-	-	-	-	-	-	-	-	-	-	-	-	-	SHV-1*	-
PMK1	GCF_000764615.1	5	ST15	I-E*	ID	NDM-1;NDM-1;NDM-1	10	19	ybt 16; ICEKp12	290	-	0	-	0	-	0	-	0	-	wzi93	KL112	?-	None	0.9828	KL112_08,KL112_09_wzy,KL112_10_wcaO,KL112_11_wcaN,KL112_12_wbaZ,KL112_13_wcuV	O1v1	O1	none	Very high	0.9852		aac(6')-Ib-cr.v2;aadA2^;armA;strA.v1;strB.v1	-	-	qnrB1.v2^	-	mphE.v2;msrE	CatB4.v1;catA1^	-	sul1	tet(D)	-	dfrA12	OXA-1	-	CTX-M-15;CTX-M-15	-	SHV-28.v1^	-
KPNIH33	GCF_000775375.1	4	ST258			KPC-3;KPC-3;KPC-3	7	11	ybt 17; ICEKp10	283	clb 3	17-2LV	-	0	-	0	-	0	-	wzi154	KL107	none	Very high	0.9999		O2v2	O2	none	Very high	0.9838		aac(6')-Ib'.v2^;aadA*;strA.v1^;strB.v1	-	-	-	-	-	-	-	sul2	-	-	dfrA14.v1^	OXA-9.v1;TEM-1D.v1^	-	-	-	SHV-11.v1	35Q
KPNIH32	GCF_000775395.1	4	ST258			KPC-3	9	18	ybt 17; ICEKp10	252	clb 3	62-1LV	-	0	-	0	-	0	-	wzi154	KL107	none	Very high	0.9999		O2v2	O2	none	Very high	0.9838		aac(6')-Ib'.v1;aac(6')-Ib'.v1;aac(6')-Ib'.v2^;aadA*;aadA2^;aph3-Ia.v1^;strA.v1^;strB.v1	-	-	-	-	mphA	catA1^	-	sul1;sul2	-	-	dfrA12;dfrA14.v1^	OXA-9.v1;TEM-1D.v1^	-	SHV-12	-	SHV-11.v1	238S;240K;35Q;35Q
XH209	GCF_000775955.1	1	ST17		IA/B+ID	-	0	0	-	0	-	0	-	0	-	0	-	0	-	wzi82	KL38	none	Very high	0.99		O2v2	O2	none	Very high	0.9843		-	-	-	-	-	-	-	-	-	-	-	-	-	-	-	-	SHV-11.v1^	35Q
KPNIH29	GCF_000784945.1	3	ST1518			KPC-3	5	5	-	0	-	0	-	0	-	0	-	0	-	wzi432	KL64	*	Very high	0.9822		O2v2	O2	none	Very high	0.9837		aac(6')-Ib'.v2^;aadA*	-	-	-	-	-	-	-	-	-	-	dfrA14.v1^	OXA-9.v1	-	-	-	SHV-1	-
KPNIH30	GCF_000784985.1	4	ST258			KPC-2	6	6	-	0	-	0	-	0	-	0	-	0	-	wzi29	KL106	?	Good	0.9999		O2v2	O2	none	Very high	0.9847		aac(6')-Ib'.v1;aadA*	-	-	-	-	-	-	-	sul1	-	-	dfrA1.v1	TEM-1D.v1^	-	-	-	SHV-11.v1	35Q
KPNIH31	GCF_000785005.1	4	ST392	I-E	IA/B*2	KPC-2	7	9	-	0	-	0	-	0	-	0	-	0	-	wzi187	KL27	none	Very high	0.9927		O4	O4	-	High	0.9971	O4_01_hydrolase	aac(6')-Ib'.v1;aac(6')-Ib'.v1;aac(6')-Ib-cr.v2	-	-	qnrB1.v2^	-	-	-	-	-	tet(A).v1	-	dfrA14.v1^	OXA-1	-	CTX-M-15	-	SHV-11.v1^	35Q
HK787	GCF_000813205.1	1	ST86		ID	-	1	0	ybt 9; ICEKp3	207	-	0	-	0	-	0	-	0	-	wzi408	KL2	none	Very high	0.9992		O1v1	O1	none	Very high	0.9846		-	-	-	-	-	-	-	-	-	-	-	-	-	-	-	-	SHV-1^	-
34618	GCF_000814305.1	5	ST258			KPC-2	9	18	-	0	-	0	-	0	-	0	-	0	-	wzi150	KL63	none	Very high	0.9881		O2v2	O2	none	Very high	0.992		aac(3)-IV;aac(6')-Ib'.v1;aac(6')-Ib'.v1;aadA2;aadA2;aadA2^;aadA^;aph(4)-Ia;aph3-Ia.v1^	-	-	-	-	mphA	catA1^;cmlA1*	-	sul1;sul1	-	-	dfrA12	TEM-1D.v1^	-	SHV-12	-	SHV-11.v1	238S;240K;35Q;35Q
1158	GCF_000814805.1	1	ST65		IA/B	-	0	0	ybt 17; ICEKp10	235	clb 3	13	-	0	-	0	-	0	-	wzi72	KL2	none	Very high	0.9839		O1v2	O1	none	Very high	0.9898		-	-	-	-	-	-	-	-	-	-	-	-	-	-	-	-	SHV-11.v1^	35Q
Kp52.145	GCF_000968155.1	3	ST66	I-E*		-	0	0	ybt 12; ICEKp10	315	clb 1	9	iuc 2	24	iro 2	22	rmp 2; KpVP-2	2	-	wzi4	KL2	-	High	0.9833	KL2_13	O1v2	O1	none	Very high	0.9897		-	-	-	-	-	-	-	-	-	-	-	-	-	-	-	-	-	-
CAV1392	GCF_001022035.1	4	ST11			KPC-3;KPC-3	6	9	-	0	-	0	-	0	-	0	-	0	-	wzi177	KL125	*	High	0.9039		O3b	O3b	none	Very high	0.9905		aac(3)-IIa.v1^;aac(6')-Ib-cr.v2	-	-	-	-	-	CatB4.v1;catII.2*	-	-	-	-	-	OXA-1;TEM-1D.v1^	-	CTX-M-15	-	SHV-11.v1	35Q
CAV1344	GCF_001022175.1	6	ST941	I-E		KPC-2	7	15	-	0	-	0	-	0	-	0	-	0	-	wzi25	KL25	-	High	0.9985	KL25_09_wfeD	O2v2	O2	none	Very high	0.9938		aac(6')-Ib'.v2^;aac(6')-Ib'.v2^;aadA*;aadA*;ant(2'')-Ia	-	-	qnrA1	-	-	-	-	sul1;sul1	-	-	-	OXA-9.v1;OXA-9.v1;TEM-1D.v1^;TEM-1D.v1^;TEM-1D.v1^	-	SHV-7^	-	SHV-11.v1^	238S;240K;35Q
CAV1596	GCF_001022235.1	5	ST258			KPC-3;KPC-3	7	13	ybt 9; ICEKp3	198	-	0	-	0	-	0	-	0	-	wzi154	KL107	none	Very high	0.9998		O2v2	O2	none	Very high	0.9837		aac(3)-IV;aac(6')-Ib'.v2^;aadA*;aadA2;aadA^;aph(4)-Ia	-	-	-	-	-	cmlA1*	-	sul3	-	-	-	OXA-9.v1;TEM-1D.v1^	-	SHV-12	-	SHV-11.v1	238S;240K;35Q;35Q
MGH83	GCF_001185665.2	6	ST309			KPC-3;KPC-3	3	10	-	0	-	0	-	0	-	0	-	0	-	wzi42	KL42	none	Very high	0.9999		O4	O4	none	Very high	0.9991		aac(6')-Ib'.v2^;aac(6')-Ib'.v2^;aadA*;aadA*	-	-	-	-	-	-	-	-	-	-	-	OXA-9.v1;OXA-9.v1;TEM-1D.v1^;TEM-1D.v1^	-	-	-	SHV-11.v1^	35Q
KP617	GCF_001307175.1	3	ST14	I-E*	IA/B+ID	NDM-1;OXA-232	8	15	ybt 14; ICEKp5	140	-	0	-	0	-	0	-	0	-	wzi2	KL2	?-	Good	0.9973	KL2_12	O1v1	O1	-	High	0.9998	O1/O2v1_06_wbbO	aac(6')-Ib-cr.v2;aadA2^;aph(3')-VI;armA;sat-2	-	-	qnrB1.v2^	-	mphE.v2^;msrE	CatB4.v1	-	sul1	-	-	dfrA1.v1;dfrA12	OXA-1	-	-	-	SHV-28.v1^	-
ST101:960186733	GCF_001316565.3	3	ST101			NDM-1	10	18	ybt 9; ICEKp3	184	-	0	-	0	-	0	-	0	-	wzi137	KL17	none	Very high	1		O1v1	O1	none	Very high	0.9803		aac(3)-IIa.v1^;aac(6')-Ib-cr.v2;armA;strA.v1*;strA.v1*;strB.v1*;strB.v1*	-	-	-	-	mphE.v2;msrE	CatB4.v1	-	sul1;sul2;sul2	tet(D)	-	dfrA14.v1^	OXA-1	-	CTX-M-15	-	SHV-1^	-
MS6671	GCF_001455995.1	7	ST147	I-E	IA/B	OXA-181;OXA-181;OXA-181	7	13	-	0	-	0	-	0	-	0	-	0	-	wzi64	KL64	none	Perfect	1		O2v1	O2	none	Very high	0.9864		aac(6')-Ib;aac(6')-Ib;aadA2^;rmtF;rmtF	-	-	qnrB1.v2^	-	-	-	arr-2	-	-	-	dfrA12;dfrA14.v1^	-	-	CTX-M-15	-	SHV-11.v1^	35Q
KpN01	GCF_001456055.3	5	ST278		IA/B	NDM-7	8	9	-	0	-	0	-	0	-	0	-	0	-	wzi123	KL136	none	Very high	0.9965		O2v2	O2	none	Very high	0.983		strA.v1^;strB.v1	-	-	qnrB1.v2^	-	-	-	-	sul2	tet(A).v1	-	dfrA14.v1^	TEM-1D.v1^	-	CTX-M-15	-	SHV-27	156D
KpN06	GCF_001456095.3	5	ST278		IA/B	-	7	8	-	0	-	0	-	0	-	0	-	0	-	wzi123	KL136	none	Very high	0.9964		O2v2	O2	none	Very high	0.983		strA.v1^;strB.v1	-	-	qnrB1.v2^	-	-	-	-	sul2	tet(A).v1	-	dfrA14.v1^	TEM-1D.v1^	-	CTX-M-15	-	SHV-27	156D
CAV1193	GCF_001456135.1	6	ST941	I-E		KPC-2	7	15	-	0	-	0	-	0	-	0	-	0	-	wzi25	KL25	-	High	0.9985	KL25_09_wfeD	O2v2	O2	none	Very high	0.9938		aac(6')-Ib'.v2^;aac(6')-Ib'.v2^;aadA*;aadA*;ant(2'')-Ia	-	-	qnrA1	-	-	-	-	sul1;sul1	-	-	-	OXA-9.v1;OXA-9.v1;TEM-1D.v1^;TEM-1D.v1^;TEM-1D.v1^	-	SHV-7^	-	SHV-11.v1^	238S;240K;35Q
J1	GCF_001482345.1	3	ST111	I-E*	ID	-	0	0	-	0	-	0	-	0	-	0	-	0	-	wzi350	KL113	-*	High	0.965	KL113_15_wcaI	O1v2	O1	none	Very high	0.9872		-	-	-	-	-	-	-	-	-	-	-	-	-	-	-	-	SHV-11.v1^	35Q
NUHL24835	GCF_001521895.1	3	ST14	I-E*		NDM-5	4	4	ybt 13; ICEKp2	299-1LV	-	0	-	0	-	0	-	0	-	wzi2	KL2	?	Good	0.9974		O1v1	O1	none	Very high	0.9999		aadA2^	-	-	-	-	-	-	-	-	-	-	dfrA12	-	-	CTX-M-15	-	SHV-28.v1^	-
RJF999	GCF_001529935.1	2	ST23	I-E*		-	0	0	ybt 1; ICEKp10	338	clb 2	29	iuc 1	1	iro 1	2	rmp 1; KpVP-1	40	rmpA2_5-54%	wzi1	KL1	none	Very high	1		O1v2	O1	none	Very high	0.9912		-	-	-	-	-	-	-	-	-	-	-	-	-	-	-	-	SHV-11.v1^	35Q
RJF293	GCF_001530015.1	2	ST374	I-E*	IA/B	-	0	0	ybt 10; ICEKp4	107-3LV	-	0	iuc 1	1-1LV	iro 1	2	rmp 1; KpVP-1	26	rmpA2_5-54%	wzi408	KL2	-	High	0.9971	KL2_12,KL2_13	O1v1	O1	none	Very high	0.9994		-	-	-	-	-	-	-	-	-	-	-	-	-	-	-	-	SHV-1^	-
YH43	GCF_001548315.1	1	ST3851		ID	-	0	0	-	0	-	0	-	0	-	0	-	0	-	-	KL67	*	Very high	0.9686		OL103	OL103	none	Very high	0.9672		-	-	-	-	-	-	-	-	-	-	-	-	-	-	-	-	LEN-42^	-
TGH8	GCF_001611055.1	1	ST383	I-E	ID	-	1	0	-	0	-	0	-	0	-	0	-	0	-	-	KL30	*	Very high	0.964		O1v2	O1	none	Very high	0.9844		-	-	-	-	-	-	-	-	-	-	-	-	-	-	-	-	-	-
TGH10	GCF_001611095.1	1	ST383	I-E	ID	-	5	4	-	0	-	0	-	0	-	0	-	0	-	-	KL30	-+*	Good	0.9641	KL30_15_wcuG	O1v2	O1	none	Very high	0.9844		aadA2^	-	-	-	-	mphA	-	-	sul1	-	-	dfrA12	-	-	-	-	SHV-1	-
SKGH01	GCF_001644765.1	6	ST147	I-E	IA/B	OXA-181;OXA-181;OXA-181	7	13	ybt 10; ICEKp4	20-2LV	-	0	-	0	-	0	-	0	-	wzi64	KL64	none	Perfect	1		O2v1	O2	none	Very high	0.9864		aac(6')-Ib;aac(6')-Ib;aadA2^;rmtF;rmtF	-	-	qnrB1.v2^	-	-	-	arr-2	-	-	-	dfrA12;dfrA14.v1^	-	-	CTX-M-15	-	SHV-11.v1^	35Q
W14	GCF_001646625.1	3	ST1536			-	0	0	ybt 4; plasmid	29-2LV	-	0	-	0	-	0	-	0	-	wzi274	KL30	none	Very high	0.9917		O1v1	O1	none	Very high	0.98		-	-	-	-	-	-	-	-	-	-	-	-	-	-	-	-	SHV-1^	-
AATZP	GCF_001648215.1	4	ST147	I-E	IA/B*2+ID	NDM-1	8	13	ybt 9; ICEKp3	183-3LV	-	0	-	0	-	0	-	0	-	wzi64	KL64	none	Very high	0.9999		O2v1	O2	none	Very high	0.9864		aac(6')-Ib'.v1;aac(6')-Ib-cr.v2;aadA*;aph(3')-VI	-	-	qnrS1	-	-	catB3.v2	arr-3	sul1	-	-	-	OXA-1;OXA-9.v1;TEM-1D.v1^	-	CTX-M-15	-	SHV-11.v1^	35Q
BR	GCF_001663195.1	2	ST15	I-E*	IA/B+ID	KPC-2;KPC-2	9	13	ybt 15; ICEKp11	230-1LV	-	0	-	0	-	0	-	0	-	wzi93	KL112	none	Very high	0.9863		O1v1	O1	-	High	0.9849	O1/O2v1_03_wbbM,O1/O2v1_05_wbbN	aac(3)-IId^;aac(6')-Ib-cr.v2^;aadA16*	-	-	qnrA3^	-	mphA;mphA	catB3.v2	arr-3	sul1	-	-	dfrA27	OXA-1	-	-	-	SHV-28.v1^	-
KPNIH39	GCF_001663295.1	4	ST37		IA/B	KPC-3	1	1	-	0	-	0	-	0	-	0	-	0	-	wzi50	KL15	?-+	Good	0.9977	KL15_16_ugd	O4	O4	none	Very high	0.997		-	-	-	-	-	-	-	-	-	-	-	-	-	-	-	-	SHV-11.v1^	35Q
Kpn223	GCF_001663435.1	2	ST273	I-E	IA/B	-	3	3	-	0	-	0	-	0	-	0	-	0	-	wzi174	KL74	none	Very high	0.9895		O3b	O3b	*	High	0.917		strA.v1;strB.v1	-	-	-	-	-	-	-	sul2	-	-	-	-	-	-	-	SHV-11.v1^	35Q
Kpn555	GCF_001663455.1	4	ST2623			-	2	4	-	0	-	0	-	0	-	0	-	0	-	-	KL52	*	Very high	0.966		OL103	OL103	*	High	0.9453		-	-	-	-	-	mphA;mphA;mphA	-	-	-	tet(B).v2*	-	-	-	-	-	-	SHV-1^;SHV-1^;SHV-1^;SHV-1^;SHV-1^	-
KPNIH36	GCF_001675125.1	4	ST258			KPC-3	7	11	-	0	-	0	-	0	-	0	-	0	-	wzi154	KL107	-	High	0.9999	KL107_08	OL102	OL102	-*	None	0.8802	OL102_05_wbbL,OL102_06_rhamnan,OL102_07_wzm,OL102_08_wzt	aac(6')-Ib'.v1;aadA2;aadA2^;aph3-Ia.v1^	-	-	-	-	mphA;mphA	-	-	sul1;sul1	-	-	dfrA12	TEM-1D.v1^	-	-	-	SHV-11.v1	35Q
TH1	GCF_001676825.1	3	ST1536			-	0	0	ybt 4; plasmid	29-2LV	-	0	-	0	-	0	-	0	-	wzi274	KL30	none	Very high	0.9917		O1v1	O1	none	Very high	0.98		-	-	-	-	-	-	-	-	-	-	-	-	-	-	-	-	SHV-1^	-
XH210	GCF_001699105.2	3	ST17		IA/B+ID	IMP-4	9	14	-	0	-	0	-	0	-	0	-	0	-	wzi82	KL38	none	Very high	0.99		O2v2	O2	none	Very high	0.9843		aac(3)-IId^;strA.v1^;strB.v1	-	-	qnrS1;qnrS1	-	-	catII.2*	-	sul1;sul2	tet(A).v1;tet(D)	-	dfrA1.v1	LAP-2	-	CTX-M-14	-	SHV-11.v1^	35Q
1_GR_13	GCF_001701425.2	6	ST147	I-E	IA/B*2	VIM-27	12	27	-	0	-	0	-	0	-	0	-	0	-	wzi64	KL64	none	Very high	1		O2v1	O2	none	Very high	0.9864		aac(6')-Il;aadA*;ant(2'')-Ia;aph3-Ia.v1^;aph3-Ia.v1^;rmtB;strA.v1;strA.v1;strB.v1;strB.v1;strB.v1	-	-	-	-	mphA	cmlA5	arr-2	sul1;sul2	tet(A).v2;tet(G).v1	-	dfrA1.v2;dfrA1.v2;dfrA14.v1^;dfrA14.v1^;dfrA23	OXA-10;TEM-1D.v1^	-	VEB-1	-	SHV-11.v1^	35Q
16_GR_13	GCF_001701835.2	6	ST11			OXA-48	11	24	ybt 9; ICEKp3	183	-	0	-	0	-	0	-	0	-	wzi50	KL15	none	Very high	0.9992		O4	O4	-	High	0.9966	O4_06_glycosyltransferase	aac(3)-IIa.v1^;aac(6')-Ib-cr.v2;aadA*;aadA2^;ant(2'')-Ia;aph3-Ia.v1^;rmtB;strA.v1^;strB.v1	-	-	-	-	mphA	CatB4.v1;cmlA5	arr-2	sul1;sul2	tet(A).v2;tet(G).v1	-	dfrA12	OXA-1;OXA-10;TEM-1D.v1^	-	CTX-M-15;VEB-1	-	SHV-11.v1	35Q
20_GR_12	GCF_001701845.2	5	ST258			KPC-2	8	10	ybt 13; ICEKp2	299	-	0	-	0	-	0	-	0	-	wzi29	KL106	?	Good	0.9999		O2v2	O2	none	Very high	0.9848		aac(6')-Ib'.v1;aph3-Ia.v1^;strB.v1	-	-	-	-	-	-	-	sul2	tet(A).v1	-	dfrA14.v2	TEM-1D.v1^;TEM-1D.v1^	-	SHV-12	-	SHV-11.v1	238S;240K;35Q;35Q
2_GR_12	GCF_001702045.2	6	ST258			KPC-2	12	25	ybt 13; ICEKp2	299	-	0	-	0	-	0	-	0	-	wzi29	KL106	?	Good	0.9999		O2v2	O2	none	Very high	0.9848		aac(6')-Ib'.v1;aadA*;aadA2^;ant(2'')-Ia;aph3-Ia.v1^;rmtB;strA.v1^;strB.v1	-	-	-	-	mphA	catA1^;cmlA5	arr-2	sul1;sul2	tet(A).v2;tet(G).v1	-	dfrA12;dfrA14.v1^;dfrA23	OXA-10;TEM-1D.v1^;TEM-1D.v1^	-	SHV-12;VEB-1	-	SHV-11.v1^	238S;240K;35Q;35Q
DHQP1002001	GCF_001704235.1	3	ST34			OXA-181	10	19	-	0	-	0	-	0	-	0	-	0	-	wzi116	KL57	-*	High	0.9737	KL57_13_vanT	O2v2	O2	none	Very high	0.9848		aac(3)-IId^;aac(6')-Ib-cr.v2;aadA2^;aadA^;strA.v1*;strB.v1*	-	-	-	-	ereA2*	catA1*	arr-2	sul1;sul1;sul2*	tet(A).v1	-	dfrA12;dfrA14.v1^	-	-	CTX-M-15;CTX-M-15;CTX-M-15	-	SHV-26	-
blood sample 2	GCF_001705385.1	4	ST512			KPC-3	7	9	-	0	-	0	-	0	-	0	-	0	-	wzi154	KL107	none	Very high	1		O2v2	O2	none	Very high	0.9837		aadA2;aadA2^;aph3-Ia.v1^	-	-	-	-	mphA	catA1^	-	sul1;sul1	-	-	dfrA12	-	-	-	-	SHV-11.v1;SHV-11.v1	35Q;35Q
ED23	GCF_001708225.1	2	ST23	I-E*		-	0	0	ybt 9; ICEKp3	331	-	0	iuc 1	1	iro 1	2-1LV	rmp 1; KpVP-1	31	rmpA2_5-54%	wzi1	KL1	none	Very high	0.9999		O1v2	O1	none	Very high	0.9913		-	-	-	-	-	-	-	-	-	-	-	-	-	-	-	-	SHV-11.v1^	35Q
ED2	GCF_001708245.1	1	ST23	I-E*		-	0	0	ybt 1; ICEKp10	336	clb 2	29-1LV	-	0	-	0	-	0	-	wzi1	KL1	none	Very high	0.9998		O1v2	O1	none	Very high	0.9912		-	-	-	-	-	-	-	-	-	-	-	-	-	-	-	-	SHV-11.v1^	35Q
11	GCF_001709275.1	5	ST14	I-E*		NDM-1;OXA-232	10	33	ybt 14; ICEKp5	140	-	0	-	0	-	0	-	0	-	wzi2	KL2	none	Very high	0.9974		O1v1	O1	-	High	0.9998	O1/O2v1_06_wbbO	aac(3)-IId^;aac(6')-Ib'.v1;aac(6')-Ib-cr.v2;aac(6')-Ib-cr.v2;aadA*;aadA*;aadA2^;aph(3')-VI;armA;sat-2;strA.v1*;strB.v1*	-	-	qnrB1.v2^	-	ereA2*;mphE.v2^;msrE	CatB4.v1;CatB4.v1;cmlA5	arr-2	sul1;sul1*;sul2	-	-	dfrA1.v1;dfrA12;dfrA14.v1^	OXA-1;OXA-1;OXA-9.v1;TEM-1D.v1^	-	CTX-M-15	-	SHV-11.v1^;SHV-28.v1^	35Q
23	GCF_001709295.1	4	ST14	I-E*		OXA-48	8	14	-	0	-	0	-	0	-	0	-	0	-	wzi2	KL2	none	Very high	0.9975		O1v1	O1	none	Very high	0.9997		aph(3')-VI*;strA.v1;strA.v1;strA.v1^;strB.v1;strB.v1	-	-	qnrB1.v2^	-	-	-	-	sul2	tet(A).v1	-	dfrA14.v1^	TEM-1D.v1^	-	CTX-M-14^;CTX-M-15	-	SHV-28.v1^	-
UCLAOXA232KP_Pt0	GCF_001721725.1	1	ST16		ID	-	1	0	ybt 9; ICEKp3	174-1LV	-	0	-	0	-	0	-	0	-	wzi50	KL51	-	High	0.9992	KL51_14_wcoZ	O3b	O3b	-	High	0.9906	O3b_05_wbdD	-	-	-	-	-	-	-	-	-	-	-	-	-	-	-	-	SHV-1	-
UCLAOXA232KP	GCF_001741545.1	5	ST16		ID	-	5	6	ybt 9; ICEKp3	174-3LV	-	0	-	0	-	0	-	0	-	wzi50	KL51	-	High	0.9992	KL51_14_wcoZ	O3b	O3b	none	Very high	0.9907		aac(6')-Ib;rmtF	-	-	-	-	-	-	arr-2;arr-3	sul1	-	-	dfrA1.v1	-	-	-	-	SHV-1	-
UCLAOXA232KP	GCF_001741665.1	7	ST16		ID	OXA-232	9	11	ybt 9; ICEKp3	174-1LV	-	0	-	0	-	0	-	0	-	wzi50	KL51	-	High	0.9993	KL51_14_wcoZ	O3b	O3b	none	Very high	0.9907		aac(6')-Ib;aac(6')-Ib-cr.v2^;rmtF	-	-	-	-	-	CatB4.v1	arr-2;arr-3	sul1	-	-	dfrA1.v1	OXA-1	-	CTX-M-15	-	SHV-1	-
TGH13	GCF_001746535.1	1	ST147	I-E	IA/B*2	-	1	0	-	0	-	0	-	0	-	0	-	0	-	wzi64	KL64	none	Perfect	1		O2v1	O2	none	Very high	0.9864		-	-	-	-	-	-	-	-	-	-	-	-	-	-	-	-	SHV-11.v1^	35Q
KP5	GCF_001855315.1	5	ST147	I-E	IA/B*2	NDM-1	9	21	ybt 16; ICEKp12	280	-	0	-	0	-	0	-	0	-	wzi64	KL64	none	Perfect	1		O2v1	O2	none	Very high	0.9864		aac(6')-Ib;armA;rmtF*	-	-	qnrB1.v1;qnrS1;qnrS1	-	mphE.v2;msrE	-	-	sul1	tet(A).v1	-	dfrA1.v1;dfrA1.v1;dfrA14.v1^;dfrA14.v2*	FONA-5*;FONA-5*;TEM-1D.v1^	-	CTX-M-15;SFO-1.v1;SFO-1.v1*	-	SHV-11.v1^	35Q
CAV1016	GCF_001870165.1	4	ST45	I-E	Im6A	KPC-2	9	11	ybt 10; ICEKp4	78	-	0	-	0	-	0	-	0	-	wzi133	KL25	-	High	0.9853	KL25_09_wfeD	O2v1	O2	none	Very high	0.9846		aac(6')-Ib-cr.v2;aadA1.v1^	-	-	-	-	-	catB3.v2	arr-3	sul1;sul1	-	-	dfrA1.v2	OXA-1;TEM-1D.v1^	-	SHV-30	-	SHV-1	238S
Kp_Goe_822579	GCF_001885255.2	7	ST147	I-E	IA/B*2	OXA-48	9	19	ybt 16; ICEKp12	280	-	0	-	0	-	0	-	0	-	wzi64	KL64	none	Very high	1		O2v1	O2	none	Very high	0.9864		aac(3)-IIa.v1^;aac(6')-Ib-cr.v2;aac(6')-Ib3^;strA.v1;strA.v1;strB.v1;strB.v1	-	-	qnrS1	-	-	CatB4.v1;floR.v2*	-	sul1;sul2	tet(A).v1;tet(A).v2	-	dfrA1.v1	OXA-1;TEM-1D.v1^	-	CTX-M-15	-	SHV-11.v1^	35Q
WCHKP649	GCF_001887985.4	4	ST11			KPC-2	6	5	ybt 9; ICEKp3	192-1LV	-	0	-	0	-	0	-	0	-	wzi64	KL64	none	Very high	0.9991		O2v1	O2	-	High	0.9865	O1/O2v1_04_glf	rmtB	-	-	-	-	-	catII.2*	-	-	-	-	-	TEM-1D.v1^	-	CTX-M-65	-	SHV-11.v1	35Q
WCHKP095845	GCF_001887995.2	4	ST1		ID*2	NDM-1	7	10	-	0	-	0	-	0	-	0	-	0	-	wzi45	KL45	none	Very high	0.9841		O1v2	O1	none	Very high	0.995		strA.v1^;strA.v1^;strB.v1;strB.v1	mcr-8.1*	-	-	-	-	-	-	sul2*;sul2*	tet(A).v1	-	-	TEM-1D.v1^	-	-	-	SHV-1^	-
MNCRE78	GCF_001902195.1	5	ST258			KPC-2	8	12	ybt 17; ICEKp10	251	clb 3	62	-	0	-	0	-	0	-	wzi154	KL107	none	Very high	0.9999		O2v2	O2	none	Very high	0.9838		aac(6')-Ib'.v1;aac(6')-Ib'.v1;aac(6')-Ib'.v1;aadA2^;aph3-Ia.v1^	-	-	qnrS1	-	mphA	catA1^	-	sul1	-	-	dfrA12	-	-	SHV-12^	-	SHV-11.v1	238S;240K;35Q;35Q
WCHKP649	GCF_001902215.1	5	ST258			KPC-2	8	12	ybt 17; ICEKp10	251	clb 3	62	-	0	-	0	-	0	-	wzi154	KL107	none	Very high	0.9999		O2v2	O2	none	Very high	0.9838		aac(6')-Ib'.v1;aac(6')-Ib'.v1;aac(6')-Ib'.v1;aadA2^;aph3-Ia.v1^	-	-	qnrS1	-	mphA	catA1^	-	sul1	-	-	dfrA12	-	-	SHV-12^	-	SHV-11.v1	238S;240K;35Q;35Q
MNCRE53	GCF_001902235.1	5	ST258			KPC-2	9	12	ybt 17; ICEKp10	251	clb 3	62	-	0	-	0	-	0	-	wzi154	KL107	none	Very high	0.9998		O2v2	O2	none	Very high	0.9838		aac(6')-Ib'.v1;aac(6')-Ib'.v1;aac(6')-Ib'.v1;aadA2^;aph3-Ia.v1^	-	-	qnrS1	-	mphA	catA1^	-	sul1	-	-	dfrA12	-	-	SHV-12	-	SHV-11.v1	238S;240K;35Q;35Q
CAV1453	GCF_001902255.1	4	ST258			KPC-2	7	14	-	0	-	0	-	0	-	0	-	0	-	wzi29	KL106	?	Good	0.9998		O2v2	O2	none	Very high	0.9848		aac(6')-Ib'.v1;aac(6')-Ib'.v1;aadA2;aadA2^;aadA^;aph(4)-Ia;aph3-Ia.v1^	-	-	-	-	mphA	catA1^;cmlA1*	-	sul1;sul3	-	-	dfrA12	-	-	-	-	SHV-11.v1	35Q
Kp_Goe_154414	GCF_001902335.1	7	ST23			OXA-48	7	10	ybt 9; ICEKp3	202-1LV	-	0	iuc 1	1	-	0	rmp 1; KpVP-1	31-1LV	rmpA2_8*-60%	-	KL57	-	Good	0.988	KL57_03_wzi	O2v2	O2	-	High	0.9863	O1/O2v2_08_gmlC	aac(3)-IIa.v1*;aac(6')-Ib-cr.v2	-	-	qnrS1	-	-	CatB4.v1;catII.2*	-	sul2	tet(A).v1	-	-	LAP-2;OXA-1	-	-	-	SHV-1^	-
Kp_Goe_62629	GCF_001902355.1	3	ST395		IA/B	NDM-1	10	15	-	0	-	0	-	0	-	0	-	0	-	wzi105	KL108	none	Perfect	1		O1v2	O1	none	Very high	0.9897		aac(3)-IIa.v1^;aac(6')-Ib-cr.v2;aadA2^;rmtC	-	-	-	-	mphA	CatB4.v1;catA1^	-	sul1;sul1;sul1*	tet(A).v1	-	dfrA1.v1	OXA-1	-	CTX-M-15	-	SHV-11.v1	35Q
Kp_Goe_822917	GCF_001902415.1	9	ST11			OXA-48	9	12	ybt 9; ICEKp3	183	-	0	-	0	-	0	-	0	-	wzi50	KL15	none	Very high	0.9979		O4	O4	none	Very high	0.9966		aac(3)-IIa.v1^;aac(6')-Ib-cr.v2;aadA2^;aph3-Ia.v1^	-	-	-	-	mphA	CatB4.v1	-	sul1	-	-	dfrA12;dfrA14.v1^	OXA-1	-	CTX-M-15	-	SHV-11.v1	35Q
Kp_Goe_33208	GCF_001902435.1	3	ST101			OXA-48	10	19	ybt 9; ICEKp3	183-1LV	-	0	-	0	-	0	-	0	-	wzi137	KL17	none	Very high	0.9998		O1v1	O1	none	Very high	0.9803		aac(3)-IIa.v1^;aac(6')-Ib'.v1;aadA*;aadA2;aadA^;aph(3')-VI*;strA.v1;strA.v1	-	-	-	-	mphA	cmlA1*;floR.v1*	-	sul3	tet(D)	-	dfrA14.v1^	OXA-9.v1;TEM-1D.v1^;TEM-1D.v1^	-	CTX-M-14^	-	SHV-1^	-
SWU01	GCF_001902475.1	2	ST11			KPC-2	7	10	ybt 9; ICEKp3	192-2LV	-	0	-	0	-	0	-	0	-	wzi209	KL47	none	Very high	0.994		OL101	OL101	-	High	0.9498	OL101_09_glycosylhydrolase	aadA2;aadA2;ant(2'')-Ia;rmtB	-	-	-	-	-	cmlA4*	-	sul1*	-	-	-	TEM-1D.v1^	-	CTX-M-65;SHV-12	-	SHV-11.v1	238S;240K;35Q;35Q
Kp_Goe_71070	GCF_001902515.1	4	ST101			OXA-48	10	19	ybt 9; ICEKp3	183-1LV	-	0	-	0	-	0	-	0	-	wzi137	KL17	none	Very high	0.9998		O1v1	O1	none	Very high	0.9803		aac(3)-IIa.v1^;aac(6')-Ib'.v1;aadA*;aadA2;aadA^;aph(3')-VI*;strA.v1;strA.v1	-	-	-	-	mphA	cmlA1*;floR.v1*	-	sul3	tet(D)	-	dfrA14.v1^	OXA-9.v1;TEM-1D.v1^;TEM-1D.v1^	-	CTX-M-14^	-	SHV-1^	-
CAV1417	GCF_001902535.1	5	ST340			KPC-4	7	13	-	0	-	0	-	0	-	0	-	0	-	wzi56	KL55	*	Very high	0.9627		O3b	O3b	none	Very high	0.9921		aac(3)-IV;aadA2;aadA^;aph(4)-Ia*;aph3-Ia.v1^	-	-	-	-	mphA	cmlA1*	-	sul1;sul1;sul3	-	-	-	-	-	CTX-M-15;CTX-M-15	-	SHV-11.v1	35Q
CAV1042	GCF_001908515.1	7	ST244		ID	KPC-2;KPC-2	7	8	-	0	-	0	-	0	-	0	-	0	-	wzi50	KL15	none	Very high	0.9997		O4	O4	none	Very high	0.9967		aadA2^	-	-	-	-	mphA	-	-	sul1	-	-	dfrA12	TEM-1D.v1^	-	SHV-7^	-	SHV-11.v1^	238S;240K;35Q
Kp_Goe_149473	GCF_001908595.1	6	ST147	I-E	IA/B*2	OXA-48	9	15	ybt 16; ICEKp12	280	-	0	-	0	-	0	-	0	-	wzi64	KL64	none	Very high	1		O2v1	O2	none	Very high	0.9864		aac(6')-Ib3^;strA.v1;strA.v1;strB.v1;strB.v1	-	-	qnrS1	-	-	floR.v2*	-	sul1;sul2	tet(A).v1;tet(A).v2	-	dfrA1.v1	TEM-1D.v1^	-	CTX-M-15	-	SHV-11.v1^	35Q
Kp_Goe_827024	GCF_001908625.1	6	ST147	I-E	IA/B*2	OXA-48	9	16	ybt 16; ICEKp12	280-1LV	-	0	-	0	-	0	-	0	-	wzi64	KL64	none	Very high	1		O2v1	O2	none	Very high	0.9864		aac(6')-Ib3^;strA.v1;strA.v1;strB.v1;strB.v1	-	-	qnrS1	-	-	floR.v2*	-	sul1;sul1;sul2	tet(A).v1;tet(A).v2	-	dfrA1.v1	TEM-1D.v1^	-	CTX-M-15	-	SHV-11.v1^	35Q
Kp_Goe_827026	GCF_001908655.1	6	ST147	I-E	IA/B*2	-	8	15	ybt 16; ICEKp12	280	-	0	-	0	-	0	-	0	-	wzi64	KL64	none	Very high	0.9999		O2v1	O2	none	Very high	0.9864		aac(6')-Ib3^;strA.v1;strA.v1;strB.v1;strB.v1	-	-	qnrS1	-	-	floR.v2*	-	sul1;sul1;sul2	tet(A).v1;tet(A).v2	-	dfrA1.v1	TEM-1D.v1^	-	CTX-M-15	-	SHV-11.v1^	35Q
Kp_Goe_152021	GCF_001908675.1	6	ST147	I-E	IA/B*2	OXA-48	9	16	ybt 16; ICEKp12	280	-	0	-	0	-	0	-	0	-	wzi64	KL64	none	Very high	1		O2v1	O2	none	Very high	0.9864		aac(6')-Ib3^;strA.v1;strA.v1;strB.v1;strB.v1	-	-	qnrS1	-	-	floR.v2*	-	sul1;sul1;sul2	tet(A).v1;tet(A).v2	-	dfrA1.v1	TEM-1D.v1^	-	CTX-M-15	-	SHV-11.v1^	35Q
KP_Goe_828304	GCF_001908695.1	6	ST147	I-E	IA/B*2	OXA-48	9	16	ybt 16; ICEKp12	280	-	0	-	0	-	0	-	0	-	wzi64	KL64	none	Very high	1		O2v1	O2	none	Very high	0.9864		aac(6')-Ib3^;strA.v1;strA.v1;strB.v1;strB.v1	-	-	qnrS1	-	-	floR.v2*	-	sul1;sul1;sul2	tet(A).v1;tet(A).v2	-	dfrA1.v1	TEM-1D.v1^	-	CTX-M-15	-	SHV-11.v1^	35Q
CAV1217	GCF_001908715.1	5	ST340			KPC-4;KPC-4	4	6	-	0	-	0	-	0	-	0	-	0	-	-	KL55	-*	High	0.9627	KL55_03_wzi	O3b	O3b	none	Very high	0.9921		aac(3)-IV;aac(3)-IV;aph(4)-Ia*	-	-	-	-	-	-	-	sul1	-	-	-	-	-	-	-	SHV-11.v1	35Q
Kp_Goe_149832	GCF_001908875.1	6	ST147	I-E	IA/B*2	OXA-48	9	16	ybt 16; ICEKp12	280	-	0	-	0	-	0	-	0	-	wzi64	KL64	none	Very high	1		O2v1	O2	none	Very high	0.9864		aac(6')-Ib3^;strA.v1;strA.v1;strB.v1;strB.v1	-	-	qnrS1	-	-	floR.v2*	-	sul1;sul1;sul2	tet(A).v1;tet(A).v2	-	dfrA1.v1	TEM-1D.v1^	-	CTX-M-15	-	SHV-11.v1^	35Q
Kp_Goe_821588	GCF_001908895.1	3	ST11			OXA-48	7	8	ybt 9; ICEKp3	183	-	0	-	0	-	0	-	0	-	wzi50	KL15	none	Very high	0.9979		O4	O4	none	Very high	0.9966		aac(3)-IIa.v1^;aac(6')-Ib-cr.v2;aph3-Ia.v1^	-	-	-	-	-	CatB4.v1	-	-	-	-	dfrA14.v1^	OXA-1	-	CTX-M-15	-	SHV-11.v1	35Q
Kp_Goe_121641	GCF_001913175.1	6	ST101			OXA-48	7	11	ybt 9; ICEKp3	183	-	0	-	0	-	0	-	0	-	wzi137	KL17	none	Very high	0.9999		O1v1	O1	none	Very high	0.9803		aac(3)-IIa.v1^;aac(6')-Ib'.v1;aac(6')-Ib-cr.v2;aadA*	-	-	-	-	-	CatB4.v1	-	-	-	-	dfrA14.v1^	OXA-1;OXA-9.v1;TEM-1D.v1^	-	CTX-M-15	-	SHV-1^	-
AR_0049	GCF_001922465.1	4	ST11			NDM-1	10	22	-	0	-	0	-	0	-	0	-	0	-	wzi174	KL74	?+	Low	0.9888		O3b	O3b	*	High	0.9171		aac(3)-IIa.v1^;aac(6')-Ib'.v1;aac(6')-Ib-cr.v2;aac(6')-Ib3^;aadA2;rmtC;strA.v1^;strB.v1	-	-	qnrB9.2^	-	mphA	CatB4.v1	-	sul1;sul1;sul2	tet(A).v1	-	dfrA14.v1^	CMY-6;OXA-1;TEM-1D.v1^	-	CTX-M-15;CTX-M-15	-	SHV-11.v1;SHV-11.v1^	35Q;35Q
ATCC 35657	GCF_001936035.1	2	ST505	I-E*	ID	-	0	0	-	0	-	0	-	0	-	0	-	0	-	wzi64	KL64	none	Very high	0.999		O1v1	O1	none	Very high	0.9865		-	-	-	-	-	-	-	-	-	-	-	-	-	-	-	-	SHV-108	35Q
GN-2	GCF_001939885.2	2	ST485	I-E	IA/B	-	0	0	ybt 4; plasmid	65	-	0	iuc 1	5	iro 1	1	rmp 1; KpVP-1	26	rmpA2_6*-47%	wzi5	KL5	*	Very high	0.992		O3b	O3b	none	Very high	0.9959		-	-	-	-	-	-	-	-	-	-	-	-	-	-	-	-	SHV-27^	156D
1756	GCF_001952835.1	2	ST2549			-	2	7	-	0	-	0	-	0	-	0	-	0	-	wzi8	KL8	none	Very high	0.9985		O1v1	O1	none	Very high	0.9803		aac(3)-IId^;aadA22^;aph3-Ia.v1^;aph3-Ia.v1^	-	-	-	-	-	-	-	-	-	-	-	CMY-2.v2;TEM-1D.v1^;TEM-1D.v1^	-	-	-	SHV-11.v1^	35Q
CN1	GCF_001952875.1	3	ST392	I-E	IA/B*2	KPC-2	7	11	-	0	-	0	-	0	-	0	-	0	-	wzi187	KL27	none	Very high	0.9927		O4	O4	none	Very high	0.9971		aac(3)-IIa.v1^;aac(6')-Ib'.v1;aac(6')-Ib-cr.v2	-	-	qnrB1.v2^	-	-	-	-	-	tet(A).v1	-	dfrA14.v1^	OXA-1	-	CTX-M-15;CTX-M-15;CTX-M-15	-	SHV-11.v1^	35Q
NY9	GCF_001952895.1	7	ST340			KPC-3	10	26	-	0	-	0	-	0	-	0	-	0	-	wzi56	KL55	*	Very high	0.9627		O3b	O3b	none	Very high	0.992		aac(3)-IV;aac(6')-Ib'.v2^;aac(6')-Ib-cr.v2;aadA*;aadA2;aadA2^;aadA^;aph(4)-Ia;aph3-Ia.v1^;strA.v1^;strB.v1	-	-	-	-	mphA	CatB4.v1;cmlA1*	-	sul1;sul2;sul3	tet(A).v1*	-	dfrA12;dfrA14.v1^	OXA-1;OXA-9.v1;TEM-1D.v1^;TEM-1D.v1^	-	CTX-M-15	-	SHV-11.v1*	35Q
CR14	GCF_001952915.1	6	ST258			KPC-2	8	13	ybt 17; ICEKp10	269	clb 3	19	-	0	-	0	-	0	-	wzi154	KL107	none	Very high	0.9997		O2v2	O2	-	High	0.9836	O1/O2v2_05_wbbN	aac(3)-IIa.v1;aac(6')-Ib'.v1;aac(6')-Ib'.v1;aac(6')-Ib3^	-	-	-	-	mphA	catA1^	-	sul1;sul1	-	-	-	OXA-2;TEM-1D.v1^;TEM-1D.v1^	-	CTX-M-2	-	-	-
825795-1	GCF_001956965.1	5	ST147	I-E	IA/B*2	OXA-48	9	15	ybt 16; ICEKp12	280	-	0	-	0	-	0	-	0	-	wzi64	KL64	none	Very high	1		O2v1	O2	none	Very high	0.9864		aac(6')-Ib3^;strA.v1;strA.v1;strB.v1;strB.v1	-	-	qnrS1	-	-	floR.v2*	-	sul1;sul2	tet(A).v1;tet(A).v2	-	dfrA1.v1	TEM-1D.v1^	-	CTX-M-15	-	SHV-11.v1^	35Q
AR_0117	GCF_002055765.1	6	ST234	I-E*		KPC-3	8	11	ybt 17; ICEKp10	269	clb 3	19	-	0	-	0	-	0	-	wzi114	KL30	-+*	Good	0.9636	KL30_02_cpsACP,KL30_15_wcuG	O1v2	O1	none	Very high	0.9952		aac(6')-Ib'.v1;aadA*;ant(2'')-Ia	-	-	-	-	-	catB3.v2	-	sul1	-	-	dfrA14.v1^;dfrA19*	OXA-9.v1;TEM-1D.v1^	-	SHV-5	-	SHV-27	156D;238S;240K
AR_0068	GCF_002055855.1	4	ST14	I-E*	IA/B+ID	NDM-1	9	24	-	0	-	0	-	0	-	0	-	0	-	wzi2	KL2	none	Very high	0.9974		O1v1	O1	-	High	0.9998	O1/O2v1_06_wbbO	aac(3)-IId^;aac(6')-Ib'.v1;aac(6')-Ib-cr.v2;aadA*;aadA2^;aph(3')-VI;armA;sat-2;strA.v1*;strB.v1*	-	-	-	-	mphE.v2^;msrE	CatB4.v1;catA1^	-	sul1;sul2	-	-	dfrA1.v1;dfrA12	OXA-1;OXA-9.v1;TEM-1D.v1^	-	CTX-M-15;CTX-M-15	-	SHV-11.v1^;SHV-28.v1^	35Q
AR_0115	GCF_002056385.1	5	ST258			KPC-3	9	17	-	0	-	0	-	0	-	0	-	0	-	wzi154	KL107	none	Very high	0.9999		O2v2	O2	none	Very high	0.9838		aac(3)-IV;aadA2;aadA2;aadA2^;aadA^;aph(4)-Ia;aph3-Ia.v1^	-	-	-	-	mphA	catA1^;cmlA1*	-	sul1;sul1;sul3	-	-	dfrA12	TEM-1D.v1^	-	SHV-12	-	SHV-11.v1	238S;240K;35Q;35Q
AR_0098	GCF_002056475.1	5	ST258			KPC-2	9	18	-	0	-	0	-	0	-	0	-	0	-	wzi29	KL106	?	Good	0.9997		O2v2	O2	-	High	0.9848	O1/O2v2_07_kfoC	aac(3)-IV;aac(6')-Ib'.v1;aac(6')-Ib'.v1;aadA2;aadA2;aadA2^;aadA^;aph(4)-Ia	-	-	-	-	mphA	catA1^;cmlA1*	-	sul1;sul1;sul3	-	-	dfrA12	TEM-1D.v1^	-	SHV-12	-	SHV-11.v1	238S;240K;35Q;35Q
K66-45	GCF_002113865.1	5	ST11			NDM-1	10	24	ybt 16; ICEKp12	277	-	0	-	0	-	0	-	0	-	wzi24	KL24	none	Very high	1		O2v1	O2	none	Very high	0.9852		aac(3)-IIa.v1^;aac(6')-Ib'.v1;aac(6')-Ib-cr.v2;aac(6')-Ib-cr.v2;aadA*;aadA2^;aph(3')-VI;aph3-Ia.v1^;armA	-	-	qnrS1	-	mphE.v2;msrE	CatB4.v1;CatB4.v1	-	sul1	tet(A).v1	-	dfrA12	OXA-1;OXA-1;OXA-9.v1;TEM-1D.v1^	-	CTX-M-15;CTX-M-15	-	SHV-11.v1	35Q
kp757	GCF_002116885.1	1	ST86		ID	-	0	0	-	0	-	0	-	0	-	0	-	0	-	wzi2	KL2	none	Very high	0.9993		O1v1	O1	none	Very high	0.9846		-	-	-	-	-	-	-	-	-	-	-	-	-	-	-	-	SHV-1^	-
BK13043	GCF_002156725.1	4	ST258			-	7	10	ybt 17; ICEKp10	251	clb 3	62	-	0	-	0	-	0	-	wzi154	KL107	none	Very high	0.9999		O2v2	O2	none	Very high	0.9838		aac(6')-Ib'.v1;aadA2;aadA2^;aph3-Ia.v1^	-	-	-	-	mphA	catA1^	-	sul1;sul1	-	-	dfrA12	-	-	SHV-12	-	SHV-11.v1	238S;240K;35Q;35Q
KPN1482	GCF_002156745.1	6	ST37		IA/B+ID	OXA-48;OXA-48	11	24	-	0	-	0	-	0	-	0	-	0	-	wzi75	KL105	-	High	0.9997	KL105_11,KL105_13	O2v2	O2	none	Very high	0.9845		aac(6')-IIa.v2;aac(6')-Ib;aac(6')-Ib-cr.v2;aadA2*;armA;rmtF;strA.v1^;strB.v1	-	-	qnrB1.v1	-	mphE.v2;msrE*	CatB4.v1;catB11*	arr-2	sul1;sul2*	tet(A).v2*	-	dfrA1.v1*	CMY-4.v1;OXA-1	-	CTX-M-15;CTX-M-15	-	SHV-11.v1^	35Q
KPN528	GCF_002156785.1	4	ST14	I-E*	IA/B+ID	NDM-1	11	29	ybt 14; ICEKp5	138-3LV	-	0	-	0	-	0	-	0	-	wzi2	KL2	none	Very high	0.9974		O1v1	O1	-	High	0.9998	O1/O2v1_06_wbbO	aac(3)-IId^;aac(6')-Ib-cr.v2;aac(6')-Ib-cr.v2;aadA*;aadA2^;aph(3')-VI;armA;sat-2;strA.v1*;strB.v1*	-	-	qnrB1.v2^	-	ereA2*;mphE.v2^;msrE	CatB4.v1;CatB4.v1;catA1^;cmlA5	arr-2	sul1;sul1*;sul2	-	-	dfrA1.v1;dfrA12;dfrA14.v1^	OXA-1;OXA-1	-	CTX-M-15	-	SHV-11.v1^;SHV-28.v1^	35Q
RJA166	GCF_002163895.1	4	ST23	I-E*		-	4	5	ybt 2; ICEKp1	323-1LV	-	0	iuc 1	1	iro 3,iro unknown	7-2LV,0	rmp 3; ICEKp1,rmp unknown	32,0	rmpA2_6-60%	wzi1	KL1	none	Very high	1		O1v2	O1	none	Very high	0.9913		-	-	-	qnrB4	-	-	-	-	sul1	-	-	-	DHA-1	-	SHV-12;SHV-12^	-	-	238S;238S;240K;240K;35Q;35Q
WCHKP2	GCF_002164835.4	4	ST11			KPC-2;KPC-2;KPC-2	7	9	ybt 9; ICEKp3	192-1LV	-	0	-	0	-	0	-	0	-	wzi64	KL64	none	Very high	0.9991		O2v1	O2	none	Very high	0.9865		aadA2;rmtB	-	fosA3	-	-	-	catII.2*	-	-	-	-	-	TEM-1D.v1^	-	CTX-M-65	-	SHV-11.v1	35Q
WCHKP3	GCF_002164855.2	5	ST11			KPC-2	8	10	ybt 9; ICEKp3	192-1LV	-	0	-	0	-	0	-	0	-	wzi64	KL64	none	Very high	0.9989		O2v1	O2	none	Very high	0.9865		aadA2^;aadA2^;aph3-Ia.v1^;rmtB	-	-	-	-	mphA	-	-	sul1	-	-	dfrA12	TEM-1D.v1^	-	CTX-M-65	-	SHV-11.v1	35Q
AR_0047	GCF_002180075.1	5	ST258			-	10	12	-	0	-	0	-	0	-	0	-	0	-	wzi154	KL107	none	Very high	0.9999		O2v2	O2	none	Very high	0.9837		aac(6')-Ib'.v1;aadA2;aadA2^	-	-	-	-	mphA	catA1^	-	sul1;sul1	tet(D)	-	dfrA12	TEM-1D.v1^	-	SHV-12;SHV-5	-	SHV-11.v1	238S;238S;240K;240K;35Q;35Q
AR_0112	GCF_002180155.1	6	ST258			KPC-3;KPC-3	9	17	-	0	-	0	-	0	-	0	-	0	-	wzi154	KL107	none	Very high	0.9999		O2v2	O2	none	Very high	0.9838		aac(3)-IV;aac(6')-Ib'.v1;aadA2;aadA2^;aadA^;aph(4)-Ia;aph3-Ia.v1^	-	-	-	-	mphA	catA1^;cmlA1*	-	sul1;sul3	-	-	dfrA12	TEM-1D.v1^	-	SHV-12	-	SHV-11.v1	238S;240K;35Q;35Q
AR_0146	GCF_002180175.1	4	ST11			NDM-1	10	14	ybt 15; ICEKp11	230-2LV	-	0	-	0	-	0	-	0	-	wzi24	KL24	none	Very high	0.9999		O2v1	O2	-+	Good	0.9852	O1/O2v1_01_wzm	aac(6')-Ib'.v1;aac(6')-Ib-cr.v2;strA.v1^;strB.v1	-	-	qnrB9.2^	-	mphA	CatB4.v1;catII.2*	-	sul2	tet(A).v1	-	dfrA14.v1^	OXA-1	-	CTX-M-15	-	SHV-11.v1	35Q
AR_0158	GCF_002180255.1	5	ST163	I-E	Im6A	NDM-1	9	16	-	0	-	0	-	0	-	0	-	0	-	wzi12	KL12	-	High	0.999	KL12_10_wclM	O1v1	O1	none	Very high	0.977		aac(3)-IId^;aac(6')-Ib-cr.v2;strA.v1^;strB.v1	-	-	qnrB1.v2^;qnrB1.v2^	-	-	CatB4.v1	-	sul2	tet(B).v2*	-	dfrA14.v1^;dfrA30*	OXA-1;TEM-1D.v1^	-	CTX-M-15;SHV-2A^	-	SHV-36	238S;35Q;35Q
AR_0129	GCF_002180295.1	6	ST258			KPC-3	8	10	-	0	-	0	-	0	-	0	-	0	-	wzi154	KL107	none	Very high	0.9999		O2v2	O2	none	Very high	0.9838		aac(6')-Ib'.v1;aadA2^;aph3-Ia.v1^	-	-	-	-	mphA	catA1^	-	sul1	-	-	dfrA12	-	-	SHV-12;TEM-168?	-	SHV-11.v1	238S;240K;35Q;35Q
AR_0143	GCF_002180315.1	5	ST14	I-E*	IA/B+ID	NDM-1	10	24	ybt 14; ICEKp5	140	-	0	-	0	-	0	-	0	-	wzi2	KL2	none	Very high	0.9974		O1v1	O1	-	High	0.9998	O1/O2v1_06_wbbO	aac(3)-IId^;aac(6')-Ib'.v1;aadA*;aadA*;armA;sat-2;strA.v1*;strB.v1*	-	-	-	-	mphE.v2;msrE	catA1^;cmlA5	arr-2	sul1;sul1*;sul2	-	-	dfrA1.v1	CMY-4.v1;OXA-9.v1;TEM-1D.v1^;TEM-1D.v1^	-	CTX-M-15;CTX-M-15	-	SHV-11.v1^;SHV-28.v1^	35Q
AR_0126	GCF_002192315.1	4	ST45	I-E	Im6A	KPC-2	8	11	ybt 10; ICEKp4	78	-	0	-	0	-	0	-	0	-	wzi133	KL25	-	High	0.9853	KL25_09_wfeD	O2v1	O2	none	Very high	0.9846		aac(6')-Ib-cr.v2;aadA1.v1^	-	-	-	-	-	catB3.v2	arr-3	sul1;sul1	-	-	dfrA1.v2	OXA-1;TEM-1D.v1^	-	SHV-30	-	SHV-1	238S
AR_0113	GCF_002192335.1	6	ST258			KPC-3;KPC-3	8	17	-	0	-	0	-	0	-	0	-	0	-	wzi154	KL107	none	Very high	0.9999		O2v2	O2	none	Very high	0.9838		aac(3)-IV;aac(6')-Ib'.v1;aac(6')-Ib'.v1;aadA2;aadA2^;aadA^;aph(4)-Ia;aph3-Ia.v1^	-	-	-	-	mphA	catA1^;cmlA1*	-	sul1;sul3	-	-	dfrA12	TEM-1D.v1^	-	-	-	SHV-11.v1	35Q
AR_0138	GCF_002192375.1	5	ST147	I-E	IA/B	NDM-7	10	19	ybt 10; ICEKp4	20-2LV	-	0	-	0	-	0	-	0	-	wzi64	KL64	none	Perfect	1		O2v1	O2	none	Very high	0.9864		aac(6')-Ib;aadA2^;rmtF;strA.v1;strA.v1^;strB.v1;strB.v1	-	-	qnrB1.v2^	-	mphA	catII.2*	arr-2	sul1;sul2	-	-	dfrA12;dfrA14.v1^	TEM-1D.v1^	-	CTX-M-15;CTX-M-15	-	SHV-11.v1^	35Q
AR_0120	GCF_002197225.1	5	ST258			KPC-2	8	13	ybt 17; ICEKp10	247	clb 3	62	-	0	-	0	-	0	-	wzi154	KL107	none	Very high	0.9999		O2v2	O2	none	Very high	0.9838		aac(6')-33;aac(6')-Ib'.v1;aadA2^;ant(2'')-Ia;aph3-Ia.v1^	-	-	-	-	mphA	floR.v2*	-	sul1;sul1;sul2	-	-	dfrA12	TEM-1D.v1	-	-	-	SHV-11.v1;SHV-11.v1^	35Q;35Q
AR_0125	GCF_002197505.1	6	ST258			KPC-3;KPC-3	10	20	-	0	-	0	-	0	-	0	-	0	-	wzi154	KL107	none	Very high	0.9999		O2v2	O2	none	Very high	0.9838		aac(3)-IV;aac(6')-Ib'.v1;aac(6')-Ib'.v2^;aadA*;aadA2;aadA2^;aadA^;aph(4)-Ia;aph3-Ia.v1^	-	-	-	-	mphA	catA1^;cmlA1*	-	sul1;sul3	-	-	dfrA12	OXA-9.v1;TEM-1D.v1^	-	SHV-12	-	SHV-11.v1	238S;240K;35Q;35Q
AR_0139	GCF_002202195.1	5	ST37		ID*2	NDM-1;NDM-1	11	31	ybt 0; ICEKp6	222	-	0	-	0	-	0	-	0	-	wzi75	KL105	-	High	0.9998	KL105_11	O2v2	O2	none	Very high	0.9845		aac(6')-IIa.v2;aadA*;aadA*;aadA2*;aph(3')-VI;armA;armA;strA.v1^;strB.v1	-	-	-	-	mphE.v2;mphE.v2;msrE*;msrE*	catB11*;cmlA5;cmlA5	arr-2	sul1;sul1;sul1;sul2	tet(A).v1;tet(A).v2	-	dfrA1.v1*	CMY-4.v1;OXA-10;OXA-10	-	CTX-M-15;CTX-M-15	-	SHV-11.v1^	35Q
AR_0145	GCF_002202215.1	5	ST147	I-E	IA/B*2	NDM-1	8	13	ybt 9; ICEKp3	183-2LV	-	0	-	0	-	0	-	0	-	wzi64	KL64	none	Very high	1		O2v1	O2	none	Very high	0.9864		aac(6')-Ib'.v1;aac(6')-Ib-cr.v2;aadA*;aph(3')-VI	-	-	qnrS1	-	-	catB3.v2	arr-3	sul1	-	-	-	OXA-1;OXA-9.v1;TEM-1D.v1^	-	CTX-M-15	-	SHV-11.v1^	35Q
AR_0152	GCF_002202235.1	6	ST147	I-E	IA/B*2	NDM-1	10	18	ybt 9; ICEKp3	183-2LV	-	0	-	0	-	0	-	0	-	wzi64	KL64	none	Very high	1		O2v1	O2	none	Very high	0.9864		aac(6')-Ib'.v1;aac(6')-Ib-cr.v2;aadA*	-	-	qnrS1;qnrS1	-	-	catB3.v2;floR.v1*	arr-3	sul1;sul2	tet(A).v1	-	dfrA14.v1^	LAP-2;OXA-1;OXA-9.v1;TEM-1D.v1^	-	CTX-M-15	-	SHV-11.v1^	35Q
AR_0148	GCF_002202255.1	5	ST11			NDM-1	10	21	-	0	-	0	-	0	-	0	-	0	-	wzi24	KL24	none	Very high	1		O2v1	O2	none	Very high	0.9851		aac(3)-IIa.v1^;aac(3)-IId^;aac(6')-Ib'.v1;aac(6')-Ib-cr.v2;aac(6')-Ib3^;rmtC;strA.v1^;strB.v1	-	-	qnrB9.2^	-	mphA	CatB4.v1	-	sul1;sul1^;sul2	tet(A).v1	-	dfrA14.v1^	CMY-6;OXA-1;TEM-1D.v1^	-	CTX-M-15	-	SHV-11.v1;SHV-11.v1	35Q;35Q
AR_0107	GCF_002202275.1	3	ST1161		Im6A	-	7	15	-	0	-	0	-	0	-	0	-	0	-	wzi19	KL19	*	High	0.9492		O1v2	O1	none	Very high	0.9997		aac(6')-Ib'.v1*;aadA*;aadA*;aadA*;rmtG	-	-	-	-	-	cmlA5	arr-2	sul1;sul1;sul2	-	-	-	OXA-10;OXA-10;OXA-9.v1;TEM-1D.v1^	-	CTX-M-2	-	SHV-187	-
19051	GCF_002209405.1	1	ST15	I-E*	ID	-	4	3	-	0	-	0	-	0	-	0	-	0	-	wzi24	KL24	?-	Good	0.9998	KL24_09_wcuV	O1v1	O1	-+	Good	0.9852	O1/O2v1_01_wzm	aadA2^	-	-	-	-	-	-	-	sul2	-	-	dfrA12	-	-	-	-	SHV-28.v1^	-
DHQP1605752_NV	GCF_002211905.1	4	ST15	I-E*		NDM-1	9	8	ybt 16; ICEKp12	277	-	0	-	0	-	0	-	0	-	wzi2	KL2	none	Very high	0.9953		O1v1	O1	none	Very high	0.9852		aac(6')-Ib3^;rmtC	-	-	-	-	mphA	-	-	sul1	tet(A).v1	-	-	CMY-6	-	CTX-M-15	-	SHV-28.v1^	-
BIC-1	GCF_002243445.1	4	ST258			KPC-2	5	5	-	0	-	0	-	0	-	0	-	0	-	wzi29	KL106	?	Good	0.9997		O2v2	O2	none	Very high	0.9848		aac(6')-Ib'.v1;aph3-Ia.v1^	-	-	-	-	-	-	-	-	-	-	-	TEM-1D.v1^	-	SHV-12	-	SHV-11.v1	238S;240K;35Q;35Q
KPCTRSRTH07	GCF_002248115.2	11	ST1		ID*2	-	9	11	-	0	-	0	-	0	-	0	-	0	-	wzi45	KL45	none	Very high	0.9841		O1v2	O1	none	Very high	0.9949		aac(3)-IIa.v1^;strA.v1^;strB.v1	mcr-3.1*	-	-	-	ermB.v1*;mphA	floR.v2*	-	sul2*	tet(A).v2	-	-	CMY-2.v2	-	CTX-M-14	-	SHV-1^	-
AUSMDU00008079	GCF_002249975.2	5	ST258			KPC-2	9	10	ybt 13; ICEKp2	299	-	0	-	0	-	0	-	0	-	wzi29	KL106	?	Good	0.9998		O2v2	O2	none	Very high	0.9848		aac(6')-Ib'.v1;aadA2^;aph3-Ia.v1^	-	-	-	-	mphA	catA1^	-	sul1	-	-	dfrA12	TEM-1D.v1^	-	SHV-12	-	SHV-11.v1^	238S;240K;35Q;35Q
KPCTRSRTH01	GCF_002251875.2	7	ST3541			-	6	12	-	0	-	0	iuc 3	13-2LV	-	0	-	0	-	-	KL123	*	Very high	0.9526		O3/O3a	O3/O3a	*	Very high	0.9547		aac(3)-IV*;aadA2;aadA^;aph(4)-Ia;aph3-Ia.v1*;strA.v1;strB.v1	mcr-3.4*	-	-	-	mef(B)	cmlA1*	-	sul3	-	-	-	-	-	CTX-M-14	-	SHV-1^	-
WCHKP2080	GCF_002257765.2	4	ST11			KPC-2	9	10	ybt 9; ICEKp3	192-1LV	-	0	-	0	-	0	-	0	-	wzi64	KL64	none	Very high	0.9991		O2v1	O2	none	Very high	0.9865		aac(6')-Ib-cr.v2;aadA16*;aadA2	-	-	-	-	-	-	arr-3	sul1	tet(A).v1*	-	dfrA27	TEM-1D.v1^	-	CTX-M-65	-	SHV-11.v1	35Q
WCHKP13F2	GCF_002257935.4	3	ST36			KPC-2	8	15	ybt 9; ICEKp3	69-6LV	clb 3	13-4LV	iuc 1	1	iro 1	1	rmp 1; KpVP-1	26	rmpA2_4*-34%	wzi149	KL62	none	Very high	0.9998		O2v1	O2	none	Very high	0.9886		aac(3)-IId^;aac(6')-Ib-cr.v2;aadA16*;aph3-Ia.v1;strA.v1^;strB.v1	-	-	-	-	mphA	floR.v1	arr-3	sul1;sul1;sul2*	tet(A).v2	-	dfrA27	-	-	-	-	SHV-11.v1^	35Q
WCHKP7E2	GCF_002258055.3	6	ST11			KPC-2	9	15	ybt 9; ICEKp3	183	-	0	-	0	-	0	-	0	-	wzi50	KL15	none	Very high	0.9988		O4	O4	none	Very high	0.9966		aac(3)-IIa.v1^;aadA2^;aph3-Ia.v1^;strA.v1^;strB.v1	-	-	-	-	ermB.v1*;mphA;mphA	floR.v1*	-	sul1;sul2	tet(A).v2*	-	dfrA12	CMY-2.v2	-	-	-	SHV-11.v1	35Q
WCHKP8F4	GCF_002258145.4	4	ST11			KPC-2	7	7	ybt 9; ICEKp3	192-1LV	-	0	-	0	-	0	-	0	-	wzi209	KL47	none	Very high	0.9941		OL101	OL101	-	High	0.9498	OL101_09_glycosylhydrolase	aadA2;rmtB	-	fosA3	-	-	-	catII.2*	-	-	-	-	-	TEM-1D.v1^	-	CTX-M-65	-	SHV-11.v1	35Q
911021	GCF_002269295.1	1	ST11			-	2	1	ybt 9; ICEKp3	192-2LV	-	0	-	0	-	0	-	0	-	wzi209	KL47	none	Very high	0.9932		OL101	OL101	-+	Good	0.9497	OL101_01_rfbB,OL101_09_glycosylhydrolase	aadA2	-	-	-	-	-	-	-	-	-	-	-	-	-	-	-	SHV-11.v1	35Q
721005	GCF_002278055.1	1	ST11			-	5	6	ybt 9; ICEKp3	192-1LV	-	0	-	0	-	0	-	0	-	wzi209	KL47	-	High	0.993	KL47_11_wzy	OL101	OL101	-	High	0.9498	OL101_09_glycosylhydrolase	aadA2;armA	-	-	-	-	mphE.v2;msrE	-	-	sul1	-	-	-	-	-	CTX-M-3	-	SHV-11.v1	35Q
VBA2172	GCF_002300675.1	7	ST231			OXA-232	6	6	ybt 14; ICEKp5	145-2LV	-	0	-	0	-	0	-	0	-	wzi104	KL51	-	None	0.9934	KL51_07_wcaJ,KL51_08_wcpB,KL51_09_wzy,KL51_10_wcuF,KL51_12_wzx,KL51_14_wcoZ	O1v2	O1	-	High	0.984	O1/O2v2_02_wzt,O1/O2v2_03_wbbM,O1/O2v2_08_gmlC	aac(6')-Ib	-	-	qnrS1	-	-	catA1^	arr-2	-	-	-	-	TEM-1D.v1^	-	-	-	SHV-1^	-
FDAARGOS_444	GCF_002587165.1	5	ST11			KPC-2	9	15	ybt 9; ICEKp3	192-1LV	-	0	-	0	-	0	-	0	-	wzi64	KL64	none	Very high	0.9991		O2v1	O2	none	Very high	0.9861		aac(6')-Ib-cr.v2;aadA16*;aadA2;rmtB	-	-	-	-	-	catII.2*;catII.2*;catII.2*;floR.v1*	arr-3	sul1	-	-	dfrA27	TEM-1D.v1^	-	CTX-M-27;CTX-M-65	-	SHV-11.v1	35Q
FDAARGOS_446	GCF_002587885.1	4	ST340			NDM-1	8	13	ybt 9; ICEKp3	183	-	0	-	0	-	0	-	0	-	wzi19	KL19	*	High	0.9492		O2v2	O2	none	Very high	0.9999		aac(6')-Ib-cr.v2;aac(6')-Ib3^;rmtC;strA.v1^;strB.v1	-	-	-	-	-	CatB4.v1	-	sul1;sul2*	-	-	dfrA14.v1^	OXA-1;TEM-1D.v1^	-	CTX-M-15	-	SHV-11.v1	35Q
FDAARGOS_439	GCF_002591075.1	6	ST147	I-E	IA/B*2	NDM-1	9	17	-	0	-	0	-	0	-	0	-	0	-	wzi64	KL64	none	Perfect	1		O2v1	O2	none	Very high	0.9864		aac(6')-Ib-cr.v2;aadA5;rmtC	-	-	qnrS1	-	ermB.v1*;mphA	CatB4.v1	-	sul1;sul1*	-	-	dfrA17	OXA-1;TEM-1D.v1^	-	CTX-M-15;CTX-M-15;CTX-M-15;SHV-12	-	SHV-11.v1^	238S;240K;35Q;35Q
KSB1_5D	GCF_002741685.1	7	ST340			IMP-4	9	22	ybt 16; ICEKp12	277	-	0	-	0	-	0	-	0	-	wzi50	KL15	none	Very high	0.999		O4	O4	*	Very high	0.9965		aac(3)-IIa.v1^;aac(3)-IId^;aac(6')-Ib-cr.v2;aac(6')-Ib4;aadA2;strA.v1^;strB.v1	-	-	qnrB1.v2^	-	mphA	CatB4.v1;catB3.v2	-	sul1;sul1;sul1;sul2	tet(A).v1	-	-	OXA-1;TEM-1D.v1^;TEM-1D.v1^	-	CTX-M-15;CTX-M-15	-	SHV-11.v1	35Q
INF249	GCF_002752775.1	7	ST29		Im6A	-	8	11	-	0	-	0	-	0	-	0	-	0	-	wzi85	KL30	-+*	Good	0.9655	KL30_15_wcuG	O1v2	O1	-	High	0.994	O1/O2v2_08_gmlC,O1/O2v2_09_gmlB	aac(6')-Ib-cr.v2;strA.v1^;strB.v1	-	-	qnrB1.v2^	-	-	CatB4.v1	-	sul2	tet(A).v1	-	dfrA14.v1^	OXA-1;TEM-1D.v1^	-	CTX-M-15	-	SHV-187	-
KSB1_7E	GCF_002752905.1	3	ST323			-	0	0	-	0	-	0	-	0	-	0	-	0	-	wzi262	KL21	none	Very high	1		O3b	O3b	none	Very high	0.9919		-	-	-	-	-	-	-	-	-	-	-	-	-	-	-	-	SHV-1^	-
QS17-0161	GCF_002752955.1	8	ST45	I-E	Im6A	-	8	11	ybt 10; ICEKp4	78	-	0	iuc 3	32-1LV	-	0	-	0	-	wzi7	KL7	none	Very high	0.9851		O2v2	O2	none	Very high	0.9836		aac(3)-IIa.v1^;strA.v1^;strB.v1	mcr-1.1^	-	qnrS1	-	-	floR.v2*	-	sul2	tet(A).v1*;tet(A).v2	-	-	TEM-1D.v1^	-	CTX-M-55	-	SHV-1	-
INF278	GCF_002752975.1	7	ST340			-	8	18	ybt 16; ICEKp12	277	-	0	-	0	-	0	-	0	-	wzi50	KL15	none	Very high	0.999		O4	O4	*	Very high	0.9965		aac(3)-IIa.v1^;aac(6')-Ib-cr.v2;aadA2;aadA2^;strA.v1^;strB.v1	-	-	qnrB1.v2^	-	-	CatB4.v1	-	sul1;sul1;sul2	tet(A).v1	-	dfrA12	OXA-1;TEM-1D.v1^;TEM-1D.v1^	-	CTX-M-15;CTX-M-15	-	SHV-11.v1	35Q
INF042	GCF_002752995.1	3	ST37		IA/B	-	0	0	ybt 10; ICEKp4	121	-	0	-	0	-	0	-	0	-	wzi14	KL14	none	Very high	0.9998		O3b	O3b	none	Very high	0.9915		-	-	-	-	-	-	-	-	-	-	-	-	-	-	-	-	SHV-11.v1^	35Q
INF158	GCF_002753055.1	7	ST340			IMP-4	9	22	ybt 16; ICEKp12	277	-	0	-	0	-	0	-	0	-	wzi50	KL15	none	Very high	0.999		O4	O4	*	Very high	0.9965		aac(3)-IIa.v1^;aac(3)-IId^;aac(6')-Ib-cr.v2;aac(6')-Ib4;aadA2;strA.v1^;strB.v1	-	-	qnrB1.v2^	-	mphA	CatB4.v1;catB3.v2	-	sul1;sul1;sul1;sul2	tet(A).v1	-	-	OXA-1;TEM-1D.v1^;TEM-1D.v1^	-	CTX-M-15;CTX-M-15	-	SHV-11.v1	35Q
INF157	GCF_002753075.1	7	ST340			IMP-4	9	22	ybt 16; ICEKp12	277	-	0	-	0	-	0	-	0	-	wzi50	KL15	none	Very high	0.999		O4	O4	*	Very high	0.9965		aac(3)-IIa.v1^;aac(3)-IId^;aac(6')-Ib-cr.v2;aac(6')-Ib4;aadA2;strA.v1^;strB.v1	-	-	qnrB1.v2^	-	mphA	CatB4.v1;catB3.v2	-	sul1;sul1;sul1;sul2	tet(A).v1	-	-	OXA-1;TEM-1D.v1^;TEM-1D.v1^	-	CTX-M-15;CTX-M-15	-	SHV-11.v1	35Q
KSB1_9D	GCF_002753165.1	7	ST340			-	8	18	ybt 16; ICEKp12	277	-	0	-	0	-	0	-	0	-	wzi50	KL15	none	Very high	0.999		O4	O4	*	Very high	0.9965		aac(3)-IIa.v1^;aac(6')-Ib-cr.v2;aadA2;aadA2^;strA.v1^;strB.v1	-	-	qnrB1.v2^	-	-	CatB4.v1	-	sul1;sul1;sul2	tet(A).v1	-	dfrA12	OXA-1;TEM-1D.v1^;TEM-1D.v1^	-	CTX-M-15;CTX-M-15	-	SHV-11.v1	35Q
INF059	GCF_002753355.1	3	ST37		IA/B	-	0	0	ybt 10; ICEKp4	121	-	0	-	0	-	0	-	0	-	wzi14	KL14	none	Very high	0.9998		O3b	O3b	none	Very high	0.9915		-	-	-	-	-	-	-	-	-	-	-	-	-	-	-	-	SHV-11.v1^	35Q
KSB1_7J	GCF_002753375.1	1	ST37			-	0	0	-	0	-	0	-	0	-	0	-	0	-	wzi14	KL14	none	Very high	0.9998		O3b	O3b	none	Very high	0.9931		-	-	-	-	-	-	-	-	-	-	-	-	-	-	-	-	SHV-11.v1^	35Q
INF163	GCF_002753405.1	7	ST340			-	8	18	ybt 16; ICEKp12	277	-	0	-	0	-	0	-	0	-	wzi50	KL15	-*	High	0.9973	KL15_10_wcsR,KL15_12_wzy,KL15_13_wckI	O4	O4	*	Very high	0.9965		aac(3)-IIa.v1^;aac(6')-Ib-cr.v2;aadA2;aadA2^;strA.v1^;strB.v1	-	-	qnrB1.v2^	-	-	CatB4.v1	-	sul1;sul1;sul2	tet(A).v1	-	dfrA12	OXA-1;TEM-1D.v1^;TEM-1D.v1^	-	CTX-M-15;CTX-M-15	-	SHV-11.v1	35Q
INF164	GCF_002753555.1	7	ST340			IMP-4	9	21	ybt 16; ICEKp12	277	-	0	-	0	-	0	-	0	-	wzi50	KL15	none	Very high	0.999		O4	O4	-*	High	0.9965	O4_01_hydrolase	aac(3)-IIa.v1^;aac(3)-IId^;aac(6')-Ib-cr.v2;aac(6')-Ib4;aadA2;strA.v1^;strB.v1	-	-	qnrB1.v2^	-	mphA	CatB4.v1;catB3.v2	-	sul1;sul1;sul1;sul2	tet(A).v1	-	-	OXA-1;TEM-1D.v1^	-	CTX-M-15;CTX-M-15	-	SHV-11.v1	35Q
INF274	GCF_002753605.1	6	ST340			-	8	18	ybt 16; ICEKp12	278	-	0	-	0	-	0	-	0	-	wzi50	KL15	none	Very high	0.999		O4	O4	*	Very high	0.9965		aac(3)-IIa.v1^;aac(6')-Ib-cr.v2;aadA2;aadA2^;strA.v1^;strB.v1	-	-	qnrB1.v2^	-	-	CatB4.v1	-	sul1;sul1;sul2	tet(A).v1	-	dfrA12	OXA-1;TEM-1D.v1^;TEM-1D.v1^	-	CTX-M-15;CTX-M-15	-	SHV-11.v1	35Q
P1428	GCF_002761315.1	1	ST23	I-E*		-	0	0	ybt 1; ICEKp10	47-1LV	clb 2	29	iuc 1	1-1LV	iro 1	2	rmp 1; KpVP-1	26	rmpA2_3-47%	wzi1	KL1	-+	Good	0.9999	KL1_15_wcaI	O1v2	O1	none	Very high	0.9913		-	-	-	-	-	-	-	-	-	-	-	-	-	-	-	-	SHV-11.v1^	35Q
H11	GCF_002761515.1	1	ST659		ID	-	1	0	-	0	-	0	-	0	-	0	-	0	-	wzi154	KL107	none	Very high	0.9997		O2v2	O2	none	Very high	0.9835		-	-	-	-	-	-	-	-	-	-	-	-	-	-	-	-	SHV-11.v1^	35Q
CRKP-1215	GCF_002786755.1	4	ST147	I-E	IA/B	NDM-5;OXA-181;OXA-181	10	21	ybt 10; ICEKp4	20-2LV	-	0	-	0	-	0	-	0	-	wzi64	KL64	none	Very high	1		O2v1	O2	none	Very high	0.9862		aac(6')-Ib;aac(6')-Ib;aadA2^;aadA2^;rmtB;rmtF;rmtF	-	-	qnrB1.v2^	-	ermB.v1*;mphA?	catII.2*	arr-2;arr-2	sul1	-	-	dfrA12;dfrA12	TEM-1D.v1^	-	CTX-M-15	-	SHV-11.v1^	35Q
CRKP-2297	GCF_002787755.1	4	ST147	I-E	IA/B	NDM-5;OXA-181;OXA-181	9	16	ybt 10; ICEKp4	20-2LV	-	0	-	0	-	0	-	0	-	wzi64	KL64	none	Perfect	1		O2v1	O2	none	Very high	0.9864		aac(6')-Ib;aadA2^;rmtB;rmtF	-	-	qnrB1.v2^	-	ermB.v1*;mphA?	-	arr-2;arr-2	sul1	-	-	dfrA12	TEM-1D.v1^	-	CTX-M-15	-	SHV-11.v1^	35Q
WCHKP020037	GCF_002811305.2	5	ST11			KPC-2;KPC-2	7	8	ybt 9; ICEKp3	192-2LV	-	0	-	0	-	0	-	0	-	wzi64	KL64	none	Very high	0.9991		O2v1	O2	none	Very high	0.9865		aadA2;rmtB	-	fosA3	-	-	-	catII.2*	-	-	-	-	-	TEM-1D.v1^	-	CTX-M-65	-	SHV-11.v1	35Q
WCHKP36	GCF_002811325.3	5	ST11			KPC-2	10	11	ybt 9; ICEKp3	192-1LV	-	0	-	0	-	0	-	0	-	wzi64	KL64	none	Very high	0.9991		O2v1	O2	none	Very high	0.9865		aac(6')-Ib-cr.v2;aadA16*;aadA2	-	-	-	-	-	catII.2*	arr-3	sul1	tet(A).v1*	-	dfrA27	TEM-1D.v1^	-	CTX-M-65	-	SHV-11.v1	35Q
WCHKP34	GCF_002811335.3	5	ST273		IA/B*2	IMP-4;NDM-1	10	21	-	0	-	0	-	0	-	0	-	0	-	wzi50	KL15	none	Very high	0.9978		O4	O4	none	Very high	0.9966		aac(3)-IId^;aac(6')-Ib-cr.v2;aac(6')-Ib4;aadA16*;aph3-Ia.v1;strA.v1^;strB.v1	-	-	qnrS1	-	mphA	floR.v1	arr-3	sul1;sul1;sul1;sul2*	tet(A).v2	-	dfrA14.v1^;dfrA27	-	-	CTX-M-3	-	SHV-11.v1^	35Q
AUSMDU00003562	GCF_002812365.1	3	ST258			KPC-2	5	4	ybt 13; ICEKp2	299-1LV	-	0	-	0	-	0	-	0	-	wzi29	KL106	?-+	Good	0.9998	KL106_17	O2v2	O2	none	Very high	0.9848		aph3-Ia.v1^	-	-	-	-	mphA	-	-	-	-	-	-	-	-	SHV-12	-	SHV-11.v1	238S;240K;35Q;35Q
AUSMDU00008119	GCF_002812385.1	3	ST258			KPC-2;KPC-2	4	6	ybt 13; ICEKp2	299	-	0	-	0	-	0	-	0	-	wzi29	KL106	?	Good	0.9998		O2v2	O2	none	Very high	0.9848		aac(6')-Ib'.v1;aac(6')-Ib'.v1;aph3-Ia.v1^	-	-	-	-	-	-	-	-	-	-	-	TEM-1D.v1^	-	-	-	SHV-11.v1	35Q
NU-CRE047	GCF_002812665.1	6	ST258			KPC-3	8	13	ybt 17; ICEKp10	291	clb 3	17-1LV	-	0	-	0	-	0	-	wzi154	KL107	-	High	0.9995	KL107_10	O2v2	O2	-	High	0.9834	O1/O2v2_06_wbbO,O1/O2v2_08_gmlC	aac(6')-Ib'.v1;aadA*;aadA2^;strA.v1^;strB.v1	-	-	-	-	-	catA1^	-	sul1;sul2	-	-	dfrA12;dfrA14.v1^	OXA-9.v1;TEM-1D.v1^	-	-	-	SHV-11.v1	35Q
SGH10	GCF_002813595.1	2	ST23	I-E*	ID	-	0	0	ybt 1; ICEKp10	53	clb 2	29	iuc 1	1	iro 1	2	rmp 1; KpVP-1	26	rmpA2_6*-47%	wzi1	KL1	none	Very high	1		O1v2	O1	none	Very high	0.9911		-	-	-	-	-	-	-	-	-	-	-	-	-	-	-	-	SHV-11.v1^	35Q
459	GCF_002814015.1	1	ST37			-	0	0	-	0	-	0	-	0	-	0	-	0	-	-	KL11	?-+*	None	0.7488	KL11_02_cpsACP,KL11_05_wzb,KL11_07_wcaJ,KL11_08_wzy,KL11_09_wcuP,KL11_10_wclO,KL11_11_wcuC,KL11_13,KL11_14_wbaZ,KL11_15_wzx	O3b	O3b	*	High	0.9228		-	-	-	-	-	-	-	-	-	-	-	-	-	-	-	-	-	-
NR5632	GCF_002833425.1	3	ST307		ID	KPC-2*	9	14	-	0	-	0	-	0	-	0	-	0	-	wzi173	KL102	none	Very high	0.9927		O2v2	O2	none	Very high	0.9845		aac(3)-IIa.v1^;aac(6')-33;aac(6')-Ib-cr.v2;ant(2'')-Ia	-	-	qnrB1.v2^	-	-	CatB4.v1	-	sul1;sul2	tet(A).v1	-	dfrA14.v1^	OXA-1;TEM-1D.v1	-	CTX-M-15	-	SHV-28.v1^	-
KP1768	GCF_002833445.1	3	ST307		ID	KPC-2	9	14	-	0	-	0	-	0	-	0	-	0	-	wzi173	KL102	none	Very high	0.9927		O2v2	O2	none	Very high	0.9845		aac(3)-IIa.v1^;aac(6')-33;aac(6')-Ib-cr.v2;ant(2'')-Ia	-	-	qnrB1.v2^	-	-	CatB4.v1	-	sul1;sul2	tet(A).v1	-	dfrA14.v1^	OXA-1;TEM-1D.v1	-	CTX-M-15	-	SHV-28.v1^	-
KP1766	GCF_002833465.1	3	ST307		ID	KPC-2;KPC-2	10	15	-	0	-	0	-	0	-	0	-	0	-	wzi173	KL102	-	High	0.9927	KL102_13	OL102	OL102	-	None	0.7418	OL102_01_rfbB,OL102_02_rfbA,OL102_03_rfbD,OL102_04_rfbC,OL102_05_wbbL,OL102_06_rhamnan,OL102_07_wzm,OL102_08_wzt	aac(3)-IIa.v1^;aac(6')-33;aac(6')-Ib-cr.v2;ant(2'')-Ia	-	-	qnrB1.v2^	-	-	CatB4.v1	-	sul1;sul2	tet(A).v1	-	dfrA14.v1^	OXA-1;TEM-1D.v1	-	CTX-M-15	-	SHV-28.v1^	-
KP69	GCF_002848545.1	5	ST11			KPC-2	6	7	ybt 9; ICEKp3	192-1LV	-	0	-	0	-	0	-	0	-	wzi209	KL47	*	Very high	0.9941		OL101	OL101	-	High	0.9471	OL101_08_wbbB,OL101_09_glycosylhydrolase	aadA2;rmtB	-	-	-	-	-	catII.2*	-	-	-	-	-	TEM-1D.v1^	-	CTX-M-65;SHV-12	-	SHV-11.v1	238S;240K;35Q;35Q
JS187	GCF_002848565.1	5	ST11			KPC-2;VIM-1	10	20	ybt 9; ICEKp3	15-1LV	-	0	-	0	-	0	-	0	-	wzi74	KL103	*	Very high	0.9671		O2v1	O2	none	Very high	0.9772		aac(6')-Ib4^;aadA1.v1^;aadA2^;aphA15;rmtB;strA.v1^;strB.v1	-	fosA3	-	-	-	catB2.v1	-	sul2	tet(G).v1	-	dfrA12	TEM-1D.v1^;TEM-1D.v1^;TEM-1D.v1^	-	CTX-M-14;CTX-M-3;SHV-12	-	SHV-11.v1	238S;240K;35Q;35Q
F44	GCF_002848585.1	5	ST11			KPC-2	7	9	ybt 9; ICEKp3	192-1LV	-	0	iuc 1	1	-	0	-	0	rmpA2_8-60%	wzi209	KL47	none	Very high	0.9893		OL101	OL101	-	High	0.9499	OL101_05_wbbL,OL101_09_glycosylhydrolase	aac(3)-IId^;aadA2;rmtB	-	-	-	-	mphA	catII.2*	-	-	-	-	-	TEM-1D.v1^	-	CTX-M-65;SHV-12	-	SHV-11.v1	238S;240K;35Q;35Q
2N3	GCF_002850275.3	1	ST111	I-E*		-	0	0	-	0	-	0	-	0	-	0	-	0	-	wzi63	KL63	none	Very high	0.9934		O1v2	O1	none	Very high	0.9929		-	-	-	-	-	-	-	-	-	-	-	-	-	-	-	-	SHV-11.v1^	35Q
WCHKP015093	GCF_002852365.2	5	ST11			KPC-2	8	10	ybt 9; ICEKp3	192-1LV	-	0	-	0	-	0	-	0	-	wzi64	KL64	none	Very high	0.9991		O2v1	O2	none	Very high	0.9865		aadA2;aadA2^;aph3-Ia.v1^;rmtB	-	-	-	-	mphA	-	-	sul1	-	-	dfrA12	TEM-1D.v1^	-	CTX-M-65	-	SHV-11.v1	35Q
WCHKP020120	GCF_002852785.2	5	ST11			KPC-2	8	10	ybt 9; ICEKp3	192-1LV	-	0	-	0	-	0	-	0	-	wzi64	KL64	none	Very high	0.9991		O2v1	O2	none	Very high	0.9865		aadA2;aadA2^;aph3-Ia.v1^;rmtB	-	-	-	-	mphA	-	-	sul1	-	-	dfrA12	TEM-1D.v1^	-	CTX-M-65	-	SHV-11.v1	35Q
SCKP020046	GCF_002852945.3	5	ST11			NDM-5	10	19	-	0	-	0	-	0	-	0	-	0	-	wzi39	KL39	none	Very high	0.9879		O3b	O3b	none	Very high	0.9905		aac(6')-Ib-cr.v2;aadA16*;aadA2;aadA2^;aph3-Ia.v1^	-	-	qnrB2.v2^	-	mphA	floR.v1*	arr-3	sul1;sul1;sul1;sul1	tet(D)	-	dfrA12;dfrA27	-	-	CTX-M-27;CTX-M-27	-	SHV-11.v1	35Q
SCKP020079	GCF_002852975.3	6	ST11			KPC-2	8	11	ybt 9; ICEKp3	192-1LV	-	0	iuc 1	1	-	0	rmp 1; KpVP-1	40	rmpA2_3-47%	wzi64	KL64	none	Very high	0.9991		O2v1	O2	none	Very high	0.9865		aadA2;rmtB	-	-	qnrS1	-	-	-	-	sul2	tet(A).v1	-	dfrA14.v1^	LAP-2;TEM-1D.v1^	-	CTX-M-65;SHV-12	-	SHV-11.v1^	238S;240K;35Q;35Q
SCKP020049	GCF_002852995.3	4	ST1		ID*2	NDM-1	3	3	-	0	-	0	-	0	-	0	-	0	-	wzi45	KL45	none	Very high	0.9841		O1v2	O1	none	Very high	0.995		-	-	-	-	-	-	-	-	-	-	-	-	-	-	SHV-12;SHV-5^	-	-	238S;238S;240K;240K;35Q
WCHKP030925	GCF_002853115.2	2	ST23	I-E*		-	0	0	ybt 1; ICEKp10	46	clb 2	29	iuc 1	1	iro 1	2	rmp 1; KpVP-1	40	rmpA2_5-54%	wzi1	KL1	none	Very high	1		O1v2	O1	none	Very high	0.9912		-	-	-	-	-	-	-	-	-	-	-	-	-	-	-	-	SHV-11.v1^	35Q
SCKP020143	GCF_002853435.3	6	ST11			KPC-2	8	16	ybt 9; ICEKp3	192-1LV	-	0	-	0	-	0	-	0	-	wzi209	KL47	none	Very high	0.9941		OL101	OL101	-	High	0.9499	OL101_09_glycosylhydrolase	aac(3)-IId^;aadA2;aadA2;aadA2;ant(2'')-Ia;rmtB;strA.v1;strB.v1	-	-	-	-	-	catII.2*;cmlA4*	-	sul1*;sul1*	-	-	dfrA12	TEM-1D.v1^	-	SHV-12	-	SHV-11.v1^	238S;240K;35Q;35Q
SCKP020135	GCF_002853475.2	5	ST1		ID*2	NDM-1	11	19	-	0	-	0	-	0	-	0	-	0	-	wzi45	KL45	none	Very high	0.9841		O1v2	O1	none	Very high	0.995		aac(3)-IId^;aac(6')-Ib-cr.v2;aadA16*;aph3-Ia.v1;strA.v1^;strA.v1^;strB.v1;strB.v1	mcr-8.1*	-	-	-	mphA	-	arr-3	sul1;sul2;sul2*	tet(A).v1	-	dfrA27	TEM-1D.v1^	-	SHV-12	-	SHV-1^	238S;240K;35Q
GD4	GCF_002893825.1	2	ST11			KPC-2	7	8	ybt 9; ICEKp3	192-3LV	-	0	-	0	-	0	-	0	-	wzi209	KL47	none	Very high	0.9942		OL101	OL101	-	High	0.9498	OL101_09_glycosylhydrolase	aadA2;rmtB	-	fosA3	-	-	-	catII.2*	-	-	-	-	-	TEM-1D.v1^	-	CTX-M-65;SHV-12	-	-	238S;240K;35Q
KPNIH50	GCF_002903005.1	6	ST252			KPC-2	5	7	-	0	-	0	-	0	-	0	-	0	-	wzi81	KL81	none	Very high	0.9998		O1v2	O1	none	Very high	0.9845		strA.v1^;strA.v1^;strB.v1;strB.v1	-	-	-	-	-	-	-	sul2;sul2	-	-	-	-	-	-	-	SHV-1^	-
KPNIH49	GCF_002903025.1	9	ST359		ID	KPC-2	8	11	-	0	-	0	-	0	-	0	-	0	-	wzi199	KL110	-	High	0.9988	KL110_16_wcpZ	O1v1	O1	none	Very high	0.9919		aac(6')-Ib'.v2^;aadA*;strA.v1^;strB.v1	-	-	qnrB19^	-	-	-	-	sul2	-	-	dfrA14.v1^	OXA-9.v1;TEM-1D.v1^	-	SHV-12	-	SHV-1^	238S;240K;35Q
BA28434	GCF_002909775.1	8	ST231		ID	OXA-232	10	13	ybt 14; ICEKp5	145-1LV	-	0	iuc unknown	0	-	0	-	0	-	wzi104	KL51	-	None	0.9935	KL51_08_wcpB,KL51_11_wcpA,KL51_12_wzx,KL51_14_wcoZ	O1v2	O1	-	High	0.9843	O1/O2v2_03_wbbM,O1/O2v2_10_gmlA	aac(6')-Ib;aadA2*;aadA2^;rmtF	-	-	-	-	ermB.v1*;mphA	catA1^	arr-2	sul1;sul1*	-	-	dfrA12*	TEM-1D.v1^	-	-	-	SHV-1^	-
KPNIH45	GCF_002918585.2	5	ST340			KPC-3;KPC-3;KPC-3	8	13	-	0	-	0	-	0	-	0	-	0	-	wzi56	KL55	*	Very high	0.9627		O3b	O3b	none	Very high	0.9921		aadA*?;aadA2;aadA2^;aph3-Ia.v1^	-	-	qnrS1	-	mphA	cmlA1*	-	sul1;sul3	-	-	dfrA12	-	-	-	-	SHV-11.v1	35Q
KPNIH48	GCF_002935085.1	7	ST252			KPC-2;KPC-2;KPC-2	5	7	-	0	-	0	-	0	-	0	-	0	-	wzi81	KL81	none	Very high	1		O1v2	O1	none	Very high	0.9845		ant(2'')-Ia	-	-	qnrB19^	-	-	-	-	-	-	-	-	TEM-1D.v1^	-	SHV-12	-	SHV-1^	238S;240K;35Q
NUHL30457	GCF_002944845.1	5	ST86		ID	KPC-2;NDM-1	12	19	-	0	-	0	iuc 1	1-1LV	iro 1	1	rmp 1; KpVP-1	27	rmpA2_9	wzi2	KL2	none	Very high	0.9993		O1v1	O1	none	Very high	0.9846		aac(6')-Ib-cr.v2;aadA16*;rmtB	-	fosA3*	qnrS1;qnrS1	-	mphA	floR.v1	arr-3	sul1	tet(A).v2	-	dfrA14.v1^;dfrA27	TEM-1D.v1^;TEM-1D.v1^	-	CTX-M-3;CTX-M-65	-	SHV-1^	-
AR_0066	GCF_002948565.1	3	ST14	I-E*	IA/B+ID	-	9	20	ybt 14; ICEKp5	140	-	0	-	0	-	0	-	0	-	wzi2	KL2	none	Very high	0.9974		O1v1	O1	-	High	0.9998	O1/O2v1_06_wbbO	aac(3)-IId^;aac(6')-Ib'.v1;aac(6')-Ib-cr.v2;aadA*;aadA*;sat-2;strA.v1*;strB.v1*	-	-	-	-	ereA2*	CatB4.v1;catA1^;cmlA5	arr-2	sul1*;sul2	-	-	dfrA1.v1	OXA-1;OXA-9.v1;TEM-1D.v1^	-	CTX-M-15	-	SHV-11.v1^;SHV-28.v1^	35Q
BR7	GCF_002951555.1	2	ST437			KPC-2	8	9	-	0	-	0	-	0	-	0	-	0	-	wzi109	KL36	none	Very high	0.9989		O4	O4	none	Very high	0.9973		aac(3)-IId^;aadA2	-	-	qnrB1.v1	-	-	catA1^	-	sul1	-	-	dfrA30*	TEM-1D.v1^	-	CTX-M-15	-	SHV-11.v1	35Q
BR21	GCF_002951595.1	3	ST437			KPC-2	9	11	-	0	-	0	-	0	-	0	-	0	-	wzi109	KL36	none	Very high	0.9989		O4	O4	none	Very high	0.9973		aac(6')-Ib-cr.v2;aadA2;aph3-Ia.v1^	-	-	-	-	mphA	CatB4.v1	-	sul1;sul1	tet(A).v1	-	dfrA30*	OXA-1	-	-	-	SHV-11.v1	35Q
FDAARGOS_156	GCF_002951635.1	5	ST13	I-E*	Im6A	-	1	1	ybt 10; ICEKp4	21-1LV	-	0	-	0	-	0	-	0	-	wzi40	KL3	none	Very high	0.9998		O1v2	O1	none	Very high	0.9873		-	-	-	-	-	-	-	-	-	tet(D)	-	-	-	-	-	-	SHV-1^	-
HZW25	GCF_002966875.1	5	ST34	I-E	ID	NDM-7	1	1	-	0	-	0	-	0	-	0	-	0	-	-	KL104	-	None	0.9922	KL104_07,KL104_08_wzx,KL104_09_wzx,KL104_10,KL104_16_wzx,KL104_17,KL104_18	O1v2	O1	-	High	0.9942	O1/O2v2_01_wzm,O1/O2v2_03_wbbM	-	-	-	-	-	-	-	-	-	-	-	-	-	-	-	-	SHV-26	-
BA2275	GCF_002967795.2	5	ST11			NDM-1	9	12	ybt 14; ICEKp5	145-2LV	-	0	-	0	-	0	-	0	-	wzi14	KL14	-	High	0.9993	KL14_08_wzx	O3b	O3b	none	Very high	0.9906		aac(6')-Ib3^;aph(3')-VI;rmtC;rmtC	-	-	qnrB1.v1	-	mphA	catA1^	-	sul1	-	-	dfrA14.v2*	CMY-6	-	CTX-M-15	-	SHV-11.v1	35Q
AR_0363	GCF_002968475.1	11	ST258			KPC-2	7	18	-	0	-	0	-	0	-	0	-	0	-	wzi150	KL63	none	Very high	0.9881		O2v2	O2	none	Very high	0.9919		aac(3)-IV;aac(6')-Ib'.v1;aac(6')-Ib'.v1;aac(6')-Ib'.v1;aac(6')-Ib'.v1;aac(6')-Ib'.v1;aadA2;aadA2;aadA^;aph(4)-Ia;aph3-Ia.v1^	-	-	-	-	mphA	catA1^;cmlA1*	-	sul1;sul1	-	-	dfrA12	-	-	-	-	SHV-11.v1	35Q
AR_0361	GCF_002968495.1	8	ST258			KPC-2	9	16	-	0	-	0	-	0	-	0	-	0	-	wzi29	KL106	?	Good	0.9998		O2v2	O2	none	Very high	0.9848		aac(3)-IV*;aac(6')-Ib'.v1;aadA2;aadA2^;aadA^;aph(4)-Ia;aph3-Ia.v1^	-	-	-	-	mphA	catA1^;cmlA1*	-	sul1;sul3	-	-	dfrA12	TEM-1D.v1^	-	SHV-12	-	SHV-11.v1	238S;240K;35Q;35Q
CRK0298	GCF_002970375.3	5	ST395		IA/B	OXA-48	4	4	ybt 16; ICEKp12	277-5LV	-	0	-	0	-	0	-	0	-	wzi2	KL2	-	High	0.9975	KL2_13	O1v1	O1	none	Very high	0.9997		-	-	-	qnrS1	-	-	catA1^	-	-	-	-	-	TEM-1D.v1^	-	-	-	SHV-11.v1	35Q
KPHS1249	GCF_002970895.1	1	ST23	I-E*		-	0	0	ybt 1; ICEKp10	46	clb 2	29	-	0	-	0	-	0	-	wzi1	KL1	none	Very high	0.9999		O1v2	O1	none	Very high	0.9912		-	-	-	-	-	-	-	-	-	-	-	-	-	-	-	-	SHV-11.v1^	35Q
DA48896	GCF_003006175.1	8	ST147	I-E	IA/B	OXA-181;OXA-181	9	18	ybt 10; ICEKp4	20-2LV	-	0	-	0	-	0	-	0	-	wzi64	KL64	none	Very high	1		O2v1	O2	none	Very high	0.9864		aac(6')-Ib;aac(6')-Ib;aadA2^;rmtF;rmtF;strA.v1;strA.v1;strB.v1;strB.v1	-	-	-	-	-	catII.2*	arr-2	sul2	-	-	dfrA12	TEM-1D.v1^	-	CTX-M-15;CTX-M-15	-	SHV-11.v1^	35Q
AR_0096	GCF_003010735.1	6	ST2167		ID	KPC-3	6	12	-	0	-	0	-	0	-	0	-	0	-	wzi420	KL10	none	Very high	0.9675		O3/O3a	O3/O3a	none	Very high	0.9798		aac(6')-Ib'.v1*;aadA*;aadA2^;strA.v1^;strB.v1	-	-	-	-	-	-	-	sul1;sul2	-	-	dfrA12;dfrA14.v1^	OXA-9.v1;TEM-1D.v1^	-	-	-	SHV-11.v1^;SHV-1^	35Q
CFSAN054111	GCF_003030145.1	4	ST15	I-E*	ID*2	NDM-1	8	19	-	0	-	0	-	0	-	0	-	0	-	wzi93	KL112	none	Very high	0.9865		O1v1	O1	none	Very high	0.9852		aac(3)-IId^;aac(6')-Ib'.v1;aac(6')-Ib'.v1;aadA*;aadA*;aph(3')-VI;strA.v1*;strB.v1*	-	-	qnrS1	-	-	-	-	sul2	tet(D)	-	dfrA14.v1^	OXA-9.v1;TEM-1D.v1^;TEM-1D.v1^;TEM-1D.v1^	-	CTX-M-15;SHV-12	-	SHV-28.v1^	238S;240K;35Q
NH25	GCF_003031325.1	6	ST15	I-E*	ID	NDM-1	11	18	-	0	-	0	-	0	-	0	-	0	-	wzi19	KL19	*	High	0.9491		O1v2	O1	-	High	0.9999	O1/O2v2_05_wbbN	aac(3)-IId^;aac(6')-Ib-cr.v2;aadA16*;aph3-Ia.v1;strA.v1^;strB.v1	-	-	-	-	mphA	catA1*	arr-3	sul2*	tet(A).v1;tet(D)	-	dfrA27;dfrA5	TEM-1D.v1^	-	CTX-M-15;SHV-12	-	SHV-28.v1^	238S;240K;35Q
NH54	GCF_003031345.1	4	ST147	I-E	IA/B*2	-	10	13	ybt 10; ICEKp4	78-1LV	-	0	-	0	-	0	-	0	-	wzi420	KL10	*	Very high	0.9675		O3/O3a	O3/O3a	none	Very high	0.9798		aac(6')-Ib-cr.v2;aadA16*	mcr-1.1^	-	qnrB6^	-	mphA	-	arr-3	sul1;sul1	tet(A).v1	-	dfrA27	TEM-1D.v1^	-	CTX-M-15;CTX-M-15	-	SHV-11.v1^	35Q
BWHC1	GCF_003031505.1	3	ST258			KPC-2	8	15	-	0	-	0	-	0	-	0	-	0	-	wzi29	KL106	?	Good	0.9998		O2v2	O2	none	Very high	0.9848		aac(3)-IV;aac(6')-Ib'.v1;aadA2;aadA2^;aadA^;aph(4)-Ia;aph3-Ia.v1^	-	-	-	-	mphA	catA1^;cmlA1*	-	sul1;sul3	-	-	dfrA12	TEM-1D.v1^	-	-	-	SHV-11.v1	35Q
WCHKP020098	GCF_003037005.2	5	ST11			KPC-2	9	13	ybt 9; ICEKp3	192-1LV	-	0	-	0	-	0	-	0	-	wzi209	KL47	none	Very high	0.9942		OL101	OL101	-	High	0.9499	OL101_09_glycosylhydrolase	aac(3)-IId^;aadA2;rmtB	-	fosA3	qnrS1	-	-	-	-	sul1	tet(A).v1	-	dfrA1.v1	LAP-2;TEM-1D.v1^	-	CTX-M-65;SHV-12	-	SHV-11.v1^	238S;240K;35Q;35Q
WCHKP040035	GCF_003037325.3	4	ST11			KPC-2	5	5	ybt 9; ICEKp3	192-1LV	-	0	-	0	-	0	-	0	-	wzi209	KL47	*	Very high	0.994		OL101	OL101	-+	Good	0.9498	OL101_01_rfbB,OL101_09_glycosylhydrolase	rmtB	-	-	-	-	-	-	-	-	-	-	-	TEM-1D.v1^	-	CTX-M-65;SHV-12	-	SHV-11.v1^	238S;240K;35Q;35Q
SCKP040074	GCF_003037615.2	4	ST48			NDM-6	8	14	ybt 13; ICEKp2	299-1LV	-	0	-	0	-	0	-	0	-	wzi62	KL62	-	High	0.9971	KL62_06_wzc,KL62_12	O1v1	O1	none	Very high	0.9787		aadA2^	-	-	qnrS1;qnrS1;qnrS1	-	mphA	-	-	sul1	tet(D)	-	dfrA12	-	-	CTX-M-27;CTX-M-27;CTX-M-27;SHV-31.v1^;SHV-31.v1^	-	-	240K;240K;35Q;35Q
WCHKP020115	GCF_003038135.2	4	ST11			KPC-2	10	11	ybt 9; ICEKp3	192-1LV	-	0	-	0	-	0	-	0	-	wzi64	KL64	none	Very high	0.999		O2v1	O2	none	Very high	0.9865		aac(6')-Ib-cr.v2;aadA16*;aadA2	-	-	-	-	-	catII.2*	arr-3	sul1	tet(A).v1*	-	dfrA27	TEM-1D.v1^	-	CTX-M-65	-	SHV-11.v1	35Q
WCHKP020030	GCF_003038215.3	6	ST11			KPC-2	12	19	ybt 9; ICEKp3	192-2LV	-	0	iuc 1	1	-	0	-	0	rmpA2_6*-55%	wzi209	KL47	-	High	0.9936	KL47_02_cpsACP	OL101	OL101	-	High	0.9497	OL101_09_glycosylhydrolase	aac(3)-IId^;aac(6')-Ib-cr.v2^;aph3-Ia.v1^;rmtB	-	fosA3	qnrS1	-	mphA	catB3.v2	arr-3	sul1;sul1	tet(A).v1	-	dfrA1.v1	LAP-2;OXA-1;TEM-1D.v1^	-	CTX-M-65;SHV-12	-	SHV-11.v1^	238S;240K;35Q;35Q
SCM96	GCF_003054385.1	3	ST15	I-E*	ID	NDM-19	11	17	ybt 10; ICEKp4?	72-3LV	-	0	-	0	-	0	-	0	-	wzi84	KL28	-+	Good	0.9943	KL28_03_wzi,KL28_07_wckC,KL28_13_wzx	O1v1	O1	none	Very high	0.9885		aac(3)-IId^;aac(6')-Ib-cr.v2;aadA16*;aph3-Ia.v1;strA.v1^;strB.v1	-	-	qnrS1	-	mphA	floR.v1	arr-3	sul1;sul2*	tet(A).v2	-	dfrA27	TEM-1D.v1^	-	CTX-M-3	-	SHV-28.v1^	-
AR_0153	GCF_003069525.1	4	ST14	I-E*	IA/B+ID	NDM-1	10	31	ybt 14; ICEKp5	140	-	0	-	0	-	0	-	0	-	wzi2	KL2	none	Very high	0.9974		O1v1	O1	-	High	0.9998	O1/O2v1_06_wbbO	aac(3)-IId^;aac(6')-Ib'.v1;aac(6')-Ib-cr.v2;aac(6')-Ib-cr.v2;aadA*;aadA2^;aph(3')-VI;armA;sat-2;strA.v1*;strB.v1*	-	-	qnrB1.v2^	-	ereA2*;mphE.v2^;msrE	CatB4.v1;CatB4.v1;cmlA5	arr-2	sul1;sul1*;sul2	-	-	dfrA1.v1;dfrA12;dfrA14.v1^	OXA-1;OXA-1;OXA-9.v1;TEM-1D.v1^	-	CTX-M-15	-	SHV-11.v1^;SHV-28.v1^	35Q
AR_0141	GCF_003071305.1	3	ST34			OXA-181	7	15	-	0	-	0	-	0	-	0	-	0	-	wzi116	KL57	-*	High	0.9736	KL57_13_vanT	O2v2	O2	-	High	0.9849	O1/O2v2_06_wbbO	aac(3)-IId^;aac(6')-Ib-cr.v2;aadA2^;aadA^;armA	-	-	-	-	-	-	-	sul1;sul1;sul2*	tet(A).v1	-	dfrA12;dfrA14.v1^	-	-	CTX-M-15;CTX-M-15;CTX-M-15	-	SHV-26	-
QS17-0029	GCF_003073235.1	7	ST16		ID	NDM-1;OXA-232	9	13	ybt 9; ICEKp3	174	-	0	-	0	-	0	-	0	-	wzi50	KL51	none	Very high	0.9994		O3b	O3b	none	Very high	0.9908		aac(6')-Ib'.v1;aadA*;aadA2^	mcr-1.1^	-	-	-	-	-	-	sul1	tet(B).v2*	-	dfrA12	OXA-9.v1;TEM-1D.v1^	-	CTX-M-15;CTX-M-15	-	SHV-1	-
AR_0142	GCF_003073315.1	4	ST34			OXA-181	7	13	-	0	-	0	-	0	-	0	-	0	-	wzi116	KL57	-*	High	0.9737	KL57_13_vanT	O2v2	O2	-	High	0.9849	O1/O2v2_06_wbbO	aac(3)-IId^;aac(6')-Ib-cr.v2;aadA2^;armA	-	-	-	-	-	-	-	sul1;sul2*	tet(A).v1	-	dfrA12;dfrA14.v1^	-	-	CTX-M-15;CTX-M-15;CTX-M-15	-	SHV-26	-
AR_0079	GCF_003073335.1	7	ST11			-	8	19	ybt 15; ICEKp11	231	-	0	-	0	-	0	-	0	-	wzi64	KL64	none	Perfect	1		O2v1	O2	none	Very high	0.9864		aac(3)-IId^;aadA2^;rmtB;strA.v1^;strB.v1	-	-	qnrB4;qnrB4	-	erm(42)*	-	-	sul2	tet(G).v1	-	dfrA12	DHA-1;DHA-1;TEM-1D.v1^;TEM-1D.v1^;TEM-1D.v1^;TEM-1D.v1^	-	CTX-M-14;CTX-M-14	-	SHV-11.v1	35Q
AR438	GCF_003073675.1	5	ST512			KPC-3;KPC-3	8	12	-	0	-	0	-	0	-	0	-	0	-	wzi154	KL107	none	Very high	1		O2v2	O2	none	Very high	0.9837		aadA2;aadA2^;aph3-Ia.v1^	-	-	-	-	mphA	catA1^	-	sul1;sul1	-	-	dfrA12	TEM-1D.v1^;TEM-1D.v1^	-	-	-	SHV-11.v1;SHV-11.v1	35Q;35Q
AR376	GCF_003074015.1	5	ST15	I-E*	IA/B+ID	-	8	13	-	0	-	0	-	0	-	0	-	0	-	wzi93	KL112	none	Very high	0.9865		O1v1	O1	none	Very high	0.9852		aac(3)-IIa.v1^;aac(6')-Ib-cr.v2;ant(2'')-Ia;strA.v1^;strB.v1	-	-	-	-	mphA	CatB4.v1	-	sul2	-	-	dfrA14.v1^	OXA-1;TEM-1D.v1^	-	CTX-M-15;SHV-7^	-	SHV-28.v1^	238S;240K
616	GCF_003076555.1	3	ST307		ID	-	5	7	-	0	-	0	-	0	-	0	-	0	-	wzi173	KL102	none	Very high	0.9927		O2v2	O2	none	Very high	0.9845		strA.v1^;strB.v1	-	-	-	-	-	-	-	sul2	-	-	dfrA14.v1^;dfrA14.v1^	-	-	CTX-M-15;SHV-2A^	-	SHV-28.v1^	238S;35Q
DA33140	GCF_003181055.1	5	ST147	I-E	IA/B*2+ID*2	-	8	13	ybt 16; ICEKp12	280	-	0	-	0	-	0	-	0	-	wzi64	KL64	none	Perfect	1		O2v1	O2	none	Very high	0.9864		aac(3)-IIa.v1^;aac(6')-Ib-cr.v2;strA.v1;strB.v1	-	-	qnrS1	-	-	CatB4.v1;catA1^	-	sul1	tet(A).v1	-	dfrA1.v1	OXA-1;TEM-1D.v1^	-	CTX-M-15	-	SHV-11.v1^	35Q
DA33141	GCF_003181095.1	3	ST16		ID	-	8	9	-	0	-	0	-	0	-	0	-	0	-	wzi50	KL51	none	Very high	0.9994		O3b	O3b	none	Very high	0.9908		aac(6')-Ib-cr.v2;aadA2^	-	-	-	-	-	CatB4.v1	-	sul1	tet(A).v1	-	dfrA12	OXA-1;TEM-1D.v1^	-	CTX-M-15	-	SHV-1	-
DA33144	GCF_003181135.1	3	ST16		ID	-	9	10	-	0	-	0	-	0	-	0	-	0	-	wzi50	KL51	none	Very high	0.9994		O3b	O3b	none	Very high	0.9908		aac(6')-Ib-cr.v2;aadA2^	-	-	-	-	mphA	CatB4.v1	-	sul1	tet(A).v1	-	dfrA12	OXA-1;TEM-1D.v1^	-	CTX-M-15	-	SHV-1	-
203	GCF_003186535.1	2	ST983			-	7	22	-	0	-	0	-	0	-	0	-	0	-	wzi202	KL127	-	Good	0.9989	KL127_02_cpsACP	OL101	OL101	-+*	Good	0.9492	OL101_01_rfbB,OL101_05_wbbL	aac(6')-Ib-cr.v2;aac(6')-Ib-cr.v2;aac(6')-Ib-cr.v2;strA.v1^;strA.v1^;strB.v1;strB.v1	-	-	-	-	-	CatB4.v1;CatB4.v1;CatB4.v1	-	sul2;sul2	tet(A).v1	-	dfrA14.v1^;dfrA14.v1^	OXA-1;OXA-1;OXA-1;TEM-1D.v1^;TEM-1D.v1^	-	CTX-M-15;CTX-M-15	-	SHV-168^	146V
CCUG 70742	GCF_003194285.1	5	ST147	I-E	IA/B*2	OXA-48	9	11	-	0	-	0	-	0	-	0	-	0	-	wzi162	KL122	none	Very high	0.9994		O2v2	O2	none	Very high	0.9858		aac(6')-Ib-cr.v2;strA.v1^;strB.v1	-	-	-	-	-	CatB4.v1	-	sul2	tet(A).v1	-	dfrA14.v1^	OXA-1;TEM-1D.v1^	-	CTX-M-15	-	SHV-11.v1^	35Q
TVGHCRE225	GCF_003203435.1	4	ST11			KPC-2	7	11	ybt 9; ICEKp3	192-1LV	-	0	iuc 1	1-1LV	iro 1	1-1LV	rmp 1; KpVP-1	26-1LV	rmpA2_8*	wzi209	KL47	none	Very high	0.994		OL101	OL101	-	High	0.9499	OL101_09_glycosylhydrolase	aac(3)-IId^;aadA2;aadA2^;strA.v1^;strB.v1	-	-	qnrA1^	-	-	-	-	sul1;sul2	-	-	dfrA12	TEM-1D.v1^	-	-	-	SHV-11.v1	35Q
AR_0087	GCF_003204175.1	3	ST16		ID	-	4	10	-	0	-	0	-	0	-	0	-	0	-	wzi110	KL149	none	Very high	0.9998		O4	O4	-	High	0.997	O4_02_hypothetical,O4_06_glycosyltransferase	-	-	-	qnrB1.v2^	-	-	-	-	-	tet(A).v1	-	-	-	-	SHV-12;SHV-12;SHV-12;SHV-12;SHV-12;SHV-12;SHV-12;SHV-12	-	SHV-1	238S;238S;238S;238S;238S;238S;238S;238S;240K;240K;240K;240K;240K;240K;240K;240K;35Q;35Q;35Q;35Q;35Q;35Q;35Q;35Q
AR_0140	GCF_003204465.1	3	ST34			OXA-181	10	18	-	0	-	0	-	0	-	0	-	0	-	wzi116	KL57	-*	High	0.9738	KL57_12,KL57_13_vanT	O2v2	O2	none	Very high	0.9848		aac(3)-IId^;aac(6')-Ib-cr.v2;aadA2^;aadA^;armA	-	-	-	-	ereA2*	catA1*	arr-2	sul1;sul1;sul2*	tet(A).v1	-	dfrA12;dfrA14.v1^	-	-	CTX-M-15;CTX-M-15;CTX-M-15	-	SHV-26	-
015625	GCF_003261955.3	5	ST11			KPC-12;KPC-12	5	5	ybt 9; ICEKp3	192-1LV	-	0	-	0	-	0	-	0	-	wzi64	KL64	none	Very high	0.9991		O2v1	O2	none	Very high	0.9862		aadA2	-	-	-	-	-	catII.2*	-	-	-	-	-	-	-	CTX-M-65	-	SHV-11.v1	35Q
CDC 0106	GCF_003267985.1	3	ST14	I-E*	IA/B+ID	NDM-1	10	28	-	0	-	0	-	0	-	0	-	0	-	wzi2	KL2	none	Very high	0.9974		O1v1	O1	-	High	0.9998	O1/O2v1_06_wbbO	aac(3)-IId^;aac(6')-Ib'.v1;aac(6')-Ib-cr.v2;aadA*;aadA*;aadA2^;aph(3')-VI;armA;sat-2;strA.v1*;strB.v1*	-	-	-	-	ereA2*;mphE.v2^;msrE	CatB4.v1;cmlA5	arr-2	sul1;sul1*;sul2	-	-	dfrA1.v1;dfrA12	OXA-1;OXA-9.v1;TEM-1D.v1^	-	CTX-M-15;CTX-M-15	-	SHV-11.v1^;SHV-28.v1^	35Q
11219	GCF_003285145.1	1	ST1755			-	0	0	-	0	-	0	-	0	-	0	-	0	-	-	KL107	?-+*	None	0.7597	KL107_02_cpsACP,KL107_05_wzb,KL107_06_wzc,KL107_07_wbaP,KL107_08,KL107_09,KL107_10,KL107_12,KL107_13,KL107_14,KL107_15	O1v1	O1	-+*	Good	0.7226	O1/O2v1_03_wbbM,O1/O2v1_05_wbbN,O1/O2v1_07_kfoC	-	-	-	-	-	-	-	-	-	-	-	-	-	-	-	-	SHV-1	-
12208	GCF_003286975.1	1	ST29			-	0	0	ybt 9; ICEKp3	15-2LV	-	0	-	0	-	0	-	0	-	wzi115	KL54	none	Very high	0.9994		O1v2	O1	none	Very high	0.9915		-	-	-	-	-	-	-	-	-	-	-	-	-	-	-	-	SHV-187	-
SC-7	GCF_003286995.1	4	ST1660	I-E*		KPC-2	4	5	ybt 1; ICEKp10	46	clb 2	29	iuc 1	1-1LV	iro 1	2	rmp 1; KpVP-1	40	rmpA2_8*-60%	wzi1	KL1	none	Very high	0.9999		O1v2	O1	none	Very high	0.991		aadA2*;aadA^	-	-	-	-	-	cmlA1*	-	sul1	-	-	-	-	-	-	-	SHV-11.v1^	35Q
AR_362	GCF_003288375.1	4	ST258			KPC-2	8	9	-	0	-	0	-	0	-	0	-	0	-	wzi154	KL107	none	Very high	1		O2v2	O2	none	Very high	0.9838		aac(6')-Ib'.v1;aadA2^;aph3-Ia.v1^	-	-	-	-	mphA	catA1^	-	sul1	-	-	dfrA12	TEM-1D.v1^	-	-	-	SHV-11.v1	35Q
KC-Pl-HB1	GCF_003330945.1	2	ST375		Im6A	-	0	0	-	0	-	0	iuc 1	20-1LV	iro 1	14	rmp 1; KpVP-1	26	rmpA2_3-47%	wzi72	KL2	none	Very high	0.9838		O1v2	O1	none	Very high	0.9897		-	-	-	-	-	-	-	-	-	-	-	-	-	-	-	-	SHV-1^	-
F1	GCF_003367555.1	2	ST11			KPC-2	7	13	ybt 9; ICEKp3	192-2LV	-	0	-	0	-	0	-	0	-	wzi209	KL47	none	Very high	0.9941		OL101	OL101	-	High	0.9499	OL101_09_glycosylhydrolase	aadA2;aadA2;ant(2'')-Ia;rmtB;strA.v1;strB.v1	-	-	-	-	-	catII.2*;cmlA4*	-	sul1*	-	-	-	TEM-1D.v1^	-	CTX-M-65;SHV-12	-	SHV-11.v1	238S;240K;35Q;35Q
N4b	GCF_003408615.1	8	ST422			VIM-1	8	10	-	0	-	0	-	0	-	0	-	0	-	wzi113	KL111	none	Perfect	1		O3b	O3b	none	Very high	0.9915		aac(6')-Il;aadA1.v1^;ant(2'')-Ia	-	-	qnrA1	-	mphA	-	-	sul1	tet(D)	-	dfrA1.v2	TEM-1D.v1^	-	-	-	SHV-1	-
160111	GCF_003429545.1	7	ST11			KPC-2;OXA-48	11	28	ybt 9; ICEKp3	192-3LV	-	0	-	0	-	0	-	0	-	wzi209	KL47	none	Very high	0.994		OL101	OL101	-	High	0.9499	OL101_09_glycosylhydrolase	aac(3)-IId^;aac(6')-Ib4;aadA*;aadA2^;aph(3')-Ia;rmtB;strA.v1^;strB.v1	-	-	-	-	erm(42)*	catB3.v2;cmlA5	arr-2	sul1;sul1;sul2	tet(G).v1	-	dfrA12;dfrA14.v1^	CMY-2.v2;DHA-1;OXA-10;OXA-10;TEM-1D.v1^;TEM-2	-	CTX-M-14;CTX-M-65	-	SHV-11.v1	35Q
KSB1_1I-sc-2280289	GCF_003432145.1	3	ST661		IA/B	-	0	0	ybt 4; plasmid	29	-	0	-	0	-	0	-	0	-	wzi101	KL24	none	Very high	0.9889		O2v1	O2	none	Very high	0.9838		-	-	-	-	-	-	-	-	-	-	-	-	-	-	-	-	SHV-27	156D
MSB1_8A-sc-2280397	GCF_003432165.1	8	ST231			OXA-48	11	19	ybt 15; ICEKp11	230	-	0	-	0	-	0	-	0	-	wzi64	KL64	none	Perfect	1		O1v1	O1	none	Very high	0.9864		aadA*;ant(2'')-Ia;rmtB;strA.v1^;strB.v1	-	-	-	-	ermB.v1*	cmlA5;floR.v2*	arr-2	sul2	tet(A).v2;tet(G).v1	-	dfrA23	OXA-10;TEM-1D.v1^	-	CTX-M-15;CTX-M-15;VEB-1	-	SHV-1^	-
INF206-sc-2280074	GCF_003432185.1	2	ST29		ID	-	0	0	-	0	-	0	-	0	-	0	-	0	-	wzi327	KL63	none	Very high	0.9892		O1v2	O1	none	Very high	0.9955		-	-	-	-	-	-	-	-	-	-	-	-	-	-	-	-	SHV-187	-
KSB1_7F-sc-2280268	GCF_003432205.1	3	ST230		ID	-	0	0	-	0	-	0	-	0	-	0	-	0	-	wzi202	KL127	none	Very high	0.9995		OL101	OL101	*	High	0.9497		-	-	-	-	-	-	-	-	-	-	-	-	-	-	-	-	SHV-119^	35Q
INF116-sc-2279924	GCF_003432245.1	3	ST36			-	0	0	ybt 9; ICEKp3	214	-	0	-	0	-	0	-	0	-	wzi378	KL142	none	Very high	0.9888		O2v1	O2	none	Very high	0.9883		-	-	-	-	-	-	-	-	-	-	-	-	-	-	-	-	SHV-11.v1^	35Q
QMP B2-170	GCF_003432265.1	2	ST43			-	0	0	-	0	-	0	-	0	-	0	-	0	-	wzi30	KL30	none	Very high	0.9959		O1v1	O1	none	Very high	0.9882		-	-	-	-	-	-	-	-	-	-	-	-	-	-	-	-	SHV-11.v1^	35Q
INF125-sc-2279943	GCF_003432285.1	3	ST45	I-E	Im6A	-	0	0	ybt 10; ICEKp4	78	-	0	-	0	-	0	-	0	-	wzi101	KL24	none	Very high	0.9902		O2v1	O2	none	Very high	0.9876		-	-	-	-	-	-	-	-	-	-	-	-	-	-	-	-	SHV-1	-
ZYST1	GCF_003432405.1	4	ST1		ID*2	-	4	6	-	0	-	0	-	0	-	0	-	0	-	wzi89	KL110	-	High	0.9953	KL110_11_wbaZ	O1/O2v1	unknown	none	Very high	0.9851		aadA22^;aadA2^;aph3-Ia.v1^	-	-	-	-	ermB.v1*;mphA	-	-	sul1	-	-	-	-	-	-	-	SHV-1^	-
1050	GCF_003443755.1	6	ST54		IA/B	VIM-1	8	15	-	0	-	0	-	0	-	0	-	0	-	wzi14	KL14	none	Very high	0.9991		O3b	O3b	none	Very high	0.9918		aac(3)-IIa.v1;aac(6')-Ian;aac(6')-Ib4^;aadA1.v1^	-	-	qnrB19^	-	-	catA1*;catA1*;catB2.v1	-	sul1	-	-	dfrA14.v1^;dfrB1	TEM-1D.v1^	-	SHV-12;SHV-12	-	-	238S;238S;240K;240K;35Q;35Q
AR_0076	GCF_003571525.1	6	ST2938			VIM-1	7	12	-	0	-	0	-	0	-	0	-	0	-	wzi393	KL107	?-+*	None	0.8432	KL107_05_wzb,KL107_06_wzc,KL107_07_wbaP,KL107_08,KL107_09,KL107_10,KL107_12,KL107_13,KL107_14,KL107_15	O5	O5	none	Very high	0.9955		aac(6')-Il;aadA1.v1^;aadA2^;ant(2'')-Ia	-	-	qnrA1	-	mphA	-	-	sul1;sul1	-	-	dfrA1.v2;dfrA12	-	-	SHV-30	-	SHV-11.v1^	238S;35Q
AR_0135	GCF_003571545.1	3	ST101			VIM-1;VIM-1	9	19	ybt 9; ICEKp3	183	-	0	-	0	-	0	-	0	-	wzi137	KL17	none	Very high	1		O1v1	O1	none	Very high	0.9803		aac(3)-IIa.v1^;aac(6')-Ib'.v1;aac(6')-Ib4^;aadA*;aadA1.v1^;aadA1.v1^;aphA15	-	-	-	-	-	catB2.v1;catB2.v1	-	sul1;sul1	tet(D)	-	dfrA14.v1^	OXA-9.v1;TEM-1D.v1^	-	SHV-12;SHV-12	-	SHV-1^	238S;238S;240K;240K;35Q;35Q
AR_0160	GCF_003571585.1	3	ST36		Im6A	OXA-48	1	1	ybt 10; ICEKp4	71	-	0	-	0	-	0	-	0	-	-	KL27	none	Very high	0.9999		O2v2	O2	none	Very high	0.9843		-	-	-	-	-	-	-	-	-	-	-	-	-	-	-	-	SHV-11.v1^	35Q
AR_0075	GCF_003571605.1	7	ST16		ID	-	9	12	ybt 9; ICEKp3	174-2LV	-	0	-	0	-	0	-	0	-	wzi50	KL51	none	Very high	0.9994		O3b	O3b	none	Very high	0.9906		aac(6')-Ib;aac(6')-Ib-cr.v2^;rmtF	-	-	-	-	-	CatB4.v1	arr-2;arr-3	sul1	tet(A).v1	-	dfrA1.v1	OXA-1	-	CTX-M-15;CTX-M-15	-	SHV-1	-
AR_0097	GCF_003571645.1	6	ST3603		IA/B	KPC-3	6	12	-	0	-	0	-	0	-	0	-	0	-	wzi420	KL10	none	Very high	0.9674		O3/O3a	O3/O3a	none	Very high	0.9798		aac(6')-Ib'.v1;aadA*;aadA2^;strA.v1^;strB.v1	-	-	-	-	-	-	-	sul1;sul2*	-	-	dfrA12;dfrA14.v1^	OXA-9.v1;TEM-1D.v1^	-	-	-	SHV-11.v1^	35Q
AR_0109	GCF_003571705.1	7	ST340			-	9	17	-	0	-	0	-	0	-	0	-	0	-	wzi50	KL15	none	Very high	0.998		O4	O4	none	Very high	0.9966		aac(3)-IIa.v1^;aac(3)-IId^;aac(6')-Ib-cr.v2;aadA2^;strA.v1*;strB.v1*	-	-	qnrB1.v2^	-	-	CatB4.v1;catII.2*	-	sul1;sul2	tet(D)	-	dfrA14.v1^	OXA-1;TEM-1D.v1^;TEM-1D.v1^	-	CTX-M-15	-	SHV-11.v1	35Q
AR_0046	GCF_003571745.1	6	ST147	I-E	IA/B*2	VIM-27	11	14	-	0	-	0	-	0	-	0	-	0	-	wzi64	KL64	none	Very high	1		O2v1	O2	-	High	0.9862	O1/O2v1_06_wbbO	aac(3)-IIa.v1^;aac(6')-Ib-cr.v2;aac(6')-Il;aph3-Ia.v1^;strA.v1;strB.v1	-	-	-	-	mphA	CatB4.v1	-	sul1	tet(A).v1	-	dfrA1.v2	OXA-1	-	CTX-M-15	-	SHV-11.v1^	35Q
KP33	GCF_003574235.1	3	ST14	I-E*	IA/B+ID	NDM-1*	10	23	-	0	-	0	-	0	-	0	-	0	-	wzi2	KL2	-	High	0.9973	KL2_06_wzc	O1v1	O1	-	High	0.9995	O1/O2v1_03_wbbM,O1/O2v1_05_wbbN,O1/O2v1_06_wbbO	aac(6')-Ib'.v1;aac(6')-Ib-cr.v2;aac(6')-Ib-cr.v2;aadA2^;aph(3')-VI;armA;sat-2	-	-	qnrB1.v2^	-	mphE.v2^;msrE	CatB4.v1;CatB4.v1	-	sul1	tet(D)	-	dfrA1.v1;dfrA12;dfrA14.v1^	OXA-1;OXA-1;TEM-1D.v1^	-	CTX-M-15;CTX-M-15	-	SHV-28.v1^	-
KP64	GCF_003574255.1	3	ST14	I-E*	IA/B+ID	NDM-1	9	19	ybt 14; ICEKp5	140	-	0	-	0	-	0	-	0	-	wzi2	KL2	-	High	0.9973	KL2_13	O1v1	O1	-	High	0.9996	O1/O2v1_06_wbbO,O1/O2v1_07_kfoC	aac(6')-Ib'.v1;aac(6')-Ib-cr.v2;aadA*;aadA2^;aph(3')-VI;armA;sat-2	-	-	-	-	mphE.v2^;msrE	CatB4.v1	-	sul1	-	-	dfrA1.v1;dfrA12	OXA-1;OXA-9.v1;TEM-1D.v1^	-	CTX-M-15;CTX-M-15	-	SHV-28.v1^	-
KP67	GCF_003574275.1	3	ST14	I-E*	IA/B+ID	NDM-1	9	19	ybt 14; ICEKp5	140	-	0	-	0	-	0	-	0	-	wzi2	KL2	-	High	0.9973	KL2_13	O1v1	O1	-	High	0.9998	O1/O2v1_06_wbbO	aac(6')-Ib'.v1;aac(6')-Ib-cr.v2;aadA*;aadA2^;aph(3')-VI;armA;sat-2	-	-	-	-	mphE.v2^;msrE	CatB4.v1	-	sul1	-	-	dfrA1.v1;dfrA12	OXA-1;OXA-9.v1;TEM-1D.v1^	-	CTX-M-15;CTX-M-15	-	SHV-28.v1^	-
GSU10-3	GCF_003584585.1	5	ST11			KPC-2	10	16	ybt 9; ICEKp3	192-1LV	-	0	-	0	-	0	-	0	-	wzi209	KL47	none	Very high	0.9939		OL101	OL101	-	High	0.9499	OL101_09_glycosylhydrolase	aac(3)-IIa.v1^;aac(3)-IId^;aac(6')-Ib-cr.v2*;aadA2^;strA.v1^;strB.v1	-	fosA3	qnrA1^	-	-	CatB4.v1	-	sul1;sul2	tet(A).v1	-	dfrA12	OXA-1;TEM-1D.v1^	-	-	-	SHV-11.v1	35Q
INF235-sc-2280127	GCF_003590665.1	6	ST253	I-E	IA/B+ID	-	0	0	-	0	-	0	-	0	-	0	-	0	-	wzi50	KL15	none	Very high	0.9983		O4	O4	none	Very high	0.9967		-	-	-	-	-	-	-	-	-	-	-	-	-	-	-	-	SHV-36	35Q
ST307PT04	GCF_003597695.1	3	ST307		ID	KPC-2	7	8	-	0	-	0	-	0	-	0	-	0	-	wzi173	KL102	-	High	0.9927	KL102_13	O2v2	O2	none	Very high	0.9845		strA.v1^;strB.v1	-	-	qnrB1.v2^	-	-	-	-	sul2	tet(A).v1	-	dfrA14.v1^	TEM-1D.v1^	-	-	-	SHV-28.v1^	-
ST307PT02	GCF_003597715.1	2	ST307		ID	KPC-2	7	8	-	0	-	0	-	0	-	0	-	0	-	wzi173	KL102	-	High	0.9927	KL102_13	O2v2	O2	none	Very high	0.9845		strA.v1^;strB.v1	-	-	qnrB1.v2^	-	-	-	-	sul2	tet(A).v1	-	dfrA14.v1^	TEM-1D.v1^	-	-	-	SHV-28.v1^	-
ST307PT03	GCF_003597735.1	3	ST307		ID	KPC-2	7	8	-	0	-	0	-	0	-	0	-	0	-	wzi173	KL102	-	High	0.9927	KL102_13	O2v2	O2	none	Very high	0.9845		strA.v1^;strB.v1	-	-	qnrB1.v2^	-	-	-	-	sul2	tet(A).v1	-	dfrA14.v1^	TEM-1D.v1^	-	-	-	SHV-28.v1^	-
ST307PT01	GCF_003597755.1	3	ST307		ID	KPC-2	9	13	-	0	-	0	-	0	-	0	-	0	-	wzi173	KL102	-	High	0.9926	KL102_13	O2v2	O2	none	Very high	0.9845		aac(3)-IIa.v1^;aac(6')-Ib-cr.v2;strA.v1^;strB.v1	-	-	qnrB1.v2^	-	-	CatB4.v1	-	sul2	tet(A).v1	-	dfrA14.v1^	OXA-1;TEM-1D.v1^	-	CTX-M-15	-	SHV-28.v1^	-
INF078	GCF_003660185.1	2	ST105			-	0	0	ybt 15; ICEKp11	238	-	0	-	0	iro 4	33-1LV	-	0	-	wzi383	KL102	none	Very high	0.9925		O2v2	O2	-	High	0.9845	O1/O2v2_06_wbbO	-	-	-	-	-	-	-	-	-	-	-	-	-	-	-	-	SHV-1^	-
INF237	GCF_003660205.1	6	ST91 (subsp. ozaenae)	I-E*	IA/B+ID	-	0	0	ybt 10; ICEKp4?	111	-	0	iuc 2A	7	-	0	-	0	-	wzi127	KL4	-+	None	0.9911	KL4_03_wcuG,KL4_20_wza,KL4_23_wcaJ	O1/O2v1	unknown	none	Very high	0.9844		-	-	-	-	-	-	-	-	-	-	-	-	-	-	-	-	SHV-11.v1^	35Q
2e	GCF_003692695.1	3	ST3582		ID	-	3	3	-	0	-	0	-	0	-	0	-	0	-	wzi1	KL1	none	Very high	0.9972		O2v2	O2	none	Very high	0.9896		-	-	-	qnrS1	-	-	-	-	-	-	-	dfrA14.v1^	LAP-2	-	-	-	SHV-1^	-
WCHKP115069	GCF_003711065.1	4	ST11			KPC-2	9	10	ybt 9; ICEKp3	192-1LV	-	0	-	0	-	0	-	0	-	wzi64	KL64	none	Very high	0.9991		O2v1	O2	-	Good	0.9872	O1/O2v1_06_wbbO	aadA2^;aph3-Ia.v1^;aph3-Ia.v1^;rmtB	-	-	-	-	mphA	-	-	sul1	-	-	dfrA12	TEM-1D.v1^	-	CTX-M-65	-	SHV-11.v1	35Q
4743	GCF_003790485.1	7	ST1685			KPC-2	7	6	ybt 9; ICEKp3	183	-	0	-	0	-	0	-	0	-	wzi137	KL17	none	Very high	0.9999		O1v1	O1	-+	Good	0.9803	O1/O2v1_02_wzt	armA	-	-	-	-	mphE.v2;msrE	-	-	-	-	-	-	TEM-1D.v1^	-	CTX-M-15	-	SHV-1^	-
FDAARGOS_566	GCF_003812085.1	5	ST252			-	2	0	-	0	-	0	-	0	-	0	-	0	-	wzi135	KL116	?-	Good	0.991	KL116_17_wcpG	O1v1	O1	-	High	0.9752	O1/O2v1_06_wbbO	-	-	-	-	-	-	-	-	-	-	-	-	-	-	-	-	SHV-1^	-
FDAARGOS_531	GCF_003812105.1	6	ST25			-	4	5	ybt 14; ICEKp5	145-1LV	-	0	-	0	-	0	-	0	-	wzi72	KL2	none	Very high	0.9841		O1v2	O1	none	Very high	0.992		aadA2^;aph3-Ia.v1^	-	-	-	-	mphA	-	-	sul1	tet(A).v1	-	-	-	-	-	-	SHV-11.v1^	35Q
ARLG-3135	GCF_003850165.1	7	ST231			OXA-232	10	13	ybt 14; ICEKp5	145-1LV	-	0	iuc unknown	0	-	0	-	0	-	wzi104	KL51	-	High	0.994	KL51_14_wcoZ	O1v2	O1	none	Very high	0.9844		aac(6')-Ib;aadA2^;rmtF	-	-	qnrS1	-	ermB.v1*;mphA	catA1^	arr-2	sul1	-	-	dfrA12	TEM-1D.v1^	-	CTX-M-15	-	SHV-1^	-
KP_NORM_BLD_2014_104014	GCF_003855315.1	8	ST15	I-E*	IA/B+ID	-	7	14	ybt 13; ICEKp2	299-5LV	-	0	iuc 1	1	-	0	-	0	rmpA2_8*-60%	wzi24	KL24	-	High	0.9998	KL24_13_wcuG	O1v1	O1	none	Very high	0.9852		aac(3)-IIa.v1;aac(6')-Ib-cr.v2;aadA^;aph(3')-Ia;sat-2	-	-	-	-	-	catA1^	-	sul1	-	-	dfrA1.v1	OXA-1;TEM-1D.v1^;TEM-1D.v1^	-	CTX-M-15;CTX-M-15;SHV-5	-	SHV-28.v1^	238S;240K
R210-2	GCF_003855515.1	4	ST23	I-E*		VIM-1	9	11	ybt 1; ICEKp10	46-1LV	clb 2	29	iuc 1	1	iro 1	2	rmp 1; KpVP-1	40	rmpA2_3-47%	wzi1	KL1	none	Very high	0.9999		O1v2	O1	none	Very high	0.9912		aac(6')-Ib4^;aadA1.v1^;aphA15	-	-	qnrS1	-	mphA	catB2.v1	-	sul1	-	-	dfrA14.v1^	TEM-1D.v1^	-	CTX-M-15	-	SHV-11.v1^	35Q
KP17-15	GCF_003855535.1	1	ST15	I-E*	IA/B+ID	-	2	1	ybt 14; ICEKp5?	131-4LV	-	0	-	0	-	0	-	0	-	wzi19	KL19	*	High	0.949		O1v2	O1	none	Perfect	1		aac(3)-IId^	-	-	-	-	-	-	-	-	-	-	-	-	-	-	-	SHV-28.v1^	-
KP17-16	GCF_003855555.1	1	ST15	I-E*	IA/B+ID	-	2	1	ybt 14; ICEKp5?	131-4LV	-	0	-	0	-	0	-	0	-	wzi19	KL19	*	High	0.949		O1v2	O1	none	Perfect	1		aac(3)-IId^	-	-	-	-	-	-	-	-	-	-	-	-	-	-	-	SHV-28.v1^	-
BJCFK909	GCF_003856475.1	5	ST11			KPC-2	9	12	ybt 9; ICEKp3	192-2LV	-	0	iuc 1	1	-	0	rmp 1; KpVP-1	40	rmpA2_3-47%	wzi64	KL64	none	Very high	0.999		O2v1	O2	none	Very high	0.9865		aadA2;rmtB	-	-	qnrS1	-	-	catII.2*	-	sul2	tet(A).v1	-	dfrA14.v1^	LAP-2;TEM-1D.v1^	-	SHV-12;SHV-12	-	-	238S;238S;240K;240K;35Q;35Q
4/1-2	GCF_003856595.1	5	ST147	I-E	IA/B*2+ID*2	-	8	13	ybt 16; ICEKp12	280	-	0	-	0	-	0	-	0	-	wzi64	KL64	none	Perfect	1		O2v1	O2	none	Very high	0.9864		aac(3)-IIa.v1^;aac(6')-Ib-cr.v2;strA.v1;strB.v1	-	-	qnrS1	-	-	CatB4.v1;catA1^	-	sul1	tet(A).v1	-	dfrA1.v1	OXA-1;TEM-1D.v1^	-	CTX-M-15	-	SHV-11.v1^	35Q
KP18-29	GCF_003931835.1	1	ST11			-	3	2	-	0	-	0	-	0	-	0	-	0	-	wzi93	KL112	none	Very high	0.9871		O2v2	O2	none	Very high	0.9845		aadA2	-	-	-	-	-	-	-	sul1	-	-	-	-	-	-	-	SHV-11.v1	35Q
cr-hvkp3	GCF_003932915.1	3	ST65		Im6A	KPC-2	4	4	ybt 17; ICEKp10	235-2LV	clb 3	13-1LV	iuc 1	1	iro 1	10	rmp 1; KpVP-1	38	rmpA2_6*-47%	wzi72	KL2	none	Very high	0.984		O1v2	O1	none	Very high	0.9898		aac(6')-Ib3^	-	-	qnrS1	-	-	-	arr-3	-	-	-	-	-	-	-	-	SHV-11.v1^	35Q
I72	GCF_003934185.1	4	ST307		ID	OXA-181;OXA-48	9	15	-	0	-	0	-	0	-	0	-	0	-	wzi173	KL102	-	High	0.9925	KL102_06_wzc	O2v2	O2	none	Very high	0.9845		aac(3)-IIa.v1^;aac(6')-Ib-cr.v2;strA.v1^;strB.v1	-	-	qnrB1.v2^;qnrS1	-	-	CatB4.v1	-	sul2	tet(A).v1	-	dfrA14.v1^	OXA-1;TEM-1D.v1^	-	CTX-M-15	-	SHV-28.v1^	-
KP_160	GCF_003937135.2	5	ST14	I-E*	IA/B+ID	NDM-1;OXA-232	9	29	ybt 14; ICEKp5	140-1LV	-	0	-	0	-	0	-	0	-	wzi2	KL2	none	Very high	0.9973		O1v1	O1	-	High	0.9998	O1/O2v1_06_wbbO	aac(6')-Ib'.v1*;aac(6')-Ib-cr.v2;aac(6')-Ib-cr.v2;aadA*;aadA2^;armA;sat-2;strA.v1*;strB.v1*	-	-	qnrB1.v2^	-	mphE.v2^;msrE	CatB4.v1;CatB4.v1	-	sul1;sul2	-	-	dfrA1.v1;dfrA12;dfrA14.v1^	OXA-1;OXA-1;OXA-9.v1;TEM-1D.v1^	-	CTX-M-15;CTX-M-15;CTX-M-15;CTX-M-15	-	SHV-28.v1^	-
11492	GCF_003953905.1	2	ST23	I-E*		-	1	1	ybt 1; ICEKp10	46-1LV	clb unknown	0	iuc 1	1	iro 1	2-1LV	rmp 1; KpVP-1	40	rmpA2_6-60%	wzi1	KL1	none	Very high	0.9999		O1v2	O1	none	Very high	0.9913		-	-	-	-	-	-	-	-	-	-	-	-	-	-	CTX-M-24	-	SHV-11.v1^	35Q
NB5306	GCF_004006035.1	6	ST437			OXA-232	8	10	-	0	-	0	-	0	-	0	-	0	-	wzi45	KL107	-	None	0.8764	KL107_05_wzb,KL107_06_wzc,KL107_07_wbaP,KL107_08,KL107_09,KL107_10	OL101	OL101	*	High	0.9496		aph(3')-IIa;rmtB;strA.v1^;strB.v1	-	-	-	-	-	floR.v1*	-	sul2	tet(A).v2*	-	dfrA14.v1^	-	-	CTX-M-55	-	SHV-11.v1	35Q
08EU827	GCF_004010995.1	5	ST101			-	6	8	ybt 6; ICEKp5	63	-	0	-	0	-	0	-	0	-	wzi29	KL106	none	Good	0.9995		O1v2	O1	none	Very high	0.9853		aac(3)-IId^;strA.v1*;strB.v1*	-	-	qnrB1.v1	-	-	-	-	sul2	-	-	dfrA14.v1^	TEM-1D.v1^	-	CTX-M-15	-	SHV-1^	-
L5-2	GCF_004014965.1	2	ST3750		Im6A	-	0	0	-	0	-	0	-	0	-	0	-	0	-	wzi84	KL28	none	Very high	0.9932		O2v2	O2	none	Very high	0.9841		-	-	-	-	-	-	-	-	-	-	-	-	-	-	-	-	SHV-28.v1^	-
AP8555	GCF_004118955.1	2	ST23	I-E*		-	0	0	ybt 1; ICEKp10	46-1LV	clb 2	29	iuc 1	1	iro 1	2	rmp 1; KpVP-1	40	rmpA2_5-54%	wzi1	KL1	none	Very high	0.9998		O1v2	O1	none	Very high	0.9913		-	-	-	-	-	-	-	-	-	-	-	-	-	-	-	-	SHV-11.v1^	35Q
F5	GCF_004119955.1	4	ST11			KPC-2	8	17	ybt 9; ICEKp3	192-1LV	-	0	-	0	-	0	-	0	-	wzi209	KL47	none	Very high	0.9941		OL101	OL101	-+	Good	0.9499	OL101_01_rfbB,OL101_09_glycosylhydrolase	aac(3)-IId^;aadA2;aadA2;aadA2^;ant(2'')-Ia;strA.v1;strB.v1	-	fosA3	-	-	-	catII.2*;catII.2*;cmlA4*	-	sul1;sul1*	-	-	dfrA12	-	-	CTX-M-65;SHV-12	-	SHV-11.v1	238S;240K;35Q;35Q
F77	GCF_004119975.1	4	ST11			KPC-2	8	17	ybt 9; ICEKp3	192-1LV	-	0	-	0	-	0	-	0	-	wzi209	KL47	-	High	0.9941	KL47_07_wcaJ	OL101	OL101	-	High	0.9499	OL101_09_glycosylhydrolase	aadA2;aadA2;aadA2^;ant(2'')-Ia;strA.v1;strB.v1	-	fosA3	-	-	-	catII.2*;catII.2*;cmlA4*	-	sul1;sul1*	-	-	dfrA12	-	-	CTX-M-65;SHV-12;SHV-12	-	SHV-11.v1	238S;238S;240K;240K;35Q;35Q;35Q
F127	GCF_004119995.1	3	ST11			KPC-2	7	13	ybt 9; ICEKp3	192-3LV	-	0	-	0	-	0	-	0	-	wzi209	KL47	none	Very high	0.9941		OL101	OL101	-	High	0.9499	OL101_09_glycosylhydrolase	aadA2;aadA2;ant(2'')-Ia;rmtB;strA.v1;strB.v1	-	-	-	-	-	catII.2*;cmlA4*	-	sul1*	-	-	-	TEM-1D.v1^	-	CTX-M-65;SHV-12	-	SHV-11.v1	238S;240K;35Q;35Q
F93-1	GCF_004120035.1	2	ST343			-	0	0	ybt 4; plasmid	329	-	0	-	0	-	0	-	0	-	wzi274	KL30	-	High	0.9915	KL30_16_wcaJ	O1v1	O1	-+	Good	0.9798	O1/O2v1_01_wzm	-	-	-	-	-	-	-	-	-	-	-	-	-	-	-	-	SHV-25	35Q
F13	GCF_004120055.1	2	ST661		IA/B	-	0	0	ybt 15; ICEKp11	273	-	0	-	0	-	0	-	0	-	wzi101	KL24	none	Very high	0.9889		O2v1	O2	none	Very high	0.9838		-	-	-	-	-	-	-	-	-	-	-	-	-	-	-	-	SHV-27	156D
F132	GCF_004120075.1	4	ST3684			KPC-2	7	13	ybt 9; ICEKp3	192-2LV	-	0	-	0	-	0	-	0	-	wzi209	KL47	none	Very high	0.9941		OL101	OL101	-	High	0.9499	OL101_09_glycosylhydrolase	aadA2;aadA2^;ant(2'')-Ia;strA.v1;strB.v1	-	-	-	-	-	catII.2*;cmlA4*	-	sul1;sul1*	-	-	dfrA12	-	-	CTX-M-65;SHV-12	-	SHV-11.v1	238S;240K;35Q;35Q
F138	GCF_004120095.1	4	ST11			KPC-2	5	10	ybt 9; ICEKp3	192-1LV	-	0	-	0	-	0	-	0	-	wzi209	KL47	none	Very high	0.9941		OL101	OL101	-	High	0.9499	OL101_09_glycosylhydrolase	aadA2;aadA2;ant(2'')-Ia;strA.v1;strB.v1	-	-	-	-	-	catII.2*;catII.2*;cmlA4*	-	sul1*	-	-	-	-	-	-	-	SHV-11.v1	35Q
B12(AN)	GCF_004120115.1	2	ST11			-	7	13	ybt 9; ICEKp3	174	-	0	-	0	-	0	-	0	-	wzi50	KL15	none	Very high	0.9974		O4	O4	none	Very high	0.9965		aac(3)-IId^;aac(3)-IId^;aac(3)-IId^;aac(3)-IId^;aac(6')-Ib-cr.v2^	-	-	-	-	mphA;mphE.v2	-	-	sul1	tet(D)	-	-	TEM-1D.v1^	-	SHV-5;SHV-5;SHV-5	-	SHV-11.v1;SHV-11.v1	238S;238S;238S;240K;240K;240K;35Q;35Q
F89-1	GCF_004120135.1	1	ST3686		IA/B	-	0	0	-	0	-	0	-	0	-	0	-	0	-	wzi27	KL27	none	Perfect	1		O2v2	O2	none	Very high	0.9844		-	-	-	-	-	-	-	-	-	-	-	-	-	-	-	-	SHV-11.v1^	35Q
F81	GCF_004120155.1	3	ST3685			-	0	0	-	0	-	0	iuc 1	1	iro 1	1	rmp 1; KpVP-1	31	rmpA2_5-54%	wzi64	KL64	none	Very high	0.999		O1v1	O1	none	Very high	0.9865		-	-	-	-	-	-	-	-	-	-	-	-	-	-	-	-	SHV-71	146V
F93-2	GCF_004120175.1	2	ST17			-	6	7	-	0	-	0	-	0	-	0	-	0	-	wzi50	KL15	none	Very high	0.9979		O4	O4	none	Very high	0.9972		aac(3)-IIa.v1^;aadA5	-	-	qnrS1	-	mphA	-	-	sul1	-	-	dfrA17	-	-	CTX-M-15	-	SHV-11.v1^	35Q
NH34	GCF_004135795.1	3	ST14	I-E*	IA/B+ID	NDM-1*	9	22	ybt unknown	0	-	0	-	0	-	0	-	0	-	wzi2	KL2	-	High	0.997	KL2_06_wzc	O1v1	O1	-	High	0.9998	O1/O2v1_06_wbbO	aac(6')-Ib'.v1;aac(6')-Ib-cr.v2;aac(6')-Ib-cr.v2;aadA2^;aph(3')-VI;armA;sat-2	-	-	qnrB1.v2^	-	mphE.v2^;msrE	CatB4.v1;CatB4.v1	-	sul1	-	-	dfrA1.v1;dfrA12;dfrA14.v1^	OXA-1;OXA-1;TEM-1D.v1^	-	CTX-M-15;CTX-M-15	-	SHV-28.v1^	-
NFYY0065	GCF_004137665.1	1	ST20			-	0	0	-	0	-	0	-	0	-	0	-	0	-	wzi84	KL28	none	Very high	0.9917		O2v2	O2	-	High	0.9839	O1/O2v2_05_wbbN	-	-	-	-	-	-	-	-	-	-	-	-	-	-	-	-	SHV-1	-
CCRI-22199	GCF_004141975.1	5	ST11			NDM-1	7	9	-	0	-	0	-	0	-	0	-	0	-	wzi24	KL24	none	Very high	1		O2v1	O2	none	Very high	0.9852		aac(3)-IIa.v1^;aac(6')-Ib'.v1;rmtC	-	-	qnrB9.2^	-	mphA	-	-	sul1*	tet(A).v1	-	-	-	-	CTX-M-15	-	SHV-11.v1;SHV-11.v1	35Q;35Q
BA1559	GCF_004295385.1	3	ST15	I-E*	ID	-	9	12	ybt 10; ICEKp4	28	-	0	-	0	-	0	-	0	-	wzi24	KL24	-+	Good	0.9997	KL24_17_manC	O1v1	O1	none	Very high	0.9851		aac(6')-Ib-cr.v2;aadA2*;aph3-Ia.v1^	-	-	-	-	mphA	CatB4.v1	-	sul1	tet(A).v1	-	dfrA12*	OXA-1;TEM-1D.v1^	-	CTX-M-15;CTX-M-15	-	SHV-28.v1^	-
BA34918	GCF_004295405.1	9	ST23	I-E*	ID*2	OXA-232	9	16	ybt 9; ICEKp3 (incomplete)	15-2LV	-	0	iuc 1	1-1LV	iro 1	2	rmp unknown	0	rmpA2_8*-53%	wzi1	KL1	-+	Good	0.9995	KL1_05_wzb,KL1_18_manC	O1v2	O1	?-	None	0.9908	O1/O2v2_03_wbbM,O1/O2v2_06_wbbO,O1/O2v2_07_kfoC,O1/O2v2_09_gmlB	aac(6')-Ib;aac(6')-Ib-cr.v2;strA.v1^;strB.v1	-	-	qnrB1.v1	-	mphE.v2;msrE	catA1^	arr-2	sul1;sul2	-	-	-	CMY-4.v1;TEM-1D.v1^	-	CTX-M-15;CTX-M-15	-	SHV-11.v1^	35Q
B31	GCF_004295605.1	1	ST15	I-E*	IA/B+ID*3	-	1	0	-	0	-	0	-	0	-	0	-	0	-	wzi19	KL19	*	High	0.9491		O1v2	O1	none	Perfect	1		-	-	-	-	-	-	-	-	-	-	-	-	-	-	-	-	SHV-28.v1^	-
BP327	GCF_004319525.1	4	ST15	I-E*	ID	-	9	17	ybt 10; ICEKp4	28	-	0	-	0	-	0	-	0	-	wzi24	KL24	-	High	0.9997	KL24_13_wcuG	O1v1	O1	none	Very high	0.9852		aac(6')-Ib-cr.v2;aadA2*;aph3-Ia.v1^;armA;strB.v1	-	-	-	-	mphA;mphE.v2^;msrE	CatB4.v1	-	sul1;sul2	tet(A).v1	-	dfrA12	OXA-1;TEM-1D.v1^	-	CTX-M-15;CTX-M-15*	-	SHV-28.v1^	-
WCHKP115068	GCF_004322795.1	6	ST11			KPC-12;KPC-12	10	12	ybt 9; ICEKp3	192-1LV	-	0	-	0	-	0	-	0	-	wzi64	KL64	none	Very high	0.9991		O2v1	O2	-	High	0.9861	O1/O2v1_06_wbbO	aac(6')-Ib-cr.v2;aadA16*;aadA2	-	-	-	-	-	catII.2*	arr-3	sul1	tet(A).v1*	-	dfrA27	TEM-1D.v1^	-	CTX-M-65	-	SHV-11.v1	35Q
ABFPV	GCF_004322955.1	4	ST45	I-E	Im6A	-	1	1	ybt 10; ICEKp4	78	-	0	-	0	-	0	-	0	-	wzi101	KL24	none	Very high	0.9902		O2v1	O2	none	Very high	0.9876		-	-	-	-	-	-	-	-	-	tet(D)	-	-	-	-	-	-	SHV-1;SHV-1^	-
ABFQB	GCF_004322995.1	4	ST35	I-E*		KPC-3;KPC-3	2	3	-	0	-	0	-	0	-	0	-	0	-	wzi37	KL22	none	Very high	0.9949		O1v1	O1	none	Very high	0.9811		-	-	-	qnrS1	-	-	-	-	-	-	-	-	-	-	-	-	SHV-33	-
18CPO060	GCF_004332075.1	3	ST86		ID	KPC-2	1	1	ybt 9; ICEKp3	202-1LV	-	0	iuc 1	1	iro 1	1	rmp 1; KpVP-1	26	rmpA2_2*-46%	wzi2	KL2	none	Very high	0.9992		O1v1	O1	none	Very high	0.9846		-	-	-	-	-	-	-	-	-	-	-	-	-	-	-	-	SHV-1^	-
121	GCF_004801235.1	5	ST2570			-	7	13	-	0	-	0	-	0	-	0	-	0	-	wzi516	KL131	none	Very high	0.9996		O4	O4	none	Very high	0.9972		aac(3)-IV^;aadA*;aadA2;aph(4)-Ia;aph3-Ia.v1^	mcr-1.1	fosA3	-	-	mphA	cmlA1*;floR.v2*	-	sul2;sul3	-	-	-	-	-	CTX-M-14	-	SHV-11.v1^	35Q
ST23	GCF_004924315.1	3	ST23			KPC-2	3	2	ybt 1; ICEKp10	47-1LV	clb 2	29	iuc 1	1	iro 1	2	rmp 1; KpVP-1	40	rmpA2_3-47%	wzi1	KL1	none	Very high	0.9999		O1v2	O1	-	High	0.9912	O1/O2v2_08_gmlC	-	-	-	-	-	-	-	-	-	-	-	-	TEM-1D.v1^	-	-	-	SHV-11.v1^	35Q
CRKP I	GCF_005347525.1	1	ST11			-	2	0	ybt 9; ICEKp3	15	-	0	-	0	-	0	-	0	-	wzi74	KL103	*	Very high	0.9669		O2v1	O2	none	Very high	0.9772		-	-	-	-	-	-	-	-	-	-	-	-	-	-	-	-	SHV-11.v1	35Q
CR-HvKP1	GCF_005853785.1	6	ST11			KPC-2	7	7	ybt 9; ICEKp3	192-3LV	-	0	iuc 1	1	-	0	-	0	rmpA2_9	-	KL47	-	None	0.9656	KL47_03_wzi,KL47_04_wza,KL47_05_wzb,KL47_06_wzc,KL47_07_wcaJ,KL47_08_wcaA,KL47_09,KL47_10_wcqC,KL47_11_wzy,KL47_12_wcuT,KL47_13_wzx,KL47_14_gnd	OL101	OL101	-+	Good	0.9498	OL101_01_rfbB,OL101_09_glycosylhydrolase	aadA2;rmtB	-	fosA3	-	-	-	catII.2*	-	-	-	-	-	TEM-1D.v1^	-	CTX-M-65	-	SHV-11.v1	35Q
CR-HvKP5	GCF_005854025.1	6	ST11			KPC-2	8	7	ybt 9; ICEKp3	192-3LV	-	0	iuc 1	1	-	0	-	0	rmpA2_2*-54%	-	KL47	-*	None	0.8769	KL47_03_wzi,KL47_04_wza,KL47_05_wzb,KL47_06_wzc,KL47_07_wcaJ,KL47_08_wcaA,KL47_09,KL47_10_wcqC,KL47_11_wzy,KL47_12_wcuT,KL47_13_wzx,KL47_14_gnd	OL101	OL101	-	High	0.9499	OL101_09_glycosylhydrolase	aadA2;rmtB	-	fosA3	-	-	-	catII.2*	-	-	-	-	-	TEM-1D.v1^	-	CTX-M-65	-	SHV-11.v1	35Q
CR-HvKP4	GCF_005854245.1	6	ST11			KPC-2	7	7	ybt 9; ICEKp3	192-3LV	-	0	iuc 1	1	-	0	-	0	rmpA2_9	-	KL47	-	None	0.9803	KL47_03_wzi,KL47_04_wza,KL47_05_wzb,KL47_06_wzc,KL47_07_wcaJ,KL47_08_wcaA,KL47_09,KL47_10_wcqC,KL47_11_wzy,KL47_12_wcuT,KL47_13_wzx,KL47_14_gnd	OL101	OL101	-	High	0.9498	OL101_09_glycosylhydrolase	aadA2;rmtB	-	fosA3	-	-	-	catII.2*	-	-	-	-	-	TEM-1D.v1^	-	CTX-M-65	-	SHV-11.v1	35Q
KpvST15_NDM	GCF_005885775.1	7	ST15	I-E*	ID*2	NDM-1	6	7	ybt 16; ICEKp12	277	-	0	iuc 1	1-1LV	-	0	-	0	rmpA2_9	wzi93	KL112	-	High	0.9863	KL112_12_wbaZ	O1v1	O1	-	High	0.9851	O1/O2v1_01_wzm	aac(6')-Ib3^;rmtC	-	-	-	-	-	-	-	sul1*;sul1*	-	-	-	CMY-6	-	CTX-M-15	-	SHV-28.v1^	-
KpvST147B_SE1_1_NDM	GCF_005944305.1	8	ST147	I-E	IA/B*2	NDM-1	10	22	ybt 9; ICEKp3	183-2LV	-	0	iuc 1	63-1LV	-	0	rmp 1; KpVP-1	26-1LV	rmpA2_6*-47%	wzi64	KL64	-+	Good	0.9999	KL64_24_ugd	O2v1	O2	none	Very high	0.9864		aac(6')-Ib'.v1;aac(6')-Ib'.v1;aac(6')-Ib'.v1;aac(6')-Ib-cr.v2;aadA*;aadA*;aph(3')-VI	-	-	qnrS1	-	mphA?;mphE.v2;msrE	catB3.v2	arr-3	sul1;sul1;sul2	-	-	dfrA5	OXA-1;OXA-9.v1*;TEM-1D.v1^	-	CTX-M-15	-	SHV-11.v1^	35Q
XJ-K1	GCF_006304565.1	4	ST11			KPC-2	9	11	ybt 9; ICEKp3	192-1LV	-	0	iuc 1	1-1LV	-	0	-	0	rmpA2_3-47%	wzi64	KL64	none	Very high	0.999		O2v1	O2	none	Very high	0.9865		aadA2;aadA2^;rmtB	-	fosA3	-	-	mphA	-	-	sul1	-	-	dfrA12	TEM-1D.v1^	-	CTX-M-65;SHV-12	-	-	238S;240K;35Q
FDAARGOS_775	GCF_006364295.1	5	ST3		IA/B+ID	-	0	0	ybt 12; ICEKp10	128	clb 1	59-2LV	-	0	-	0	rmp 2A; VP	9-1LV	-	wzi3	KL3	none	Very high	0.996		O1v1	O1	none	Very high	0.9828		-	-	-	-	-	-	-	-	-	-	-	-	-	-	-	-	SHV-1^	-
Kp202	GCF_006459145.1	8	ST101			NDM-1;OXA-48	11	26	ybt 9; ICEKp3	183	-	0	-	0	-	0	-	0	-	wzi137	KL17	-	High	0.9996	KL17_07_wzy,KL17_09_wctS,KL17_12_wcaJ	O1v1	O1	-	High	0.9802	O1/O2v1_06_wbbO	aac(3)-IIa.v1;aph(3')-VI*;armA*;strA.v1^;strB.v1	-	-	-	-	mphE.v2;msrE	cmlA5;floR.v2*	arr-2	sul1;sul1;sul2	tet(A).v2	-	dfrA14.v1^;dfrA14.v1^	CMY-16*;OXA-10;SCO-1;TEM-1D.v1^;TEM-1D.v1^	-	CTX-M-15;CTX-M-15;CTX-M-15	-	SHV-1^	-
L39_2	GCF_006494895.1	6	ST11			KPC-2	9	12	ybt 9; ICEKp3	192-2LV	-	0	iuc 1	1	-	0	rmp 1; KpVP-1	40	rmpA2_3-47%	wzi64	KL64	none	Very high	0.9991		O2v1	O2	none	Very high	0.9865		aadA2;rmtB	-	-	qnrS1	-	-	catII.2*	-	sul2	tet(A).v1	-	dfrA14.v1^	LAP-2;TEM-1D.v1^	-	CTX-M-65;SHV-12	-	SHV-11.v1^	238S;240K;35Q;35Q
L482	GCF_006494915.1	6	ST11			KPC-2	7	7	ybt 9; ICEKp3	192-3LV	-	0	iuc 1	1	-	0	-	0	rmpA2_9	wzi209	KL47	-	High	0.994	KL47_08_wcaA	OL101	OL101	-	High	0.9498	OL101_09_glycosylhydrolase	aadA2;rmtB	-	fosA3	-	-	-	catII.2*	-	-	-	-	-	TEM-1D.v1^	-	CTX-M-65	-	SHV-11.v1	35Q
RJY9645	GCF_006965405.1	3	ST35	I-E*		-	6	6	ybt 2; ICEKp1	323-1LV	-	0	-	0	iro 3	7	rmp 3; ICEKp1	30-2LV	-	wzi194	KL108	*	Very high	0.975		O1v2	O1	none	Very high	0.9848		aadA2^	-	-	qnrS1	-	mphA	-	-	sul1	-	-	dfrA12	-	-	CTX-M-15	-	SHV-33*	-
R50	GCF_006974165.1	2	ST968			-	7	11	-	0	-	0	-	0	-	0	-	0	-	wzi5	KL5	-	High	0.9996	KL5_06_wzc,KL5_14	O1v1	O1	none	Very high	0.981		aac(6')-Ib-cr.v2;aadA16*	-	-	qnrB6^;qnrB6^	-	-	floR.v1*	arr-3	sul1;sul1;sul1	tet(D)*	-	dfrA27	-	-	-	-	SHV-1	-
NKU_Kleb8A7	GCF_007197815.1	2	ST1779		ID	-	2	2	ybt 10; ICEKp4	91-2LV	-	0	-	0	-	0	-	0	-	wzi96	KL38	-	High	0.9968	KL38_13_wckR	O3b	O3b	none	Very high	0.993		-	-	-	-	-	-	catA1*	-	-	-	-	-	TEM-1D.v1^	-	-	-	SHV-11.v1^	35Q
KCJ3K292	GCF_007421865.2	3	ST1967	I-E		NDM-1	6	15	-	0	-	0	-	0	-	0	-	0	-	wzi85	KL125	*	High	0.9025		O5	O5	*	High	0.9424		aac(3)-IId^;aac(3)-IId^;aac(6')-Ib-cr.v2;aadA16*;aph3-Ia.v1;strA.v1^;strB.v1	-	-	-	-	mphA	-	arr-3;arr-3	sul1;sul1;sul2	-	-	dfrA27	-	-	-	-	SHV-26	-
KCJ3K307	GCF_007421875.2	3	ST1967	I-E		NDM-1	6	15	-	0	-	0	-	0	-	0	-	0	-	wzi85	KL125	*	High	0.9025		O5	O5	*	High	0.9424		aac(3)-IId^;aac(3)-IId^;aac(6')-Ib-cr.v2;aadA16*;aph3-Ia.v1;strA.v1^;strB.v1	-	-	-	-	mphA	-	arr-3;arr-3	sul1;sul1;sul2	-	-	dfrA27	-	-	-	-	SHV-26	-
KCJ3K293	GCF_007421885.2	3	ST1967	I-E		NDM-1	6	15	-	0	-	0	-	0	-	0	-	0	-	wzi85	KL125	*	High	0.9025		O5	O5	*	High	0.9424		aac(3)-IId^;aac(3)-IId^;aac(6')-Ib-cr.v2;aadA16*;aph3-Ia.v1;strA.v1^;strB.v1	-	-	-	-	mphA	-	arr-3;arr-3	sul1;sul1;sul2	-	-	dfrA27	-	-	-	-	SHV-26	-
IA565	GCF_007833555.1	5	ST105			-	0	0	-	0	-	0	-	0	-	0	-	0	-	wzi383	KL102	none	Very high	0.9925		O2v2	O2	none	Very high	0.9844		-	-	-	-	-	-	-	-	-	-	-	-	-	-	-	-	SHV-1^	-
DA12090	GCF_007833575.1	2	ST14	I-E*	IA/B	-	0	0	-	0	-	0	-	0	-	0	-	0	-	wzi16	KL16	none	Very high	0.9942		O1/O2v1	unknown	none	Very high	0.9854		-	-	-	-	-	-	-	-	-	-	-	-	-	-	-	-	SHV-28.v1^	-
PIMB15ND2KP27	GCF_007873865.1	4	ST16		ID	NDM-4	11	23	-	0	-	0	-	0	-	0	-	0	-	wzi50	KL51	none	Very high	0.9994		O3b	O3b	none	Very high	0.9908		aac(3)-IId^;aac(6')-Ib'.v1;aac(6')-Ib-cr.v2;aadA*;aadA2^;strA.v1^;strB.v1	mcr-1.1	-	qnrS1	-	mphA	CatB4.v1;floR.v1*	-	sul1;sul2	tet(A).v1;tet(A).v2	-	dfrA12	LAP-2;OXA-1;TEM-1D.v1^	-	CTX-M-14;CTX-M-15	-	SHV-1	-
37	GCF_007954925.2	6	ST11			KPC-2	9	12	ybt 9; ICEKp3	192-2LV	-	0	iuc 1	1	-	0	-	0	rmpA2_3-47%	wzi64	KL64	none	Very high	0.9991		O2v1	O2	none	Very high	0.9864		aadA2;rmtB	-	-	qnrS1?	-	-	catII.2*	-	sul2	tet(A).v1	-	dfrA14.v1^	LAP-2;TEM-1D.v1^	-	CTX-M-65;SHV-12	-	SHV-11.v1^	238S;240K;35Q;35Q
36	GCF_007955015.2	6	ST11			KPC-2	9	12	ybt 9; ICEKp3	192-2LV	-	0	iuc 1	1	-	0	rmp 1; KpVP-1	40	rmpA2_3-47%	wzi64	KL64	none	Very high	0.9991		O2v1	O2	none	Very high	0.9864		aadA2;rmtB	-	-	qnrS1	-	-	catII.2*	-	sul2	tet(A).v1	-	dfrA14.v1^	LAP-2;TEM-1D.v1^	-	CTX-M-65;SHV-12	-	SHV-11.v1^	238S;240K;35Q;35Q
12	GCF_007955105.2	6	ST11			KPC-2	9	12	ybt 9; ICEKp3	192-2LV	-	0	iuc 1	1	-	0	rmp 1; KpVP-1	40	rmpA2_3-47%	wzi64	KL64	none	Very high	0.999		O2v1	O2	-	High	0.9865	O1/O2v1_04_glf	aadA2;rmtB	-	-	qnrS1	-	-	catII.2*	-	sul2	tet(A).v1	-	dfrA14.v1^	LAP-2;TEM-1D.v1^	-	CTX-M-65;SHV-12	-	SHV-11.v1^	238S;240K;35Q;35Q
18-2374	GCF_008065415.1	5	ST16		ID	NDM-4;OXA-181	7	10	-	0	-	0	-	0	-	0	-	0	-	wzi50	KL51	none	Very high	0.9993		O3b	O3b	none	Very high	0.9908		aac(6')-Ib-cr.v2;rmtB	-	-	qnrS1	-	mphA	CatB4.v1	-	-	-	-	-	OXA-1;TEM-1D.v1^	-	CTX-M-15	-	SHV-1	-
KLP268	GCF_008121515.1	4	ST258			KPC-3*	9	16	ybt 17; ICEKp10	251	clb 3	62-1LV	-	0	-	0	-	0	-	wzi154	KL107	none	Very high	0.9999		O2v2	O2	none	Very high	0.9838		aac(6')-Ib'.v1;aac(6')-Ib'.v1;aac(6')-Ib'.v1;aadA*;aadA2;strA.v1^;strB.v1	-	-	-	-	mphA	catA1^	-	sul1;sul2	-	-	dfrA12;dfrA14.v1^	OXA-9.v1	-	SHV-12	-	SHV-11.v1	238S;240K;35Q;35Q
KP1677	GCF_008122285.1	1	ST268-1LV			-	0	0	ybt 17; ICEKp10	234-3LV	clb 3	13-5LV	-	0	-	0	-	0	-	wzi95	KL20	-	High	0.9994	KL20_13_wbaZ	O2v1	O2	-	High	0.9896	O1/O2v1_05_wbbN	-	-	-	-	-	-	-	-	-	-	-	-	-	-	-	-	SHV-11.v1^	35Q
P094-1	GCF_008369685.1	1	ST2268			-	1	0	-	0	-	0	-	0	-	0	-	0	-	wzi300	KL51	none	Very high	0.9751		O2v1	O2	none	Very high	0.9798		-	-	-	-	-	-	-	-	-	-	-	-	-	-	-	-	SHV-1^	-
555	GCF_008632415.1	5	ST3410		ID*2	-	11	29	-	0	-	0	-	0	-	0	-	0	-	wzi177	KL125	-*	None	0.9007	KL125_09_wzy,KL125_10,KL125_14_wzx,KL125_15,KL125_16	O5	O5	*	High	0.9439		aac(3)-IId^;aac(6')-Ib-cr.v2^;aadA2;aadA^;aph(3')-IIa;aph(3')-IIa*;aph3-Ia.v1^;rmtB;strA.v1;strA.v1*;strB.v1	mcr-8.1*	fosA3	qnrB4	-	mphA;mphE.v2^;msrE	catB3.v2;cmlA1*;floR.v1*	arr-3	sul1;sul2;sul3	tet(A).v2*	-	-	DHA-1;OXA-1;TEM-1D.v1^	-	CTX-M-55	-	SHV-1^	-
FDAARGOS_630	GCF_008693405.1	8	ST147	I-E	IA/B*2+ID	NDM-1	10	11	-	0	-	0	-	0	-	0	-	0	-	wzi64	KL64	-	High	1	KL64_16_wcaJ	O2v1	O2	none	Very high	0.9864		rmtC	-	-	-	-	ereA2;ereB	catA1*	arr-2	sul1;sul1*	-	-	dfrA5	TEM-1D.v1^	-	CTX-M-15	-	SHV-11.v1^	35Q
FDAARGOS_631	GCF_008693425.1	3	ST1833-1LV		ID	OXA-48	2	2	-	0	-	0	-	0	-	0	-	0	-	-	KL61	none	Very high	0.9652		O5	O5	*	High	0.9421		-	-	-	-	-	-	-	-	-	-	-	-	-	TEM-33*	-	-	SHV-1^	-
FDAARGOS_629	GCF_008693445.1	6	ST231			-	7	9	ybt 14; ICEKp5	145-1LV	-	0	iuc unknown	0	-	0	-	0	-	wzi104	KL51	-	High	0.9939	KL51_14_wcoZ	O1v2	O1	none	Very high	0.9844		aac(6')-Ib;aadA2^;rmtF	-	-	-	-	ermB.v1*;mphA	-	arr-2	sul1	-	-	dfrA12	-	-	CTX-M-15	-	SHV-1^	-
KP65	GCF_008728415.1	3	ST11			KPC-2	7	5	ybt 9; ICEKp3	192-1LV	-	0	-	0	-	0	-	0	-	wzi209	KL47	?-	Low	0.9882	KL47_01_galF,KL47_02_cpsACP	OL101	OL101	-	High	0.95	OL101_05_wbbL,OL101_09_glycosylhydrolase	rmtB	-	fosA3	-	-	-	-	-	-	-	-	-	TEM-1D.v1^	-	CTX-M-65	-	SHV-11.v1	35Q
KP58	GCF_008728695.1	6	ST11			KPC-2	10	12	ybt 9; ICEKp3	192-3LV	-	0	iuc 1	1	-	0	rmp 1; KpVP-1	40	rmpA2_3-47%	-	KL64	-	Good	0.999	KL64_03_wzi,KL64_06_wzc,KL64_16_wcaJ	O2v1	O2	*	Very high	0.9865		aadA2;rmtB	-	-	qnrS1	-	-	catII.2*	-	sul2	tet(A).v1	-	dfrA14.v1^	LAP-2;TEM-1D.v1^	-	CTX-M-65;SHV-12	-	SHV-11.v1	238S;240K;35Q;35Q
C51	GCF_008931345.1	7	ST12	I-E		IMP-4	8	16	-	0	-	0	-	0	-	0	-	0	-	wzi162	KL122	-	High	0.9995	KL122_15_wcaJ	O2v2	O2	-	High	0.9849	O1/O2v2_07_kfoC	aac(3)-IId^;aac(6')-Ib-cr.v2^;aac(6')-Ib-cr.v2^;aac(6')-Ib4	-	-	-	-	mphA	catB3.v2;catB3.v2;catB3.v2	arr-3;arr-3	sul1;sul1	-	-	-	OXA-1;OXA-10	-	VEB-3	-	SHV-11.v1^	35Q
C2	GCF_008931565.1	4	ST1109		IA/B	IMP-4	7	9	-	0	-	0	-	0	-	0	-	0	-	wzi115	KL54	none	Very high	0.9995		O1v2	O1	none	Very high	0.9916		aac(3)-IId^;aac(6')-Ib4	-	-	qnrB2.v1^	-	mphA	catB3.v2	-	sul1;sul1	-	-	-	TEM-1D.v1^	-	-	-	SHV-61	35Q
BK13048	GCF_009025895.1	8	ST16		ID	KPC-14	6	10	-	0	-	0	-	0	-	0	-	0	-	wzi50	KL51	none	Very high	0.9993		O3b	O3b	none	Very high	0.9908		aac(6')-Ib'.v2^;aadA*;strA.v1^;strB.v1	-	-	-	-	-	-	-	sul2*;sul2*	-	-	dfrA14.v2*?	OXA-9.v1;TEM-1D.v1^	-	-	-	SHV-1	-
LH94	GCF_009387775.1	5	ST39	I-E	IA/B	-	7	11	-	0	-	0	-	0	-	0	-	0	-	wzi452	KL149	none	Very high	0.9769		O1v1	O1	-+	Good	0.9408	O1/O2v1_07_kfoC	aadA2;aadA^	mcr-3.1*;mcr-8.1*	-	qnrS1*	-	-	cmlA1*;floR.v1*	-	sul2;sul3	-	-	dfrA12	TEM-1D.v1^	-	-	-	SHV-11.v1^	35Q
TH164	GCF_009387815.1	4	ST873	I-E	Im6A	-	8	12	-	0	-	0	-	0	-	0	-	0	-	wzi50	KL52	none	Very high	0.9991		OL101	OL101	*	High	0.9492		aac(3)-IId^;aadA2^;aadA^	mcr-3.1*	-	qnrS1	-	-	cmlA1*;floR.v2*	-	sul2;sul3	tet(A).v1*	-	dfrA12	TEM-1D.v1^	-	-	-	SHV-27^	156D
LH375	GCF_009387915.1	6	ST1315	I-E	IA/B	-	7	7	-	0	-	0	-	0	-	0	-	0	-	wzi432	KL64	*	Very high	0.9822		O2v2	O2	none	Very high	0.9838		aadA2	mcr-3.1*	-	qnrS1	-	lnuF.v1	floR.v1*	-	-	tet(A).v1*	-	-	TEM-1D.v1^	-	-	-	SHV-1	-
LH102-A	GCF_009387945.1	2	ST87			-	2	2	-	0	-	0	-	0	-	0	-	0	-	wzi538	KL106	*	Good	0.9624		O3b	O3b	none	Very high	0.9915		-	mcr-3.5*	-	-	-	-	-	-	-	-	-	-	TEM-1D.v1^	-	-	-	SHV-27	156D
K2044	GCF_009497695.1	2	ST23	I-E*		-	0	0	ybt 2; ICEKp1	326	-	0	iuc 1	1	iro 1,iro 3	19,18	rmp 3; ICEKp1,rmp 1; KpVP-1	30-1LV,26	rmpA2_3-47%	wzi1	KL1	none	Perfect	1		O1v2	O1	none	Very high	0.9913		-	-	-	-	-	-	-	-	-	-	-	-	-	-	-	-	SHV-11.v1^	35Q
13190	GCF_009497735.1	4	ST392	I-E	IA/B*2	KPC-2;VIM-1	11	32	-	0	-	0	-	0	-	0	-	0	-	wzi187	KL27	-	High	0.9926	KL27_11_wzy	O4	O4	none	Very high	0.9971		aac(3)-IId^;aac(6')-Ib-cr.v2;aac(6')-Ib-cr.v2;aac(6')-Ib4^;aadA1.v1^;aadA16*;aadA2^;aphA15	-	-	qnrA1^;qnrB6^	-	mphA	catB2.v1;catB3.v2;catII.2*;catII.2*;floR.v1	arr-3;arr-3	sul1;sul1;sul1;sul1;sul1;sul2	tet(D)	-	dfrA12;dfrA27	OXA-1;TEM-1D.v1^	-	SHV-12	-	SHV-11.v1^	238S;240K;35Q;35Q
11420	GCF_009497755.1	3	ST1265	I-E*	IA/B*2	KPC-2	1	1	ybt 1; ICEKp10	46-1LV	clb 2	29	iuc 1	1	iro 1	2	rmp 1; KpVP-1	40	rmpA2_8-60%	wzi1	KL1	none	Very high	0.9995		O1v2	O1	none	Very high	0.9912		-	-	-	-	-	-	-	-	-	-	-	-	-	-	-	-	SHV-11.v1^	35Q
SMU18037509	GCF_009556655.1	3	ST25		Im6A	-	0	0	ybt 14; ICEKp5?	131-6LV	-	0	-	0	-	0	-	0	-	wzi72	KL2	none	Very high	0.9839		O1v2	O1	none	Very high	0.9919		-	-	-	-	-	-	-	-	-	-	-	-	-	-	-	-	SHV-11.v1^	35Q
TK421	GCF_009601745.1	4	ST34-2LV	I-E		-	1	1	ybt 9; ICEKp3	209-4LV	-	0	iuc 2A	29-2LV	iro unknown	0	rmp unknown	0	-	wzi472	KL20	-	None	0.9848	KL20_08_wzy,KL20_09,KL20_12,KL20_14_wzx	O3/O3a	O3/O3a	*	Very high	0.9622		-	-	fosA7*	-	-	-	-	-	-	-	-	-	-	-	-	-	SHV-11.v1^	35Q
LEMB18	GCF_009648995.1	1	ST629		IA/B	-	0	0	-	0	-	0	-	0	-	0	-	0	-	wzi100	KL10	none	Very high	0.9675		O3/O3a	O3/O3a	none	Very high	0.9795		-	-	-	-	-	-	-	-	-	-	-	-	-	-	-	-	SHV-11.v1^	35Q
CriePir116	GCF_009660375.2	2	ST11			-	8	12	ybt 14; ICEKp5	149-2LV	-	0	-	0	-	0	-	0	-	wzi27	KL27	none	Very high	1		O2v2	O2	none	Very high	0.9844		aac(6')-Ib-cr.v2;aadA16*;strA.v1*;strB.v1*	-	-	-	-	-	-	arr-3	sul1;sul2*	tet(D)	-	dfrA27	TEM-1D.v1^;TEM-1D.v1^	-	CTX-M-15	-	SHV-11.v1	35Q
CriePir197	GCF_009661415.2	6	ST26	I-E		-	0	0	-	0	-	0	-	0	-	0	-	0	-	wzi236	KL10	none	Very high	0.9956		O1v2	O1	none	Very high	0.9941		-	-	-	-	-	-	-	-	-	-	-	-	-	-	-	-	SHV-36	35Q
CriePir154	GCF_009661455.2	5	ST11			-	5	6	ybt 13; ICEKp2	299-1LV	-	0	-	0	-	0	-	0	-	wzi24	KL24	none	Very high	0.9999		O2v1	O2	none	Very high	0.9852		aac(3)-IIa.v1^;strA.v1^;strB.v1	-	-	-	-	-	-	-	sul2	-	-	-	TEM-1D.v1^	-	CTX-M-15	-	SHV-11.v1	35Q
CriePir26	GCF_009661485.2	6	ST377			OXA-48	8	14	-	0	-	0	-	0	-	0	-	0	-	wzi173	KL102	none	Very high	0.9945		O2v2	O2	none	Very high	0.9854		aac(3)-IIa.v1^;aac(6')-Ib-cr.v2;aadA^;aph(3')-VIa*;strA.v1;strB.v1	-	-	-	-	-	CatB4.v1;catA1*	-	sul1*?;sul2	-	-	dfrA15.v2	OXA-1	-	CTX-M-15	-	SHV-110	156D;35Q
CriePir75	GCF_009661535.2	4	ST395		IA/B	-	8	11	ybt 14; ICEKp5?	131-5LV	-	0	-	0	-	0	-	0	-	wzi105	KL108	none	Perfect	1		O1v2	O1	none	Very high	0.9897		aac(3)-IIa.v1^;aac(6')-Ib-cr.v2	-	-	qnrS1	-	-	CatB4.v1;catA1^	-	sul1	tet(A).v1	-	dfrA1.v1	OXA-1;TEM-1D.v1^	-	CTX-M-15	-	SHV-11.v1	35Q
CriePir120	GCF_009661615.2	3	ST11			-	10	20	ybt 14; ICEKp5	149-2LV	-	0	-	0	-	0	-	0	-	wzi27	KL27	none	Very high	1		O2v2	O2	none	Very high	0.9844		aac(6')-Ib-cr.v2;aadA16*;aadA5;armA;strA.v1*;strB.v1*	-	-	-	-	mphE.v2?;msrE	catII.2*	arr-3	sul1;sul1;sul2*	tet(D)	-	dfrA17;dfrA27	TEM-1D.v1^;TEM-1D.v1^	-	CTX-M-15;CTX-M-15	-	SHV-11.v1	35Q
CriePir45	GCF_009661725.2	2	ST4060		Im6A	-	0	0	-	0	-	0	-	0	-	0	-	0	-	wzi22	KL30	*	Very high	0.9647		O1v1	O1	none	Very high	0.9821		-	-	-	-	-	-	-	-	-	-	-	-	-	-	-	-	SHV-11.v1^	35Q
C789	GCF_009684575.1	5	ST11			KPC-2	6	7	ybt 9; ICEKp3	192-1LV	-	0	iuc 1	1	-	0	rmp 1; KpVP-1	40	rmpA2_3-47%	wzi64	KL64	none	Very high	0.9991		O2v1	O2	none	Very high	0.9865		aadA2;rmtB	-	fosA3	-	-	-	-	-	-	-	-	-	TEM-1D.v1^	-	CTX-M-65;SHV-12	-	SHV-11.v1	238S;240K;35Q;35Q
KP2	GCF_009720445.1	9	ST16		ID	NDM-5	7	7	-	0	-	0	-	0	-	0	-	0	-	wzi50	KL51	none	Very high	0.9994		O3b	O3b	none	Very high	0.9908		aadA2^	-	-	-	-	-	-	-	sul1	-	-	dfrA12;dfrA12	TEM-1D.v1^	-	CTX-M-15	-	SHV-1	-
JUNP 254	GCF_009731405.1	1	ST147	I-E	IA/B	OXA-181;OXA-181	5	6	ybt 14; ICEKp5	145-2LV	-	0	-	0	-	0	-	0	-	wzi104	KL51	-	High	0.9939	KL51_14_wcoZ	O2v2	O2	none	Very high	0.9844		aac(6')-Ib;rmtF	-	-	-	-	-	-	arr-2	-	-	-	-	-	-	CTX-M-15	-	SHV-11.v1^	35Q
BD_DM_782	GCF_009734105.1	5	ST15	I-E*	IA/B	-	10	18	-	0	-	0	-	0	-	0	-	0	-	-	KL8	-*	High	0.9895	KL8_10_wcsI	O1v2	O1	none	Very high	0.9851		aac(3)-IIa.v1^;aac(6')-Ib-cr.v2;aadA2;aph3-Ia.v1^;strA.v1^;strB.v1	mcr-8.1	-	qnrB1.v2^	-	mef(B)	CatB4.v1;cmlA1*	-	sul2;sul3	tet(A).v1	-	dfrA14.v1^	OXA-1;TEM-1D.v1^	-	CTX-M-15	-	SHV-28.v1^	-
LC-1825/18	GCF_009738595.2	5	ST512			KPC-3*	9	10	-	0	-	0	-	0	-	0	-	0	-	wzi154	KL107	-	High	0.9999	KL107_06_wzc	O2v2	O2	-	High	0.9836	O1/O2v2_10_gmlA	aac(6')-Ib'.v2^;aac(6')-Ib'.v2^;aadA2^;aph3-Ia.v1^	-	-	-	-	mphA	catA1^	-	sul1	-	-	dfrA12	TEM-1D.v1^	-	-	-	SHV-11.v1;SHV-11.v1	35Q;35Q
WCGKP294	GCF_009755705.1	3	ST307		ID	IMP-38	4	7	-	0	-	0	-	0	-	0	-	0	-	wzi173	KL102	none	Very high	0.9927		O2v2	O2	none	Very high	0.9845		aac(6')-Ib4	-	-	-	-	-	-	-	-	-	-	-	TEM-1D.v1^	-	CTX-M-3;SHV-2A^;SHV-2A^;SHV-2A^	-	SHV-28.v1^	238S;238S;238S;35Q;35Q;35Q
BD_DM_914	GCF_009791475.1	5	ST15	I-E*	IA/B+ID	-	10	20	-	0	-	0	-	0	-	0	-	0	-	-	KL8	-*	High	0.9895	KL8_10_wcsI	O1v2	O1	none	Very high	0.9851		aac(3)-IIa.v1^;aac(6')-Ib-cr.v2;aadA2;aph3-Ia.v1^;strA.v1^;strB.v1	mcr-8.1	-	qnrB1.v2^	-	mef(B)	CatB4.v1;cmlA1*	-	sul2;sul3	tet(A).v1*;tet(A).v1*	-	dfrA14.v1^	OXA-1;TEM-1D.v1^;TEM-1D.v1^	-	CTX-M-15	-	SHV-28.v1^	-
BD_DM_697	GCF_009791495.1	9	ST15	I-E*	IA/B+ID	-	9	17	-	0	-	0	-	0	-	0	-	0	-	-	KL8	-*	High	0.9895	KL8_10_wcsI	O1v2	O1	none	Very high	0.9851		aac(3)-IIa.v1^;aac(6')-Ib-cr.v2;aadA2*;aph3-Ia.v1^;strA.v1^;strB.v1*?	mcr-8.1	-	qnrB1.v2^	-	-	CatB4.v1;cmlA1*	-	sul2;sul3	tet(A).v1	-	dfrA14.v1^	OXA-1;TEM-1D.v1^	-	CTX-M-15	-	SHV-28.v1^	-
KP19-2029	GCF_009833945.1	3	ST11	I-E*		KPC-2	7	8	ybt 9; ICEKp3	192-2LV	-	0	iuc 1	1	-	0	-	0	rmpA2_8-60%	wzi209	KL47	-*	None	0.9934	KL47_07_wcaJ,KL47_08_wcaA,KL47_09,KL47_11_wzy,KL47_13_wzx	OL101	OL101	-+	Good	0.9497	OL101_01_rfbB,OL101_09_glycosylhydrolase	aadA2;rmtB	-	fosA3	-	-	mphE.v2	-	-	-	-	-	-	TEM-1D.v1^	-	CTX-M-65;SHV-12	-	SHV-11.v1^	238S;240K;35Q;35Q
XJ-K2	GCF_009834285.1	4	ST11			KPC-2	9	10	ybt 9; ICEKp3	192-1LV	-	0	iuc 1	1	-	0	rmp 1; KpVP-1	44	rmpA2_3-47%	wzi64	KL64	-	High	0.9991	KL64_16_wcaJ	O2v1	O2	none	Very high	0.9865		rmtB	-	fosA3	qnrS1	-	-	-	-	sul2	tet(A).v1	-	dfrA14.v1^	LAP-2;TEM-1D.v1^	-	CTX-M-65	-	SHV-11.v1	35Q
Kp36	GCF_009856585.1	5	ST11			KPC-2	10	12	ybt 9; ICEKp3	192-1LV	-	0	iuc 1	1	-	0	rmp 1; KpVP-1	40	rmpA2_3-47%	wzi64	KL64	none	Very high	0.9991		O2v1	O2	none	Very high	0.9865		rmtB	-	fosA3	qnrS1	-	-	catII.2*	-	sul2	tet(A).v1	-	dfrA14.v1^	LAP-2;TEM-1D.v1^	-	CTX-M-65;SHV-12	-	SHV-11.v1	238S;240K;35Q;35Q
KP-8788	GCF_009867115.1	3	ST258			KPC-3;KPC-3	8	17	-	0	-	0	-	0	-	0	-	0	-	wzi154	KL107	none	Very high	1		O2v2	O2	none	Very high	0.9838		aac(3)-IIa.v1^;aac(6')-Ib'.v1;aadA2;aadA2^;aph3-Ia.v1^	-	-	qnrB1.v2^	-	mphA	CatB4.v1;catA1^	-	sul1;sul1	-	-	dfrA12;dfrA14.v1^	OXA-1;TEM-1D.v1^	-	-	-	SHV-11.v1	35Q
YML0508	GCF_009884395.1	3	ST17			OXA-181	2	2	ybt 15; ICEKp11	230	-	0	-	0	-	0	-	0	-	wzi141	KL25	-	High	0.9917	KL25_09_wfeD	O5	O5	-*	High	0.942	O5_01_manC	-	-	-	qnrS1	-	-	-	-	-	-	-	-	-	-	-	-	SHV-11.v1^	35Q
WSD411	GCF_009884415.1	13	ST15	I-E*	ID*2	OXA-232	8	12	ybt 16; ICEKp12	277	-	0	iuc 1	1	-	0	-	0	rmpA2_9	wzi93	KL112	none	Very high	0.9865		O1v1	O1	none	Very high	0.9852		aac(6')-Ib;rmtF;strA.v1^;strB.v1	-	-	qnrB1.v2^	-	-	-	arr-2	sul2	-	-	dfrA14.v1^	TEM-1D.v1^	-	CTX-M-15;CTX-M-15	-	SHV-28.v1^	-
158590	GCF_009906875.1	1	ST11			-	1	0	ybt 9; ICEKp3	192-2LV	-	0	-	0	-	0	-	0	-	wzi209	KL47	none	Very high	0.994		OL101	OL101	-	High	0.9498	OL101_09_glycosylhydrolase	-	-	-	-	-	-	-	-	-	-	-	-	-	-	-	-	SHV-11.v1	35Q
156070	GCF_009906895.1	1	ST11			-	1	0	ybt 9; ICEKp3	192-2LV	-	0	-	0	-	0	-	0	-	wzi209	KL47	none	Very high	0.994		OL101	OL101	-	High	0.9498	OL101_05_wbbL,OL101_09_glycosylhydrolase	-	-	-	-	-	-	-	-	-	-	-	-	-	-	-	-	SHV-11.v1	35Q
KUH-KPNHVL1	GCF_009909305.1	2	ST23	I-E*		-	0	0	ybt 1; ICEKp10	47	clb 2	29	iuc 1	1	iro 1	2	rmp 1; KpVP-1	34	rmpA2_6-60%	wzi1	KL1	none	Very high	0.9999		O1v2	O1	none	Very high	0.9913		-	-	-	-	-	-	-	-	-	-	-	-	-	-	-	-	SHV-11.v1^	35Q
KUH-KPNHVF1	GCF_009909325.1	2	ST23	I-E*		-	0	0	ybt 1; ICEKp10	47	clb 2	29	iuc 1	1	iro 1	2	rmp 1; KpVP-1	34	rmpA2_6-60%	wzi1	KL1	none	Very high	0.9999		O1v2	O1	none	Very high	0.9913		-	-	-	-	-	-	-	-	-	-	-	-	-	-	-	-	SHV-11.v1^	35Q
LSH-KPN148	GCF_009914235.1	4	ST11			KPC-2	6	7	ybt 9; ICEKp3 (incomplete)	192-2LV	-	0	-	0	-	0	-	0	-	wzi209	KL47	+	Good	0.9938		OL101	OL101	-	High	0.9495	OL101_09_glycosylhydrolase	aadA2;rmtB	-	-	-	-	-	-	-	sul2	-	-	-	TEM-1D.v1^	-	CTX-M-65;SHV-12	-	SHV-11.v1	238S;240K;35Q;35Q
LSH-KPN25	GCF_009914255.1	1	ST11			-	5	7	ybt 10; ICEKp4	26	-	0	-	0	-	0	-	0	-	wzi75	KL105	none	Very high	0.9999		O2v2	O2	none	Very high	0.9845		aac(3)-IV^;aadA2^;aph(4)-Ia	-	-	-	-	-	floR.v1*	-	sul1;sul2	-	-	dfrA12	-	-	-	-	SHV-11.v1	35Q
721005	GCF_009930975.1	4	ST11			KPC-2	9	11	ybt 9; ICEKp3	192-1LV	-	0	iuc 1	1	-	0	-	0	rmpA2_8-60%	wzi209	KL47	-	High	0.993	KL47_11_wzy	OL101	OL101	-	High	0.9498	OL101_09_glycosylhydrolase	aadA2;armA	-	-	-	-	mphE.v2;msrE	catII.2*	-	sul1;sul1	-	-	dfrA25	TEM-1D.v1^	-	CTX-M-3	-	SHV-11.v1	35Q
309074	GCF_009930995.1	4	ST1		ID*3	NDM-1	9	11	ybt 14; ICEKp5	135-6LV	-	0	-	0	-	0	-	0	-	wzi24	KL24	-	High	0.9999	KL24_11_wcaJ,KL24_13_wcuG	O1v1	O1	none	Very high	0.9852		aadA2^;rmtB	-	-	qnrA1^	-	mphA	-	-	sul1	tet(A).v1;tet(G).v1	-	dfrA12	TEM-1D.v1^	-	SHV-12	-	SHV-1^	238S;240K;35Q
283747	GCF_009931015.1	2	ST11			KPC-2	6	7	ybt 9; ICEKp3	192-1LV	-	0	-	0	-	0	-	0	-	wzi209	KL47	-	High	0.9941	KL47_07_wcaJ	OL101	OL101	-+	Good	0.9499	OL101_01_rfbB,OL101_09_glycosylhydrolase	aadA2;rmtB	-	fosA3	-	-	-	-	-	-	-	-	-	TEM-1D.v1^	-	CTX-M-65;SHV-12	-	SHV-11.v1	238S;240K;35Q;35Q
205880	GCF_009931035.1	9	ST290			NDM-1	9	23	ybt 9; ICEKp3	209-5LV	-	0	iuc 3	23-1LV	-	0	-	0	-	wzi21	KL21	*	Very high	0.9857		O1v1	O1	none	Very high	0.9811		aac(3)-IId^;aac(6')-Il;aadA2^;rmtC;strA.v1^;strA.v1^;strB.v1;strB.v1	-	-	qnrS1;qnrS1	-	mphA	floR.v1*	-	sul1;sul1;sul1*;sul2;sul2*	tet(A).v1;tet(A).v2*	-	dfrA12;dfrA14.v1^	CMY-2.v2	-	-	-	SHV-1	-
11311	GCF_009931055.1	2	ST412		ID	-	0	0	-	0	-	0	iuc 1	1-1LV	iro 1	1	rmp 1; KpVP-1	31-1LV	rmpA2_8*	wzi206	KL57	none	Very high	0.9999		O3b	O3b	none	Very high	0.9934		-	-	-	-	-	-	-	-	-	-	-	-	-	-	-	-	SHV-1	-
11454	GCF_009931075.1	2	ST86		Im6A	-	0	0	ybt 10; ICEKp4?	72-3LV	-	0	iuc 1	1	iro 1	1	rmp 1; KpVP-1	26	rmpA2_6-60%	wzi2	KL2	none	Very high	0.9994		O1v1	O1	none	Very high	0.9846		-	-	-	-	-	-	-	-	-	-	-	-	-	-	-	-	SHV-1^	-
11305	GCF_009931095.1	2	ST147	I-E	IA/B	KPC-2	4	5	-	0	-	0	-	0	-	0	-	0	-	wzi64	KL64	none	Perfect	1		O2v1	O2	none	Very high	0.9864		aac(3)-IId^;aac(3)-IId^	-	-	qnrS1	-	-	-	-	-	-	-	-	LAP-2	-	-	-	SHV-11.v1^	35Q
23	GCF_009931175.1	3	ST412	I-E*	ID	-	0	0	-	0	-	0	iuc 1	1-1LV	iro 1	1	rmp 1; KpVP-1	31-1LV	rmpA2_8*	-	KL57	none	Very high	0.9998		O3b	O3b	none	Very high	0.9932		-	-	-	-	-	-	-	-	-	-	-	-	-	-	-	-	SHV-1	-
C2660	GCF_010183645.1	5	ST11			KPC-2;NDM-1	8	12	ybt 9; ICEKp3	192-1LV	-	0	-	0	-	0	-	0	-	wzi64	KL64	none	Very high	0.9991		O2v1	O2	none	Very high	0.9865		aadA2;aadA2^;aph3-Ia.v1^;rmtB	-	-	-	-	mphA	-	-	sul1	-	-	dfrA12	TEM-1D.v1^	-	CTX-M-65;SHV-12^	-	SHV-11.v1	238S;240K;35Q;35Q
C2414	GCF_010183685.1	4	ST11			KPC-2;NDM-1	11	21	ybt 9; ICEKp3	192-2LV	-	0	-	0	-	0	-	0	-	wzi209	KL47	-	High	0.9941	KL47_07_wcaJ	OL101	OL101	-	High	0.9497	OL101_09_glycosylhydrolase	aac(3)-IId^;aadA2;aph3-Ia.v1^;rmtB	-	fosA3	qnrS1;qnrS1;qnrS1	-	mphA	catII.2*	-	sul1	tet(A).v1	-	dfrA1.v1;dfrA14.v1^	LAP-2;TEM-1D.v1^	-	CTX-M-65;SHV-12;SHV-12	-	-	238S;238S;240K;240K;35Q;35Q
TA6363	GCF_010367305.1	4	ST268			IMP-11*	7	13	ybt 17; ICEKp10	234-3LV	clb 3	13-1LV	-	0	iro 1	1	rmp 1; KpVP-1	26-1LV	-	wzi95	KL20	none	Very high	0.9995		O2v1	O2	none	Very high	0.9897		aac(3)-IId^;aac(6')-Ia^;strA.v1*;strB.v1*	-	-	qnrS1	-	-	catII.2*	-	sul1;sul2	-	-	dfrA14.v1^	LAP-2;TEM-1D.v1^;TEM-1D.v1^	-	-	-	SHV-11.v1^;SHV-11.v1^	35Q;35Q
KP18-3-8	GCF_010450855.1	1	ST11			-	2	1	ybt 9; ICEKp3	192-2LV	-	0	-	0	-	0	-	0	-	wzi64	KL64	none	Very high	0.999		O2v1	O2	none	Very high	0.9865		aadA2	-	-	-	-	-	-	-	-	-	-	-	-	-	-	-	SHV-11.v1	35Q
Xen39	GCF_010586985.1	4	ST10		ID	-	5	7	-	0	-	0	-	0	-	0	-	0	-	wzi236	KL10	none	Very high	0.9956		O1v2	O1	none	Very high	0.9941		aph3-Ia.v1^;strA.v1^;strB.v1	-	-	-	-	-	-	-	sul2	tet(D)	-	dfrA14.v1^	TEM-1D.v1^	-	-	-	SHV-1^	-
K2606	GCF_011006575.1	6	ST1027		IA/B	-	8	10	ybt unknown	0	-	0	iuc 3	23	-	0	-	0	-	wzi472	KL20	none	Very high	0.9854		O3/O3a	O3/O3a	*	Very high	0.954		aac(6')-Ib-cr.v2;aadA16*	-	-	qnrB2.v2^	-	mphA	-	arr-3	sul1;sul1	tet(A).v1	-	dfrA27	-	-	CTX-M-14	-	SHV-27	156D
KP18-2079	GCF_011022255.1	1	ST11			-	2	1	ybt 9; ICEKp3	192-1LV	-	0	-	0	-	0	-	0	-	wzi64	KL64	none	Very high	0.9991		O2v1	O2	none	Very high	0.9865		aadA2	-	-	-	-	-	-	-	-	-	-	-	-	-	-	-	SHV-11.v1	35Q
QD23	GCF_011045595.1	1	ST1		ID	NDM-3;NDM-3	12	56	-	0	-	0	-	0	-	0	-	0	-	wzi45	KL45	none	Very high	0.9841		O1v2	O1	none	Very high	0.995		aac(3)-IId^;aac(3)-IId^;aac(3)-IId^;aac(3)-IId^;aac(3)-IV^;aac(6')-Ib-cr.v2;aac(6')-Ib-cr.v2;aac(6')-Ib-cr.v2;aadA16*;aadA16*;aadA2;aadA2^;aph(4)-Ia;aph3-Ia.v1;aph3-Ia.v1;aph3-Ia.v1^;strA.v1^;strA.v1^;strB.v1;strB.v1	-	fosA3	-	-	ereA*;mphA;mphA;mphA	catB3.v2;catB3.v2;floR.v1*;floR.v2*	arr-3;arr-3;arr-3;arr-3;arr-3;arr-3*	sul1;sul1;sul1;sul1;sul1;sul1*;sul1*;sul2;sul2;sul2	tet(C)*	-	dfrA12;dfrA27;dfrA27;dfrA32	OXA-1;OXA-1;TEM-1D.v1^	-	CTX-M-65	-	SHV-1^	-
2019036D	GCF_011045775.1	4	ST395		IA/B	-	11	36	-	0	-	0	-	0	-	0	-	0	-	wzi384	KL102	none	Very high	0.9943		O1/O2v2	unknown	none	Very high	0.9852		aac(3)-IV;aac(6')-Ib-cr.v2;aac(6')-Ib-cr.v2;aadA16*;aadA2;aadA2;aadA^;aph(3')-IIa;aph(4)-Ia;aph3-Ia.v1^;aph3-Ia.v1^;aph3-Ia.v1^;armA	mcr-8.1*	-	qnrB4	-	mphA;mphA;mphE.v2;msrE	catB3.v2;cmlA1*;floR.v1*	arr-3;arr-3	sul1;sul1;sul1;sul1*;sul3	tet(D)	-	dfrA12;dfrA27	DHA-1;OXA-1	-	CTX-M-27;CTX-M-55	-	SHV-11.v1	35Q
33	GCF_011065365.1	2	ST76		IA/B	-	5	5	-	0	-	0	-	0	-	0	-	0	-	wzi100	KL10	none	Very high	0.9675		O3/O3a	O3/O3a	none	Very high	0.9798		aac(3)-IId^	-	-	-	-	-	-	-	sul2	-	-	dfrA30*	TEM-1D.v1^	-	CTX-M-15	-	SHV-1^	-
16HN-263	GCF_011066505.1	4	ST11			KPC-2	8	9	ybt 9; ICEKp3	192-1LV	-	0	iuc 1	1	-	0	-	0	rmpA2_8-60%	wzi209	KL47	*	Very high	0.9941		OL101	OL101	-	High	0.9497	OL101_09_glycosylhydrolase	aadA2;rmtB	-	fosA3	-	-	mphE.v2	catII.2*	-	-	-	-	-	TEM-1D.v1^	-	CTX-M-65;SHV-12	-	SHV-11.v1^	238S;240K;35Q;35Q
Kp8701	GCF_011068365.1	2	ST784			-	0	0	-	0	-	0	-	0	-	0	-	0	-	wzi118	KL146	*	Very high	0.9516		O1v2	O1	none	Very high	0.9836		-	-	-	-	-	-	-	-	-	-	-	-	-	-	-	-	SHV-1	-
KPC160121	GCF_011106605.1	5	ST11			OXA-48	9	14	ybt 15; ICEKp11	231	-	0	-	0	-	0	-	0	-	wzi64	KL64	none	Very high	1		O2v1	O2	-	High	0.9863	O1/O2v1_06_wbbO	aac(3)-IId^;aadA2^;rmtB;strA.v1^;strB.v1	-	-	qnrB4	-	-	-	-	sul2	tet(G).v1	-	dfrA12	DHA-1;TEM-1D.v1^	TEM-30*	CTX-M-14	-	SHV-11.v1	35Q
KPC160117	GCF_011106775.1	5	ST11			OXA-48	9	14	ybt 15; ICEKp11	231	-	0	-	0	-	0	-	0	-	wzi64	KL64	none	Perfect	1		O2v1	O2	-	High	0.9863	O1/O2v1_06_wbbO	aac(3)-IId^;aadA2^;rmtB;strA.v1^;strB.v1	-	-	qnrB4	-	-	-	-	sul2	tet(G).v1	-	dfrA12	DHA-1;TEM-1D.v1^	TEM-30*	CTX-M-14	-	SHV-11.v1	35Q
KPC160125	GCF_011106795.1	2	ST11			OXA-48	5	5	ybt 15; ICEKp11	231	-	0	-	0	-	0	-	0	-	wzi64	KL64	none	Perfect	1		O2v1	O2	none	Very high	0.9864		strA.v1^;strB.v1	-	-	-	-	-	-	-	sul2	-	-	-	TEM-1D.v1^	-	-	-	SHV-11.v1	35Q
KPC160132	GCF_011129215.1	5	ST11			OXA-48	8	9	ybt 15; ICEKp11	231	-	0	-	0	-	0	-	0	-	wzi64	KL64	none	Perfect	1		O2v1	O2	none	Very high	0.9864		strA.v1^;strB.v1	-	-	qnrB4	-	-	catA1*	-	sul2	-	-	-	DHA-1;TEM-1D.v1^	-	CTX-M-14	-	SHV-11.v1	35Q
BA39649	GCF_011742285.2	8	ST16			NDM-5;OXA-181	11	17	-	0	-	0	-	0	-	0	-	0	-	wzi230	KL81	none	Very high	0.9961		OL101	OL101	-+*	Good	0.9489	OL101_01_rfbB	aac(3)-IId^;aadA*;aadA2^;rmtB	-	-	-	-	ereA2*;ermB.v1*;mphA?	catA1^;cmlA5	arr-2	sul1;sul1*	-	-	dfrA12	TEM-1D.v1^	-	CTX-M-15	-	SHV-1	-
BP3636	GCF_011742415.2	10	ST2096	I-E*	IA/B+ID	OXA-232;OXA-232	10	19	ybt 14; ICEKp5	140-3LV	-	0	iuc 1	1-1LV	-	0	-	0	rmpA2_8-60%	wzi64	KL64	none	Very high	1		O1v1	O1	none	Very high	0.9864		aac(6')-Ib-cr.v2;aadA2^;armA;sat-2	-	-	-	-	mphE.v2^;msrE	CatB4.v1;CatB4.v1*	-	sul1	tet(D)	-	dfrA1.v1;dfrA12;dfrA14.v1^	OXA-1;OXA-1*;TEM-1D.v1^	-	CTX-M-15	-	SHV-28.v1^	-
BA2105	GCF_011742505.2	8	ST42	I-E	ID	OXA-181	11	17	-	0	-	0	-	0	-	0	-	0	-	-	KL122	-	None	0.9996	KL122_03_wzi,KL122_04_wza,KL122_05_wzb,KL122_06_wzc,KL122_07_wzy,KL122_08_wcuC,KL122_09_wckM	O1v2	O1	none	Very high	0.9858		aac(6')-Ib;aadA*;aph3-Ia.v1^;armA*;rmtF	-	-	-	-	ereA2*;mphE.v2;msrE	catA1^;cmlA5	arr-2;arr-2?	sul2	tet(A).v1*	-	dfrA14.v1^	-	-	CTX-M-15	-	SHV-1	-
BA12818	GCF_011742515.2	3	ST437			NDM-5	8	8	ybt 9; ICEKp3	179-2LV	-	0	-	0	-	0	-	0	-	wzi109	KL36	none	Very high	0.9989		O4	O4	none	Very high	0.9973		rmtB	-	-	-	-	ermB.v1*;mphA?	-	-	sul1	-	-	dfrA30*	TEM-1D.v1^	-	CTX-M-15	-	SHV-11.v1	35Q
BA10835	GCF_011742585.2	6	ST2096	I-E*	IA/B+ID	NDM-5	10	22	ybt 14; ICEKp5	145-2LV	-	0	iuc 1	1	-	0	-	0	rmpA2_8-60%	wzi64	KL64	none	Perfect	1		O1v1	O1	none	Very high	0.9862		aac(6')-Ib-cr.v2;aadA2^;aadA2^;armA;rmtB;sat-2	-	-	-	-	ermB.v1*;mphA?;mphE.v2^;msrE	CatB4.v1;catA1^	-	sul1;sul1	tet(D)	-	dfrA1.v1;dfrA12;dfrA12	OXA-1;TEM-1D.v1^	-	CTX-M-15	-	SHV-28.v1^	-
HB25-1	GCF_011752495.1	3	ST11			-	8	13	ybt 9; ICEKp3	178-1LV	-	0	iuc 1	1-1LV	-	0	-	0	rmpA2_8*	wzi64	KL64	none	Very high	1		O2v1	O2	none	Very high	0.9864		aac(3)-IId^;aadA2^;armA	-	-	qnrB4	-	mphE.v2;msrE	catA1^	-	sul1;sul1	-	-	dfrA12	DHA-1;TEM-1D.v1^	-	CTX-M-3	-	SHV-11.v1^;SHV-11.v1^	35Q;35Q
MH15-269M	GCF_011764365.2	6	ST273	I-E	IA/B*2	-	9	28	-	0	-	0	-	0	-	0	-	0	-	wzi174	KL74	none	Very high	0.9895		O3b	O3b	*	High	0.9171		aac(3)-IV;aadA2;aadA^;aph(4)-Ia;armA;strA.v1*;strA.v1^;strA.v1^;strB.v1;strB.v1;strB.v1	-	fosA3	qnrB4;qnrB4	-	mphA;mphE.v2;msrE	cmlA1*	-	sul1;sul1;sul1;sul3	-	tmexC1^;tmexD1;toprJ1	-	DHA-1;DHA-1	-	CTX-M-15	-	SHV-11.v1^	35Q
47733	GCF_011769725.1	11	ST147	I-E	IA/B	NDM-5;OXA-181	10	25	ybt 10; ICEKp4	20-2LV	-	0	-	0	-	0	-	0	-	wzi64	KL64	none	Perfect	1		O2v1	O2	none	Very high	0.9864		aac(6')-Ib;aac(6')-Ib;aadA2^;aadA2^;rmtB;rmtF;rmtF	-	-	qnrB1.v2^;qnrB1.v2^	-	ermB.v1*;mphA;mphA?	catII.2*	arr-2	sul1	-	-	dfrA12;dfrA12;dfrA14.v1^;dfrA14.v1^	TEM-1D.v1^	-	CTX-M-15;CTX-M-15;CTX-M-15	-	SHV-11.v1^	35Q
50595	GCF_011769805.1	5	ST11			NDM-1;OXA-181	6	14	-	0	-	0	-	0	-	0	-	0	-	wzi24	KL24	-	High	0.9999	KL24_13_wcuG	O2v1	O2	none	Very high	0.9852		aac(3)-IIa.v1^;aac(6')-Ib;aac(6')-Ib;rmtF;rmtF	-	-	qnrS1	-	ermB.v1*;mphA*?	-	arr-2;arr-2	-	-	-	-	-	-	CTX-M-15;CTX-M-15	-	SHV-11.v1	35Q
51015	GCF_011769825.1	6	ST15	I-E*	ID	NDM-1;OXA-244	9	23	ybt 10; ICEKp4	28-1LV	-	0	iuc 1	63	-	0	rmp 1; KpVP-1	26-1LV	rmpA2_6*-55%	wzi24	KL24	-	High	1	KL24_13_wcuG	O1v1	O1	none	Very high	0.9852		aac(3)-IId^;aac(6')-Ib-cr.v2;aph(3')-VI;aph3-Ia.v1^;aph3-Ia.v1^;armA;strA.v1^;strB.v1	-	-	qnrS1	-	mphA?;mphA?;mphE.v2;msrE	CatB4.v1	-	sul1;sul2;sul2	-	-	dfrA5	OXA-1;TEM-1D.v1^	-	CTX-M-15	-	SHV-28.v1^	-
NU-CRE195	GCF_012029695.2	7	ST14	I-E*	IA/B	KPC-3	4	4	ybt 10; ICEKp4	106-1LV	-	0	-	0	-	0	-	0	-	wzi2	KL2	-*	High	0.997	KL2_10,KL2_13	O1v1	O1	none	Very high	0.9997		strA.v1;strB.v1	-	-	-	-	-	-	-	-	-	-	-	TEM-1D.v1^	-	-	-	SHV-28.v1^	-
NU-CRE236	GCF_012029895.2	5	ST37			KPC-3;KPC-3	3	4	-	0	-	0	-	0	-	0	-	0	-	wzi96	KL38	none	Very high	0.9969		O3b	O3b	none	Very high	0.993		-	-	-	-	-	-	-	-	-	tet(A).v1	-	dfrA14.v1^	-	-	-	-	SHV-11.v1^	35Q
NU-CRE055	GCF_012029935.2	4	ST13	I-E*	Im6A	KPC-3	4	3	ybt 17; ICEKp10	267	clb 3 (incomplete)	19-4LV	-	0	-	0	-	0	-	wzi40	KL3	-	None	0.9992	KL3_08,KL3_10_pglJ,KL3_11,KL3_12,KL3_13_wzx,KL3_14	O2v2	O2	-	High	0.987	O1/O2v2_06_wbbO,O1/O2v2_08_gmlC	aac(6')-Ib'.v1	-	-	-	-	-	-	-	sul2	-	-	-	-	-	-	-	SHV-1^	-
NU-CRE193	GCF_012029945.2	3	ST258			KPC-3	8	8	ybt 17; ICEKp10 (incomplete)	240-5LV	clb 3	62-1LV	-	0	-	0	-	0	-	wzi154	KL107	none	Very high	0.9999		O2v2	O2	none	Very high	0.9838		aadA2^;aph3-Ia.v1^	-	-	-	-	mphA	catA1^	-	sul1	-	-	dfrA12	TEM-1D.v1^	-	-	-	SHV-11.v1	35Q
NU-CRE085	GCF_012029975.2	5	ST258			KPC-3	7	9	ybt 17; ICEKp10	289	clb 3	17-1LV	-	0	-	0	-	0	-	wzi154	KL107	none	Very high	0.9999		OL102	OL102	-*	None	0.8802	OL102_05_wbbL,OL102_06_rhamnan,OL102_07_wzm,OL102_08_wzt	aac(6')-Ib'.v1;aadA*;strA.v1^;strB.v1	-	-	-	-	-	-	-	sul2	-	-	dfrA14.v1^	OXA-9.v1;TEM-1D.v1^	-	-	-	SHV-11.v1	35Q
NU-CRE213	GCF_012030545.2	4	ST512			KPC-3	8	9	-	0	-	0	-	0	-	0	-	0	-	wzi154	KL107	none	Very high	1		O2v2	O2	none	Very high	0.9837		aac(6')-Ib'.v1;aadA2^;aph3-Ia.v1^	-	-	-	-	mphA	catA1^	-	sul1	-	-	dfrA12	TEM-1D.v1^	-	-	-	SHV-11.v1;SHV-11.v1	35Q;35Q
Bckp091	GCF_012113615.1	4	ST18-1LV		ID	-	0	0	-	0	-	0	-	0	-	0	-	0	-	wzi128	KL1	none	Very high	0.9973		O1v2	O1	none	Very high	0.9898		-	-	-	-	-	-	-	-	-	-	-	-	-	-	-	-	SHV-1	-
Bckp212	GCF_012113635.1	3	ST107			-	1	2	-	0	-	0	-	0	-	0	-	0	-	wzi325	KL148	none	Very high	0.9997		O1v2	O1	none	Very high	0.9859		strA.v1;strB.v1	-	-	-	-	-	-	-	-	-	-	-	-	-	-	-	SHV-1^	-
Bckp067	GCF_012113655.1	2	ST629		IA/B	-	0	0	-	0	-	0	-	0	-	0	-	0	-	wzi368	KL134	none	Very high	0.9999		O3/O3a	O3/O3a	none	Very high	0.9866		-	-	-	-	-	-	-	-	-	-	-	-	-	-	-	-	SHV-11.v1^	35Q
Bckp021	GCF_012166915.1	6	ST25		Im6A	-	7	9	-	0	-	0	-	0	-	0	-	0	-	wzi72	KL2	none	Very high	0.9841		O1v2	O1	none	Very high	0.9919		aac(6')-Ib-cr.v2;aadA16*	-	-	qnrB6^	-	-	-	arr-3	sul1;sul1	-	-	dfrA27	-	-	SHV-2A^;SHV-2A^	-	-	238S;238S;35Q;35Q
Bckp101	GCF_012167075.1	3	ST889		ID	-	0	0	-	0	-	0	-	0	-	0	-	0	-	wzi117	KL54	none	Very high	0.995		O1v1	O1	none	Very high	0.9818		-	-	-	-	-	-	-	-	-	-	-	-	-	-	-	-	SHV-108^	35Q
Bckp186	GCF_012167215.1	2	ST4327			-	0	0	-	0	-	0	-	0	-	0	-	0	-	wzi59	KL3	-	High	0.9958	KL3_14	O2v2	O2	none	Very high	0.9837		-	-	-	-	-	-	-	-	-	-	-	-	-	-	-	-	SHV-1^	-
Bckp206	GCF_012167385.1	3	ST228	I-E		-	0	0	-	0	-	0	-	0	-	0	-	0	-	wzi308	KL57	-*	High	0.9736	KL57_13_vanT	O1v2	O1	none	Very high	0.9843		-	-	-	-	-	-	-	-	-	-	-	-	-	-	-	-	SHV-26	-
SCH6109	GCF_012168575.2	3	ST37			NDM-1	9	12	ybt 15; ICEKp11	273-6LV	-	0	iuc 3	23	-	0	-	0	-	wzi14	KL14	none	Very high	0.9996		O3b	O3b	none	Very high	0.9915		aadA*;strA.v1^;strB.v1	-	-	qnrS1*	-	-	floR.v1	arr-2	sul2	tet(A).v2	-	dfrA14.v1^;dfrA14.v1^	OXA-10	-	-	-	SHV-11.v1^	35Q
KPN55602	GCF_012169405.1	3	ST86		ID	KPC-2	1	1	-	0	-	0	-	0	iro 1	1	rmp 1; KpVP-1	31	-	wzi2	KL2	none	Very high	0.9993		O1v1	O1	none	Very high	0.9846		-	-	-	-	-	-	-	-	-	-	-	-	-	-	-	-	SHV-1^	-
KPN41053	GCF_012944055.1	2	ST660		ID	-	0	0	ybt 5; ICEKp6	9-2LV	-	0	iuc 1	1	iro 1	10	rmp 1; KpVP-1	31-1LV	rmpA2_5-54%	wzi16	KL16	none	Very high	0.9941		O1v1	O1	-	High	0.9852	O1/O2v1_05_wbbN	-	-	-	-	-	-	-	-	-	-	-	-	-	-	-	-	SHV-1^	-
SMKP03	GCF_013168295.1	4	ST967		IA/B	-	10	17	-	0	-	0	-	0	-	0	-	0	-	wzi19	KL19	-*	High	0.9489	KL19_14	O1v2	O1	none	Very high	0.9998		aac(3)-IId^;aac(6')-Ib-cr.v2*;aadA16*;aph3-Ia.v1;strA.v1^;strB.v1	-	-	qnrS1	-	mphA	floR.v1	arr-3	sul1;sul1;sul2*	tet(A).v2	-	dfrA27	TEM-1D.v1^	-	CTX-M-3	-	SHV-27	156D
NMBU-W07E18	GCF_013282295.1	3	ST659		ID	-	3	2	-	0	-	0	-	0	-	0	-	0	-	wzi154	KL107	none	Very high	0.9994		O2v2	O2	none	Very high	0.9835		-	-	-	-	-	-	-	-	-	-	-	-	TEM-1D.v1^	-	CTX-M-15	-	SHV-11.v1^	35Q
WSHvKP	GCF_013283935.1	2	ST1764		IA/B	-	0	0	-	0	-	0	iuc 1	1-1LV	iro 1	1	rmp 1; KpVP-1	26	rmpA2_6*-55%	wzi64	KL64	none	Very high	0.9991		O1v1	O1	none	Very high	0.9865		-	-	-	-	-	-	-	-	-	-	-	-	-	-	-	-	SHV-71	146V
39427	GCF_013305305.1	4	ST258			KPC-3	7	10	-	0	-	0	-	0	-	0	-	0	-	wzi154	KL107	none	Very high	1		O2v2	O2	none	Very high	0.9838		aac(6')-Ib'.v1;aadA2;aadA2^;aph3-Ia.v1^	-	-	-	-	mphA	catA1^	-	sul1;sul1	-	-	dfrA12	-	-	-	-	SHV-11.v1	35Q
MS14393	GCF_013305325.1	3	ST515		Im6A	-	7	12	ybt 10; ICEKp4	91-4LV	-	0	-	0	-	0	-	0	-	wzi173	KL102	none	Very high	0.992		O2v2	O2	none	Very high	0.9856		aac(3)-IIa.v1^;aac(6')-Ib-cr.v2;aph(3')-Ia	-	-	qnrS1	-	mphA*	CatB4.v1;catII.2*;floR.v2*	-	sul2	-	-	-	OXA-1;TEM-1D.v1^	-	CTX-M-15	-	SHV-1^	-
KP20194b2	GCF_013348885.1	6	ST11			KPC-2	9	11	ybt 9; ICEKp3	192-2LV	-	0	iuc 1	1	-	0	rmp 1; KpVP-1	40	rmpA2_3-47%	wzi64	KL64	none	Very high	0.9991		O2v1	O2	none	Very high	0.9865		rmtB	-	-	qnrS1	-	-	catII.2*	-	sul2	tet(A).v1	-	dfrA14.v1^	LAP-2;TEM-1D.v1^	-	CTX-M-65;SHV-12	-	SHV-11.v1	238S;240K;35Q;35Q
KP20194f	GCF_013348905.1	6	ST11			KPC-2	9	11	ybt 9; ICEKp3	192-2LV	-	0	iuc 1	1	-	0	rmp 1; KpVP-1	40	rmpA2_3-47%	wzi64	KL64	none	Very high	0.9991		O2v1	O2	none	Very high	0.9865		rmtB	-	-	qnrS1	-	-	catII.2*	-	sul2	tet(A).v1	-	dfrA14.v1^	LAP-2;TEM-1D.v1^	-	CTX-M-65;SHV-12	-	SHV-11.v1^	238S;240K;35Q;35Q
KP20194c	GCF_013348925.1	6	ST11			KPC-2	8	9	ybt 9; ICEKp3	192-2LV	-	0	iuc 1	1	-	0	rmp 1; KpVP-1	40	rmpA2_3-47%	wzi64	KL64	none	Very high	0.9991		O2v1	O2	none	Very high	0.9865		-	-	-	qnrS1	-	-	catII.2*	-	sul2	tet(A).v1	-	dfrA14.v1^	LAP-2	-	CTX-M-65;SHV-12	-	SHV-11.v1^	238S;240K;35Q;35Q
KP20194d	GCF_013348945.1	6	ST11			KPC-2	8	9	ybt 9; ICEKp3	192-2LV	-	0	iuc 1	1	-	0	rmp 1; KpVP-1	40	rmpA2_3-47%	wzi64	KL64	none	Very high	0.9991		O2v1	O2	none	Very high	0.9865		-	-	-	qnrS1	-	-	catII.2*	-	sul2	tet(A).v1	-	dfrA14.v1^	LAP-2	-	CTX-M-65;SHV-12	-	SHV-11.v1	238S;240K;35Q;35Q
KP20194e	GCF_013348965.1	6	ST11			KPC-2	9	11	ybt 9; ICEKp3	192-2LV	-	0	iuc 1	1	-	0	rmp 1; KpVP-1	40	rmpA2_3-47%	wzi64	KL64	none	Very high	0.9991		O2v1	O2	none	Very high	0.9865		rmtB	-	-	qnrS1	-	-	catII.2*	-	sul2	tet(A).v1	-	dfrA14.v1^	LAP-2;TEM-1D.v1^	-	CTX-M-65;SHV-12	-	SHV-11.v1^	238S;240K;35Q;35Q
KP20194c5	GCF_013348985.1	6	ST11			KPC-2	8	9	ybt 9; ICEKp3	192-2LV	-	0	iuc 1	1	-	0	rmp 1; KpVP-1	40	rmpA2_3-47%	wzi64	KL64	none	Very high	0.9991		O2v1	O2	none	Very high	0.9865		-	-	-	qnrS1	-	-	catII.2*	-	sul2	tet(A).v1	-	dfrA14.v1^	LAP-2	-	CTX-M-65;SHV-12	-	SHV-11.v1^	238S;240K;35Q;35Q
KP20194c4	GCF_013349005.1	6	ST11			KPC-2	9	11	ybt 9; ICEKp3	192-2LV	-	0	iuc 1	1	-	0	rmp 1; KpVP-1	40	rmpA2_3-47%	wzi64	KL64	none	Very high	0.9991		O2v1	O2	none	Very high	0.9865		rmtB	-	-	qnrS1	-	-	catII.2*	-	sul2	tet(A).v1	-	dfrA14.v1^	LAP-2;TEM-1D.v1^	-	CTX-M-65;SHV-12	-	SHV-11.v1^	238S;240K;35Q;35Q
KP20194c3	GCF_013349025.1	6	ST11			KPC-2	9	11	ybt 9; ICEKp3	192-2LV	-	0	iuc 1	1	-	0	rmp 1; KpVP-1	40	rmpA2_3-47%	wzi64	KL64	none	Very high	0.9991		O2v1	O2	none	Very high	0.9865		rmtB	-	-	qnrS1	-	-	catII.2*	-	sul2	tet(A).v1	-	dfrA14.v1^	LAP-2;TEM-1D.v1^	-	CTX-M-65;SHV-12	-	SHV-11.v1^	238S;240K;35Q;35Q
KP20194b	GCF_013349045.1	6	ST11			KPC-2	9	11	ybt 9; ICEKp3	192-2LV	-	0	iuc 1	1	-	0	rmp 1; KpVP-1	40	rmpA2_3-47%	wzi64	KL64	none	Very high	0.9991		O2v1	O2	none	Very high	0.9865		rmtB	-	-	qnrS1	-	-	catII.2*	-	sul2	tet(A).v1	-	dfrA14.v1^	LAP-2;TEM-1D.v1^	-	CTX-M-65;SHV-12	-	SHV-11.v1^	238S;240K;35Q;35Q
KP20194a2	GCF_013349065.1	6	ST11			KPC-2	9	11	ybt 9; ICEKp3	192-2LV	-	0	iuc 1	1	-	0	rmp 1; KpVP-1	40	rmpA2_3-47%	wzi64	KL64	none	Very high	0.9991		O2v1	O2	none	Very high	0.9865		rmtB	-	-	qnrS1	-	-	catII.2*	-	sul2	tet(A).v1	-	dfrA14.v1^	LAP-2;TEM-1D.v1^	-	CTX-M-65;SHV-12	-	SHV-11.v1^	238S;240K;35Q;35Q
KP20194a	GCF_013349085.1	6	ST11			KPC-2	9	11	ybt 9; ICEKp3	192-2LV	-	0	iuc 1	1	-	0	rmp 1; KpVP-1	40	rmpA2_3-47%	wzi64	KL64	none	Very high	0.9991		O2v1	O2	none	Very high	0.9865		rmtB	-	-	qnrS1	-	-	catII.2*	-	sul2	tet(A).v1	-	dfrA14.v1^	LAP-2;TEM-1D.v1^	-	CTX-M-65;SHV-12^	-	SHV-11.v1	238S;240K;35Q;35Q
19PDR22	GCF_013376535.2	8	ST11			KPC-2	8	19	ybt 9; ICEKp3	192-1LV	-	0	iuc 1	1	-	0	-	0	rmpA2_8-60%	wzi209	KL47	-	High	0.994	KL47_07_wcaJ,KL47_11_wzy	OL101	OL101	-	High	0.9499	OL101_09_glycosylhydrolase	aac(3)-IId^;aadA2;aadA5;armA;rmtB;strA.v1^;strB.v1	-	-	-	-	mphA;mphE.v2;msrE	-	-	sul1;sul2	-	-	dfrA17	TEM-1D.v1^;TEM-1D.v1^	-	CTX-M-65;SHV-12;SHV-12	-	SHV-11.v1^	238S;238S;240K;240K;35Q;35Q;35Q
KP20191015	GCF_013376555.1	1	ST340			-	2	1	-	0	-	0	-	0	-	0	-	0	-	-	KL15	none	Very high	0.9999		O4	O4	none	Very high	0.9966		aph3-Ia.v1^	-	-	-	-	-	-	-	-	-	-	-	-	-	-	-	SHV-11.v1	35Q
16BU137	GCF_013376595.1	1	ST37			-	0	0	-	0	-	0	-	0	-	0	-	0	-	wzi141	KL25	-	High	0.9916	KL25_09_wfeD	O5	O5	*	High	0.9421		-	-	-	-	-	-	-	-	-	-	-	-	-	-	-	-	SHV-11.v1^	35Q
18KM1950	GCF_013378155.1	3	ST11			OXA-48	8	15	ybt 10; ICEKp4	26-2LV	-	0	-	0	-	0	-	0	-	wzi75	KL105	none	Very high	0.9999		O2v2	O2	none	Very high	0.9845		aac(3)-IV^;aac(6')-Ib-cr.v2^;aadA2;aph(4)-Ia	-	-	qnrB4	-	mphA	catB3.v2	arr-3	sul1;sul1;sul1;sul2	-	-	-	DHA-1;OXA-1	-	-	-	SHV-11.v1	35Q
18KM2517	GCF_013378175.1	3	ST11			OXA-48	8	15	ybt 10; ICEKp4	26-2LV	-	0	-	0	-	0	-	0	-	wzi75	KL105	none	Very high	0.9999		O2v2	O2	none	Very high	0.9845		aac(3)-IV^;aac(6')-Ib-cr.v2^;aadA2;aph(4)-Ia	-	-	qnrB4	-	mphA	catB3.v2	arr-3	sul1;sul1;sul1;sul2	-	-	-	DHA-1;OXA-1	-	-	-	SHV-11.v1	35Q
18KM2813	GCF_013378195.1	3	ST11			OXA-48	8	15	ybt 10; ICEKp4	26-2LV	-	0	-	0	-	0	-	0	-	wzi75	KL105	none	Very high	0.9999		O2v2	O2	none	Very high	0.9845		aac(3)-IV^;aac(6')-Ib-cr.v2^;aadA2;aph(4)-Ia	-	-	qnrB4	-	mphA	catB3.v2	arr-3	sul1;sul1;sul1;sul2	-	-	-	DHA-1;OXA-1	-	-	-	SHV-11.v1	35Q
19KM28	GCF_013378215.1	3	ST11			OXA-48	8	15	ybt 10; ICEKp4	26-2LV	-	0	-	0	-	0	-	0	-	wzi75	KL105	none	Very high	0.9999		O2v2	O2	none	Very high	0.9845		aac(3)-IV^;aac(6')-Ib-cr.v2^;aadA2;aph(4)-Ia	-	-	qnrB4	-	mphA	catB3.v2	arr-3	sul1;sul1;sul1;sul2	-	-	-	DHA-1;OXA-1	-	-	-	SHV-11.v1	35Q
19KM57	GCF_013378235.1	3	ST11			OXA-48	8	15	ybt 10; ICEKp4	26-2LV	-	0	-	0	-	0	-	0	-	wzi75	KL105	none	Very high	0.9999		O2v2	O2	none	Very high	0.9845		aac(3)-IV^;aac(6')-Ib-cr.v2^;aadA2;aph(4)-Ia	-	-	qnrB4	-	mphA	catB3.v2	arr-3	sul1;sul1;sul1;sul2	-	-	-	DHA-1;OXA-1	-	-	-	SHV-11.v1	35Q
18KM2445b	GCF_013378255.1	3	ST307		ID	OXA-48	9	13	ybt 10; ICEKp4	20-2LV	-	0	-	0	-	0	-	0	-	wzi173	KL102	none	Very high	0.9927		O2v2	O2	none	Very high	0.9845		aac(3)-IIa.v1^;aac(6')-Ib-cr.v2;strA.v1^;strB.v1	-	-	qnrB1.v2^	-	-	CatB4.v1	-	sul2	tet(A).v1	-	dfrA14.v1^	OXA-1;TEM-1D.v1^	-	CTX-M-15	-	SHV-28.v1^	-
AR142_2b	GCF_013378275.1	3	ST307		ID	OXA-48	9	13	ybt 10; ICEKp4	20-2LV	-	0	-	0	-	0	-	0	-	wzi173	KL102	none	Very high	0.9927		O2v2	O2	none	Very high	0.9845		aac(3)-IIa.v1^;aac(6')-Ib-cr.v2;strA.v1^;strB.v1	-	-	qnrB1.v2^	-	-	CatB4.v1	-	sul2	tet(A).v1	-	dfrA14.v1^	OXA-1;TEM-1D.v1^	-	CTX-M-15	-	SHV-28.v1^	-
EAN23	GCF_013378295.1	3	ST11			OXA-48	8	15	ybt 10; ICEKp4	26-2LV	-	0	-	0	-	0	-	0	-	wzi75	KL105	none	Very high	0.9999		O2v2	O2	none	Very high	0.9845		aac(3)-IV^;aac(6')-Ib-cr.v2^;aadA2;aph(4)-Ia	-	-	qnrB4	-	mphA	catB3.v2	arr-3	sul1;sul1;sul1;sul2	-	-	-	DHA-1;OXA-1	-	-	-	SHV-11.v1	35Q
EAN40	GCF_013378315.1	3	ST11			OXA-48	8	15	ybt 10; ICEKp4	26-2LV	-	0	-	0	-	0	-	0	-	wzi75	KL105	none	Very high	0.9999		O2v2	O2	none	Very high	0.9845		aac(3)-IV^;aac(6')-Ib-cr.v2^;aadA2;aph(4)-Ia	-	-	qnrB4	-	mphA	catB3.v2	arr-3	sul1;sul1;sul1;sul2	-	-	-	DHA-1;OXA-1	-	-	-	SHV-11.v1	35Q
109-17	GCF_013407605.1	1	ST512			-	1	0	-	0	-	0	-	0	-	0	-	0	-	wzi154	KL107	none	Very high	1		O2v2	O2	none	Very high	0.9837		-	-	-	-	-	-	-	-	-	-	-	-	-	-	-	-	SHV-11.v1	35Q
103-17	GCF_013407715.1	1	ST1519			-	2	0	ybt 9; ICEKp3	171-1LV	-	0	-	0	-	0	-	0	-	wzi154	KL107	none	Very high	1		O2v2	O2	none	Very high	0.9837		-	-	-	-	-	-	-	-	-	-	-	-	-	-	-	-	SHV-11.v1	35Q
101-17	GCF_013407825.1	1	ST1519			-	2	0	ybt 9; ICEKp3	171-2LV	-	0	-	0	-	0	-	0	-	wzi154	KL107	none	Very high	1		O2v2	O2	none	Very high	0.9837		-	-	-	-	-	-	-	-	-	-	-	-	-	-	-	-	SHV-11.v1	35Q
90-17	GCF_013408255.1	1	ST307			-	1	0	ybt 9; ICEKp3	157-1LV	-	0	-	0	-	0	-	0	-	wzi173	KL107	-	None	0.9541	KL107_04_wza,KL107_05_wzb,KL107_06_wzc,KL107_07_wbaP,KL107_08,KL107_09,KL107_10,KL107_12,KL107_13,KL107_14,KL107_15	O2v2	O2	none	Very high	0.9845		-	-	-	-	-	-	-	-	-	-	-	-	-	-	-	-	SHV-28.v1^	-
89-17	GCF_013408385.1	1	ST307			-	1	0	ybt 9; ICEKp3	157-1LV	-	0	-	0	-	0	-	0	-	wzi173	KL107	?-	None	0.9089	KL107_04_wza,KL107_05_wzb,KL107_06_wzc,KL107_07_wbaP,KL107_08,KL107_09,KL107_10,KL107_12,KL107_13,KL107_14,KL107_15	O2v2	O2	none	Very high	0.9845		-	-	-	-	-	-	-	-	-	-	-	-	-	-	-	-	SHV-28.v1^	-
74-17	GCF_013408625.1	1	ST307			-	1	0	ybt 9; ICEKp3	157-1LV	-	0	-	0	-	0	-	0	-	wzi173	KL107	?-+	None	0.9085	KL107_03_wzi,KL107_04_wza,KL107_05_wzb,KL107_06_wzc,KL107_07_wbaP,KL107_08,KL107_09,KL107_10,KL107_12,KL107_13,KL107_14,KL107_15	O2v2	O2	none	Very high	0.9845		-	-	-	-	-	-	-	-	-	-	-	-	-	-	-	-	SHV-28.v1^	-
46-16	GCF_013408755.1	1	ST512			-	1	0	-	0	-	0	-	0	-	0	-	0	-	wzi154	KL107	none	Very high	0.9998		O2v2	O2	none	Very high	0.9834		-	-	-	-	-	-	-	-	-	-	-	-	-	-	-	-	SHV-11.v1	35Q
5-16	GCF_013409055.1	1	ST512			-	1	0	-	0	-	0	-	0	-	0	-	0	-	wzi154	KL107	none	Very high	0.9999		O2v2	O2	none	Very high	0.9837		-	-	-	-	-	-	-	-	-	-	-	-	-	-	-	-	-	-
1-16	GCF_013409165.1	1	ST512			-	1	0	-	0	-	0	-	0	-	0	-	0	-	-	KL107	?-	None	0.982	KL107_01_galF,KL107_02_cpsACP,KL107_03_wzi,KL107_04_wza,KL107_05_wzb,KL107_06_wzc	O2v2	O2	-	High	0.9835	O1/O2v2_08_gmlC	-	-	-	-	-	-	-	-	-	-	-	-	-	-	-	-	SHV-11.v1	35Q
11KM256	GCF_013416035.1	3	ST11			-	8	16	ybt 10; ICEKp4	26	-	0	-	0	-	0	-	0	-	wzi75	KL105	-	High	1	KL105_11	O2v2	O2	none	Very high	0.9845		aac(6')-Ib-cr.v2^;aadA2;aadA2^;aph3-Ia.v1^	-	-	qnrB4	-	mphA	catA1^;catB3.v2	arr-3	sul1;sul1;sul1;sul1	-	-	dfrA12	DHA-1;OXA-1	-	-	-	SHV-11.v1	35Q
06KM907	GCF_013416055.1	2	ST11			-	6	11	ybt 10; ICEKp4	26	-	0	-	0	-	0	-	0	-	wzi75	KL105	none	Perfect	1		O2v2	O2	none	Very high	0.9845		aac(6')-Ib-cr.v2^;aadA2	-	-	qnrB4	-	-	catA1^;catB3.v2	arr-3	sul1;sul1;sul1	-	-	-	DHA-1;OXA-1	-	-	-	SHV-11.v1	35Q
19KM267	GCF_013416085.1	3	ST11			OXA-48	8	14	ybt 10; ICEKp4	26-2LV	-	0	-	0	-	0	-	0	-	wzi75	KL105	none	Very high	0.9999		O2v2	O2	none	Very high	0.9845		aac(3)-IV^;aac(6')-Ib-cr.v2^;aadA2;aph(4)-Ia	-	-	-	-	mphA	catB3.v2	arr-3	sul1;sul1;sul1;sul2	-	-	-	DHA-1;OXA-1	-	-	-	SHV-11.v1	35Q
19KM1053	GCF_013416105.1	3	ST11			OXA-48	8	12	ybt 10; ICEKp4	26-3LV	-	0	-	0	-	0	-	0	-	wzi75	KL105	none	Very high	0.9999		O2v2	O2	-	High	0.9845	O1/O2v2_07_kfoC	aac(3)-IV^;aac(6')-Ib-cr.v2^;aadA2;aph(4)-Ia	-	-	-	-	mphA	catB3.v2	arr-3	sul1*;sul1*;sul2	-	-	-	OXA-1	-	-	-	SHV-11.v1	35Q
19KM1109	GCF_013416125.1	3	ST11			OXA-48	8	12	ybt 10; ICEKp4	26-2LV	-	0	-	0	-	0	-	0	-	wzi75	KL105	none	Very high	0.9999		O2v2	O2	none	Very high	0.9845		aac(6')-Ib-cr.v2^;aadA2	-	-	qnrB4	-	mphA	catB3.v2	arr-3	sul1;sul1;sul1	-	-	-	DHA-1;OXA-1	-	-	-	SHV-11.v1	35Q
ZZW20	GCF_013423825.1	7	ST11			-	11	23	-	0	-	0	-	0	-	0	-	0	-	wzi385	KL111	none	Very high	0.9961		O3b	O3b	none	Very high	0.9876		aac(3)-IId^;aac(6')-Ib-cr.v2;aadA16*;aph3-Ia.v1;armA;strA.v1^;strB.v1	mcr-8.1*	-	qnrB4*	-	mphA;mphE.v2;msrE	floR.v1*	arr-3	sul1;sul1;sul2*	tet(A).v1	-	dfrA27	DHA-1;TEM-1;TEM-1D.v1^	-	CTX-M-3	-	SHV-11.v1	35Q
KAM260	GCF_013426775.1	4	ST3026			KPC-2	3	3	-	0	-	0	-	0	-	0	-	0	-	-	KL132	-*	High	0.9737	KL132_09_wcaO,KL132_14_wbaZ	O12	O12	-	High	0.9854	O12_05_wbbL	aac(6')-Ib'.v1	-	-	-	-	-	-	-	-	-	-	-	TEM-1D.v1^	-	-	-	OKP-B-5*?	-
RHBSTW-00472	GCF_013611495.1	8	ST3705	I-E		-	1	0	-	0	-	0	-	0	-	0	-	0	-	wzi201	KL60	none	Very high	0.9902		O1v1	O1	none	Very high	0.9862		-	-	-	-	-	-	-	-	-	-	-	-	-	-	-	-	SHV-36	35Q
Kp46596	GCF_013694405.1	8	ST147	I-E	IA/B*2	NDM-1	10	16	-	0	-	0	-	0	-	0	-	0	-	wzi64	KL64	-*	High	0.9996	KL64_10_wzy,KL64_11_wcoU	O2v1	O2	none	Very high	0.9864		aac(6')-Ib-cr.v2;aadA2^;armA	-	-	qnrB1.v2^	-	mphE.v2;msrE	CatB4.v1;catA1^	-	sul1;sul1	tet(A).v1	-	dfrA1.v1;dfrA12	OXA-1	-	CTX-M-15	-	SHV-11.v1^	35Q
Kp46564	GCF_013694425.1	5	ST147		IA/B*2	KPC-2;VIM-1	6	9	-	0	-	0	-	0	-	0	-	0	-	wzi64	KL64	-	High	0.9998	KL64_11_wcoU,KL64_12_wcoT	O2v1	O2	none	Very high	0.9864		aac(6')-Il;aph3-Ia.v1^;strA.v1;strB.v1	-	-	-	-	mphA	-	-	sul1	-	-	dfrA1.v2	-	-	-	-	SHV-11.v1^	35Q
RHBSTW-00574	GCF_013704985.1	7	ST359			-	0	0	-	0	-	0	-	0	-	0	-	0	-	wzi84	KL28	none	Very high	0.992		O1v2	O1	none	Very high	0.9948		-	-	-	-	-	-	-	-	-	-	-	-	-	-	-	-	-	-
RHBSTW-00973	GCF_013724605.1	7	ST461			-	3	3	-	0	-	0	-	0	-	0	-	0	-	wzi133	KL25	-	High	0.9853	KL25_09_wfeD	O1v1	O1	none	Very high	0.9845		-	-	-	qnrB4	-	-	-	-	sul1	-	-	-	DHA-1	-	-	-	SHV-1^	-
RHBSTW-00867	GCF_013729075.1	3	ST17		ID	-	0	0	-	0	-	0	-	0	-	0	-	0	-	wzi356	KL117	-	High	0.9956	KL117_11_wzy	O2v2	O2	none	Very high	0.9847		-	-	-	-	-	-	-	-	-	-	-	-	-	-	-	-	SHV-11.v1^	35Q
RHBSTW-00852	GCF_013730675.1	2	ST292			-	0	0	-	0	-	0	-	0	-	0	-	0	-	wzi96	KL38	none	Very high	0.9996		O3b	O3b	none	Very high	0.992		-	-	-	-	-	-	-	-	-	-	-	-	-	-	-	-	SHV-11.v1^	35Q
RHBSTW-00843	GCF_013731305.1	3	ST2552			-	5	11	-	0	-	0	-	0	-	0	-	0	-	wzi149	KL62	none	Very high	0.9997		O2v1	O2	none	Very high	0.9887		aadA	-	-	-	-	-	-	-	sul1	tet(A).v1	-	dfrA1.v2	-	-	SHV-2A^;SHV-2A^;SHV-2A^;SHV-2A^;SHV-2A^;SHV-2A^;SHV-2A^	-	SHV-99*	238S;238S;238S;238S;238S;238S;238S;35Q;35Q;35Q;35Q;35Q;35Q;35Q
RHBSTW-00832	GCF_013731735.1	7	ST3705	I-E		-	0	0	-	0	-	0	-	0	-	0	-	0	-	wzi201	KL60	none	Very high	0.9902		O1v1	O1	none	Very high	0.9862		-	-	-	-	-	-	-	-	-	-	-	-	-	-	-	-	SHV-36	35Q
RHBSTW-00636	GCF_013734035.1	9	ST1380			-	2	3	-	0	-	0	-	0	-	0	-	0	-	-	KL38	none	Very high	0.9997		O3b	O3b	none	Very high	0.9918		aadA*;sat-2	-	-	-	-	-	-	-	-	-	-	dfrA1.v1	-	-	-	-	SHV-26	-
RHBSTW-00610	GCF_013735155.1	7	ST678			-	0	0	-	0	-	0	-	0	-	0	-	0	-	wzi50	KL15	none	Very high	0.9989		O4	O4	none	Very high	0.9966		-	-	-	-	-	-	-	-	-	-	-	-	-	-	-	-	SHV-41	-
RHBSTW-00515	GCF_013735895.1	7	ST188		Im6A	-	0	0	-	0	-	0	-	0	-	0	-	0	-	wzi104	KL51	none	Very high	0.994		O2v2	O2	none	Very high	0.9845		-	-	-	-	-	-	-	-	-	-	-	-	-	-	-	-	SHV-37	35Q
RHBSTW-00510	GCF_013736155.1	9	ST20		ID	-	6	7	-	0	-	0	-	0	-	0	-	0	-	wzi24	KL24	-	High	0.9994	KL24_11_wcaJ,KL24_13_wcuG	O1v1	O1	none	Very high	0.9836		strA.v1^;strB.v1	-	-	qnrB1.v2^	-	-	-	-	sul2	-	-	dfrA14.v1^	TEM-1D.v1^	-	CTX-M-15	-	SHV-187	-
RHBSTW-00433	GCF_013737695.1	9	ST359			-	0	0	-	0	-	0	-	0	-	0	-	0	-	wzi236	KL10	none	Very high	0.9877		O2v1	O2	none	Very high	0.9841		-	-	-	-	-	-	-	-	-	-	-	-	-	-	-	-	SHV-1^	-
RHBSTW-00807	GCF_013745295.1	4	ST1777	I-E		-	0	0	-	0	-	0	-	0	-	0	-	0	-	wzi113	KL111	none	Very high	1		O3b	O3b	none	Very high	0.9925		-	-	-	-	-	-	-	-	-	-	-	-	-	-	-	-	SHV-11.v1^	35Q
RHBSTW-00995	GCF_013782105.1	8	ST643-1LV		IA/B	-	0	0	-	0	-	0	-	0	-	0	-	0	-	wzi149	KL62	-	High	0.9932	KL62_12	O1v2	O1	none	Very high	0.9848		-	-	-	-	-	-	-	-	-	-	-	-	-	-	-	-	SHV-26	-
RHBSTW-00982	GCF_013783245.1	3	ST37		IA/B	-	0	0	-	0	-	0	-	0	-	0	-	0	-	wzi14	KL14	none	Very high	0.9999		O3b	O3b	-	High	0.9914	O3b_08_wbdC	-	-	-	-	-	-	-	-	-	-	-	-	-	-	-	-	SHV-11.v1^	35Q
RHBSTW-00128	GCF_013791265.1	4	ST45	I-E	Im6A	-	0	0	ybt 10; ICEKp4	78	-	0	-	0	-	0	-	0	-	wzi133	KL25	-	High	0.9853	KL25_09_wfeD	O2v1	O2	none	Very high	0.9846		-	-	-	-	-	-	-	-	-	-	-	-	-	-	-	-	SHV-1	-
RHBSTW-00113	GCF_013792545.1	7	ST34			-	0	0	-	0	-	0	-	0	-	0	-	0	-	wzi396	KL133	-+*	None	0.7593	KL133_05_wzb,KL133_06_wzc,KL133_07_wzy,KL133_08_wcuD,KL133_09,KL133_10_wcuI,KL133_11_manC,KL133_12_manB,KL133_13_wbaZ,KL133_15_wcuA,KL133_16_wcaL,KL133_17_wzx	O1v2	O1	-	High	0.9657	O1/O2v2_09_gmlB	-	-	-	-	-	-	-	-	-	-	-	-	-	-	-	-	SHV-26	-
RHBSTW-00066	GCF_013796245.1	5	ST111	I-E*		-	4	6	-	0	-	0	-	0	-	0	-	0	-	wzi73	KL104	none	Very high	0.9973		O1v2	O1	none	Very high	0.9928		aac(3)-IId^	-	-	-	-	mphA	-	-	-	tet(D)	-	-	-	-	SHV-12;SHV-12;SHV-12	-	-	238S;238S;238S;240K;240K;240K;35Q;35Q;35Q
RHBSTW-00062	GCF_013796485.1	5	ST111	I-E*		-	4	5	-	0	-	0	-	0	-	0	-	0	-	wzi73	KL104	none	Very high	0.9973		O1v2	O1	none	Very high	0.9928		aac(3)-IId^	-	-	-	-	mphA	-	-	-	tet(D)	-	-	-	-	SHV-12;SHV-12	-	-	238S;238S;240K;240K;35Q;35Q
RHB39-C24	GCF_013805705.1	4	ST2426		IA/B	-	0	0	-	0	-	0	-	0	-	0	-	0	-	wzi356	KL117	none	Very high	0.9955		O2v2	O2	none	Very high	0.9843		-	-	-	-	-	-	-	-	-	-	-	-	-	-	-	-	SHV-27	156D
RHB39-C10	GCF_013811445.1	3	ST161			-	0	0	-	0	-	0	-	0	-	0	-	0	-	wzi46	KL13	none	Very high	0.9972		O3b	O3b	none	Very high	0.9903		-	-	-	-	-	-	-	-	-	-	-	-	-	-	-	-	SHV-11.v1^	35Q
RHB39-C09	GCF_013811845.1	3	ST3383-1LV			-	0	0	-	0	-	0	-	0	-	0	-	0	-	wzi27	KL27	none	Very high	0.9998		O2v2	O2	none	Very high	0.9844		-	-	-	-	-	-	-	-	-	-	-	-	-	-	-	-	SHV-71	146V
RHB38-C06	GCF_013813035.1	2	ST661		IA/B	-	0	0	-	0	-	0	iuc 3	43-1LV	-	0	-	0	-	wzi317	KL6	none	Very high	0.996		O2v1	O2	none	Very high	0.9878		-	-	-	-	-	-	-	-	-	-	-	-	-	-	-	-	SHV-27	156D
RHB30-C05	GCF_013826045.1	6	ST966			-	4	4	-	0	-	0	iuc 3	25	-	0	-	0	-	-	KL142	none	Very high	0.9897		O2v1	O2	none	Very high	0.9862		aadA11.v1*	-	-	-	-	-	-	-	sul1	tet(A).v1*	-	dfrA1.v1	-	-	-	-	SHV-41	-
RHB26-C08	GCF_013834745.1	4	ST45	I-E	Im6A	-	0	0	ybt 10; ICEKp4	78-2LV	-	0	-	0	-	0	-	0	-	wzi5	KL5	*	Very high	0.9921		O3b	O3b	none	Very high	0.9938		-	-	-	-	-	-	-	-	-	-	-	-	-	-	-	-	SHV-1	-
RHB16-C24	GCF_013895695.1	3	ST3153			-	4	4	-	0	-	0	iuc 3	25	-	0	-	0	-	wzi104	KL51	none	Very high	0.9938		O12	O12	none	Very high	0.9807		aadA11.v1*	-	-	-	-	-	-	-	sul1	tet(A).v1*	-	dfrA1.v1	-	-	-	-	SHV-1^	-
WCHKP090374	GCF_014041505.2	5	ST11			KPC-2	9	17	ybt 9; ICEKp3	192-1LV	-	0	-	0	-	0	-	0	-	wzi64	KL64	none	Very high	0.9991		O2v1	O2	none	Very high	0.9865		aac(3)-IIa.v1^;aac(6')-Ib-cr.v2;aadA2;rmtB;strA.v1^;strB.v1	-	-	qnrB1.v2^	-	-	CatB4.v1	-	sul2	tet(A).v1	-	dfrA14.v1^	OXA-1;TEM-1D.v1^;TEM-1D.v1^	-	CTX-M-15;CTX-M-65	-	SHV-11.v1	35Q
WCHKP090361	GCF_014041645.2	6	ST11			KPC-2	8	11	ybt 9; ICEKp3	192-1LV	-	0	-	0	-	0	-	0	-	wzi209	KL47	none	Very high	0.9941		OL101	OL101	-+	Good	0.9499	OL101_01_rfbB,OL101_09_glycosylhydrolase	aac(3)-IId^;aadA2;rmtB	-	fosA3	qnrS1	-	-	-	-	-	tet(A).v1	-	dfrA1.v1	LAP-2;TEM-1D.v1^	-	CTX-M-65	-	SHV-11.v1	35Q
WCHKP090357	GCF_014041735.2	5	ST11			KPC-2	7	8	ybt 9; ICEKp3	192-1LV	-	0	-	0	-	0	-	0	-	wzi64	KL64	none	Very high	0.9991		O2v1	O2	none	Very high	0.9865		aadA2;aadA2^;aph3-Ia.v1^	-	-	-	-	mphA	-	-	sul1	-	-	dfrA12	-	-	CTX-M-65	-	SHV-11.v1	35Q
WCHKP090329	GCF_014041845.2	6	ST11			KPC-2	9	12	ybt 9; ICEKp3	192-1LV	-	0	-	0	-	0	-	0	-	wzi209	KL47	none	Very high	0.9941		OL101	OL101	-	High	0.9499	OL101_09_glycosylhydrolase	aac(3)-IId^;rmtB	-	fosA3	qnrS1	-	-	-	-	sul1	tet(A).v1	-	dfrA1.v1	LAP-2;TEM-1D.v1^	-	CTX-M-65;SHV-12	-	SHV-11.v1^	238S;240K;35Q;35Q
KP18069	GCF_014123345.1	4	ST15	I-E*	IA/B+ID	KPC-2	7	7	ybt 14; ICEKp5?	131-4LV	-	0	-	0	-	0	-	0	-	wzi19	KL19	*	High	0.9491		O1v2	O1	none	Very high	0.9999		aac(3)-IId^;aadA2^	-	-	-	-	mphA	-	-	sul1	-	-	dfrA12	-	-	CTX-M-15	-	SHV-28.v1^	-
WP2-S17-ESBL-02	GCF_014168575.1	5	ST101			-	6	8	ybt 6; ICEKp5	63	-	0	-	0	-	0	-	0	-	wzi29	KL106	none	Good	0.9995		O1v2	O1	none	Very high	0.9853		aac(3)-IId^;strA.v1*;strB.v1*	-	-	qnrB1.v1	-	-	-	-	sul2	-	-	dfrA14.v1^	TEM-1D.v1^	-	CTX-M-15	-	SHV-1^	-
WP2-W18-ESBL-06	GCF_014168655.1	4	ST4			-	7	8	-	0	-	0	-	0	-	0	-	0	-	wzi13	KL13	-	High	0.9996	KL13_13_wcoW	O1v1	O1	none	Very high	0.987		strA.v1^;strB.v1	-	-	qnrB1.v2^	-	-	-	-	sul2	tet(A).v1	-	dfrA14.v1^	TEM-1D.v1^	-	CTX-M-15	-	SHV-11.v1^	35Q
WP5-S18-ESBL-02	GCF_014169335.1	3	ST655		ID	-	2	1	ybt 10; ICEKp4	92-1LV	-	0	-	0	-	0	-	0	-	wzi323	KL62	none	Very high	0.9992		O1v1	O1	none	Very high	0.9841		-	-	-	-	-	-	-	-	-	-	-	-	-	-	CTX-M-14	-	SHV-28.v1^	-
IDR1800050501-01-02	GCF_014170015.1	4	ST37			KPC-2	9	13	ybt 9; ICEKp3	209-3LV	-	0	-	0	-	0	-	0	-	wzi96	KL38	-	High	0.9968	KL38_13_wckR	O3b	O3b	none	Very high	0.993		aac(3)-IIa.v1^;aac(6')-Ib-cr.v2;strA.v1^;strB.v1	-	-	qnrB1.v2^	-	-	CatB4.v1	-	sul2	tet(A).v1	-	dfrA14.v1^	OXA-1;TEM-1D.v1^	-	CTX-M-15	-	SHV-11.v1^	35Q
WP4-S18-CRE-04	GCF_014170935.1	7	ST29		ID	IMP-1	10	17	-	0	-	0	-	0	-	0	-	0	-	wzi85	KL30	-+*	Good	0.9654	KL30_15_wcuG	O1v2	O1	none	Very high	0.9939		aac(6')-Ib3^;aadA*	-	-	qnrB4	-	-	cmlA5;floR.v2*	arr-2	sul1;sul1;sul1;sul2	tet(A).v1*	-	dfrA14.v1^	DHA-1;OXA-10	-	CTX-M-2;CTX-M-2	-	SHV-187	-
N16-03892	GCF_014189335.1	2	ST1454	I-E		OXA-204	6	10	-	0	-	0	-	0	-	0	-	0	-	wzi25	KL25	-	High	0.9985	KL25_09_wfeD	O2v1	O2	-+	Good	0.9397	O1/O2v1_07_kfoC	aac(3)-IId^;strA.v1*;strB.v1*	-	-	-	-	-	catII.2*	-	sul2;sul2	tet(A).v2	-	-	CMY-4.v1;TEM-1D.v1^	-	-	-	SHV-26	-
ent1077	GCF_014304835.1	4	ST65		Im6A	KPC-2	6	6	ybt 17; ICEKp10	235-1LV	clb 3	13	iuc 1	1	iro 1	10	rmp 1; KpVP-1	31-2LV	rmpA2_8*-59%	wzi72	KL2	-*	None	0.9831	KL2_07,KL2_08,KL2_10,KL2_11_wzx,KL2_12	O1v2	O1	*	Very high	0.9892		-	-	-	qnrB1.v2^	-	mphA	-	-	-	tet(A).v1	-	dfrA14.v1^	TEM-1D.v1^	-	-	-	SHV-11.v1^	35Q
KP120	GCF_014361115.1	4	ST37		ID*2	-	7	9	-	0	-	0	-	0	-	0	-	0	-	wzi12	KL12	-	High	0.9997	KL12_04_wza	OL103	OL103	-*	High	0.9457	OL103_06_wbbL	-	-	-	qnrS1	-	-	catII.2*;catII.2*;catII.2*	-	sul2;sul2	tet(A).v1	-	-	LAP-2	-	CTX-M-125	-	SHV-11.v1^	35Q
COL17	GCF_014490685.2	4	ST147	I-E	IA/B*2	NDM-1	9	12	-	0	-	0	-	0	-	0	-	0	-	wzi64	KL64	none	Very high	0.9999		O2v1	O2	none	Very high	0.9862		aac(3)-IIa.v1*;aac(6')-Ib-cr.v2	mcr-1.1	-	qnrE2	-	-	catA1^;catB3.v2	arr-3	sul1	-	-	-	OXA-1	-	CTX-M-15;TEM-26^	-	SHV-11.v1^	35Q
HKP0067	GCF_014495765.1	9	ST147	I-E	IA/B*2	OXA-181	9	14	ybt 16; ICEKp12	280-1LV	-	0	-	0	-	0	-	0	-	wzi64	KL64	-	None	0.9993	KL64_08_wcoV,KL64_09,KL64_10_wzy,KL64_11_wcoU,KL64_12_wcoT	O2v1	O2	none	Very high	0.9864		aac(3)-IIa.v1^;aac(6')-Ib-cr.v2;strA.v1;strB.v1	-	-	qnrS1	-	-	CatB4.v1	-	sul1	tet(A).v1	-	dfrA1.v1	OXA-1;TEM-1D.v1^	-	CTX-M-15;CTX-M-15	-	SHV-11.v1^	35Q
HKP0018	GCF_014495785.1	9	ST147	I-E	IA/B*2	OXA-181	9	14	ybt 16; ICEKp12	280-1LV	-	0	-	0	-	0	-	0	-	wzi64	KL64	-*	None	0.9912	KL64_07_wzx,KL64_08_wcoV,KL64_09,KL64_10_wzy,KL64_11_wcoU,KL64_12_wcoT,KL64_14_wcuK	O2v1	O2	none	Very high	0.9864		aac(3)-IIa.v1^;aac(6')-Ib-cr.v2;strA.v1;strB.v1	-	-	qnrS1	-	-	CatB4.v1	-	sul1	tet(A).v1	-	dfrA1.v1	OXA-1;TEM-1D.v1^	-	CTX-M-15;CTX-M-15	-	SHV-11.v1^	35Q
P35	GCF_014524525.1	7	ST15	I-E*	IA/B+ID	KPC-2	8	13	-	0	-	0	-	0	-	0	-	0	-	wzi93	KL112	-*	None	0.9852	KL112_08,KL112_10_wcaO,KL112_11_wcaN,KL112_12_wbaZ,KL112_13_wcuV	O1v1	O1	none	Very high	0.9852		aac(6')-Ib-cr.v2;aadA2^;strA.v1^;strB.v1	-	-	-	-	mphA	CatB4.v1;catA1^	-	sul1;sul2	-	-	dfrA12;dfrA14.v1^	-	-	CTX-M-15	-	SHV-28.v1^	-
ENT1988	GCF_014725775.1	4	ST86		ID	KPC-2	8	9	ybt 9; ICEKp3	202-2LV	-	0	iuc 1	1	-	0	rmp 1; KpVP-1	26	rmpA2_6*-55%	wzi2	KL2	-+	Good	0.9991	KL2_02_cpsACP,KL2_03_wzi	O1v1	O1	none	Very high	0.9846		aac(6')-Ib-cr.v2	-	-	qnrB1.v2^	-	mphA	CatB4.v1	-	-	tet(A).v1	-	dfrA14.v1^	OXA-1*;TEM-1D.v1^	-	-	-	SHV-1^	-
C39	GCF_014764345.1	3	ST37			NDM-1	9	13	ybt 5; ICEKp6	10	-	0	-	0	-	0	-	0	-	wzi50	KL15	none	Very high	0.9979		O4	O4	none	Very high	0.997		aac(3)-IId^	-	-	qnrA3^	-	mphA	-	arr-3	sul1;sul1;sul1	-	-	dfrA27	FONA-5*;TEM-1D.v1^	-	SFO-1.v1;VEB-3	-	SHV-11.v1^	35Q
C0674	GCF_014788765.1	3	ST25			-	9	19	ybt 14; ICEKp5	145-1LV	-	0	-	0	-	0	-	0	-	wzi72	KL2	none	Very high	0.9841		O1/O2v2	unknown	none	Very high	0.992		aac(3)-IIa.v1^;aac(6')-Ib-cr.v2;aac(6')-Ib-cr.v2;aadA*	-	-	qnrB1.v2^;qnrB19^	-	-	CatB4.v1;CatB4.v1;cmlA5	arr-2	sul1	tet(A).v1;tet(A).v1	-	dfrA14.v1^	OXA-1;OXA-1;OXA-10	-	CTX-M-15;CTX-M-2	-	SHV-11.v1^	35Q
NICU_2_P7	GCF_014826045.1	3	ST37			-	7	13	ybt 5; ICEKp6	10-1LV	-	0	-	0	-	0	-	0	-	wzi50	KL15	none	Very high	0.9979		O4	O4	none	Very high	0.9972		aadA2^;aph3-Ia.v1^;strA.v1*;strB.v1*	-	-	qnrS1	-	mphA;mphA	catII.2*	-	sul1;sul1;sul2	-	-	dfrA12*	-	-	CTX-M-15	-	SHV-11.v1^	35Q
HC139	GCF_014840955.1	2	ST1537-1LV			-	9	20	-	0	-	0	-	0	-	0	-	0	-	-	KL48	*	High	0.9463		O2v1	O2	none	Very high	0.9871		aac(6')-Ib-cr.v2;aadA16*;aph3-Ia.v1	-	-	-	-	mphA	floR.v1;floR.v1;floR.v1;floR.v1;floR.v1	arr-3	sul1;sul1	tet(A).v2;tet(A).v2;tet(A).v2;tet(A).v2;tet(A).v2	-	dfrA27	TEM-1D.v1^	-	CTX-M-3	-	SHV-1^	-
GZ-1	GCF_014854815.1	4	ST11			KPC-2	9	13	ybt 9; ICEKp3	192-2LV	-	0	iuc 1	1	-	0	rmp 1; KpVP-1	40	rmpA2_3-47%	wzi64	KL64	none	Very high	0.999		O2v1	O2	none	Very high	0.9865		aadA2;rmtB	-	-	qnrS1	-	-	catII.2*	-	sul2	tet(A).v1	-	dfrA14.v1^	LAP-2;TEM-1D.v1^	-	CTX-M-65;SHV-12;SHV-12^	-	-	238S;238S;240K;240K;35Q;35Q
33Kpn12	GCF_014883955.1	3	ST504			KPC-2	8	12	-	0	-	0	-	0	-	0	-	0	-	wzi13	KL13	none	Very high	0.9997		O1v1	O1	none	Very high	0.9866		aac(6')-Ib-cr.v2;aadA16*;strA.v1^;strB.v1	-	-	qnrB1.v2^	-	-	-	arr-3	sul1;sul2	-	-	dfrA27	TEM-1D.v1^	-	CTX-M-15	-	SHV-42	25S
M941	GCF_014905815.1	6	ST11			NDM-5	9	14	ybt 15; ICEKp11	230	-	0	-	0	-	0	-	0	-	wzi24	KL24	-	High	0.9999	KL24_13_wcuG	O2v1	O2	none	Very high	0.9852		aac(3)-IIa.v1^;aac(6')-Ib'.v1;aadA2^;rmtB	-	-	qnrB9.2^	-	ermB.v1*;mphA;mphA?	-	-	sul1	tet(A).v1	-	dfrA12	TEM-1D.v1^	-	CTX-M-15	-	SHV-11.v1	35Q
KP19-3088	GCF_014961485.1	4	ST2667			KPC-2;NDM-1	9	21	ybt 9; ICEKp3	183-2LV	-	0	-	0	-	0	-	0	-	wzi62	KL62	-	High	0.9971	KL62_12	O2v1	O2	none	Very high	0.9787		aac(3)-IId^;aadA16*;strA.v1^;strB.v1^	-	-	qnrB6^	-	mphA	-	arr-3	sul1;sul1;sul1;sul2*	-	tmexC1*;tmexC1*;tmexD1*;tmexD1*;toprJ1*;toprJ1*	dfrA27	TEM-1D.v1^	-	-	-	SHV-11.v1	35Q
BTS	GCF_015022235.1	3	ST11-1LV			KPC-2	11	25	ybt 9; ICEKp3	192-3LV	-	0	-	0	-	0	-	0	-	-	KL47	none	Very high	0.9939		OL101	OL101	-	High	0.9499	OL101_09_glycosylhydrolase	aac(6')-Ib4;aadA*;aadA2^;aph(3')-Ia;rmtB;strA.v1^;strB.v1	-	-	-	-	erm(42)*	catB3.v2;cmlA5	arr-2	sul1;sul1;sul2	tet(G).v1	-	dfrA12;dfrA14.v1^	CMY-2.v2*;DHA-1;OXA-10;OXA-10;TEM-2	-	CTX-M-14;CTX-M-65	-	SHV-11.v1	35Q
2016-1400	GCF_015024285.2	2	ST1035			-	2	2	-	0	-	0	-	0	-	0	-	0	-	wzi116	KL57	-*	High	0.9737	KL57_13_vanT	O1v2	O1	none	Very high	0.9843		-	-	-	-	-	-	-	-	-	-	-	-	TEM-1D.v1^	-	CTX-M-3	-	-	-
MAR14-456	GCF_015074925.1	4	ST23	I-E*		OXA-48	9	12	ybt 1; ICEKp10	46-2LV	clb 2	29	iuc 1	1	iro 1	2	rmp 1; KpVP-1	40	rmpA2_8-60%	wzi1	KL1	none	Very high	0.9998		O1v2	O1	none	Very high	0.991		aac(6')-Ib-cr.v2;strA.v1^;strB.v1	-	-	qnrB1.v2^	-	-	CatB4.v1	-	sul2	tet(A).v1	-	dfrA14.v1^	OXA-1;TEM-1D.v1^	-	CTX-M-15	-	SHV-11.v1^	35Q
THO-004	GCF_015138775.1	6	ST20			-	1	1	-	0	-	0	-	0	-	0	-	0	-	wzi84	KL28	-	High	0.9916	KL28_13_wzx	O2v2	O2	-	High	0.9839	O1/O2v2_07_kfoC	-	-	-	-	-	-	-	-	-	-	-	-	-	-	CTX-M-14	-	SHV-1	-
HKU57	GCF_015219805.1	4	ST15	I-E*	IA/B+ID	-	10	26	-	0	-	0	-	0	-	0	-	0	-	wzi151	KL48	*	High	0.9478		O1v1	O1	none	Very high	0.98		aac(3)-IId*;aac(6')-Ib-cr.v2;aadA16*;aph(3')-Ia;armA;strA.v1;strA.v1*;strB.v1;strB.v1	-	-	qnrB4	-	mphA;msrE	-	arr-3	sul1;sul1;sul1;sul1	tet(A).v1*	tmexC1^;tmexD1;toprJ1	dfrA25;dfrA27	DHA-1;TEM-1D.v1^	-	CTX-M-14	-	SHV-28.v1^	-
KP19-3023	GCF_015238555.1	4	ST2667			KPC-2;NDM-1	9	18	ybt 9; ICEKp3	183-2LV	-	0	-	0	-	0	-	0	-	wzi62	KL62	-	High	0.9971	KL62_12	O2v1	O2	none	Very high	0.9787		aac(3)-IId^;aadA16*;strA.v1^;strB.v1^	-	-	qnrB6^	-	mphA	-	arr-3	sul1;sul1;sul1;sul2*	-	tmexC1*;tmexD1*;toprJ1*	dfrA27	TEM-1D.v1^	-	-	-	SHV-11.v1	35Q
ZRKP04	GCF_015238655.1	6	ST11			KPC-2	9	9	ybt 9; ICEKp3	192-1LV	-	0	-	0	-	0	-	0	-	wzi209	KL47	none	Very high	0.9941		OL101	OL101	-	High	0.9497	OL101_05_wbbL,OL101_09_glycosylhydrolase	aac(3)-IId^	-	-	qnrS1	-	-	catII.2*	-	sul1	tet(A).v1	-	dfrA1.v1	LAP-2	-	CTX-M-14	-	SHV-11.v1	35Q
ZRKP03	GCF_015238895.1	6	ST11			KPC-2	10	10	ybt 9; ICEKp3	192-1LV	-	0	-	0	-	0	-	0	-	wzi209	KL47	-+	Good	0.9941	KL47_17_rmlD	OL101	OL101	-+	Good	0.9498	OL101_01_rfbB,OL101_05_wbbL,OL101_09_glycosylhydrolase	aph3-Ia.v1^	-	-	qnrS1	-	mphA	catII.2*	-	sul1	tet(A).v1	-	dfrA1.v1	LAP-2	-	CTX-M-65	-	SHV-11.v1	35Q
ZRKP02	GCF_015239135.1	6	ST11			KPC-2*	10	10	ybt 9; ICEKp3	192-1LV	-	0	-	0	-	0	-	0	-	wzi209	KL47	none	Very high	0.9941		OL101	OL101	-	High	0.9497	OL101_05_wbbL,OL101_09_glycosylhydrolase	aac(3)-IId^	-	-	qnrS1	-	mphA	catII.2*	-	sul1	tet(A).v1	-	dfrA1.v1	LAP-2	-	CTX-M-65	-	SHV-11.v1	35Q
ZRKP01	GCF_015239295.1	6	ST11			KPC-2	10	12	ybt 9; ICEKp3	192-1LV	-	0	-	0	-	0	-	0	-	wzi209	KL47	none	Very high	0.9941		OL101	OL101	-	High	0.9497	OL101_05_wbbL,OL101_09_glycosylhydrolase	aac(3)-IId^;aph3-Ia.v1^	-	-	qnrS1	-	mphA	catII.2*	-	sul1	tet(A).v1	-	dfrA1.v1	LAP-2	-	CTX-M-65;CTX-M-65	-	SHV-11.v1	35Q
FRPDR	GCF_015243235.1	7	ST11			KPC-2	9	12	ybt 9; ICEKp3	192-2LV	-	0	iuc 1	1	-	0	rmp 1; KpVP-1	40	rmpA2_3-47%	wzi64	KL64	none	Very high	0.999		O2v1	O2	none	Very high	0.9865		aadA2;rmtB	-	-	qnrS1	-	-	catII.2*	-	sul2	tet(A).v1	-	dfrA14.v1^	LAP-2;TEM-1D.v1^	-	CTX-M-65;SHV-12	-	SHV-11.v1^	238S;240K;35Q;35Q
CRKP66R	GCF_015277755.1	6	ST11			KPC-2	10	11	ybt 9; ICEKp3	192-3LV	-	0	iuc 1	1	-	0	rmp 1; KpVP-1	27-1LV	rmpA2_3-47%	wzi64	KL64	none	Very high	0.9991		O2v1	O2	-	High	0.9865	O1/O2v1_03_wbbM	rmtB	-	fosA3	qnrS1	-	-	catII.2*	-	sul2	tet(A).v1*	-	dfrA14.v1^	LAP-2;TEM-1D.v1^	-	CTX-M-65	-	SHV-11.v1	35Q
M1026-3Ar	GCF_015277915.1	5	ST1			-	11	24	-	0	-	0	iuc 3	23	-	0	-	0	-	wzi95	KL123	*	High	0.9498		O3b	O3b	none	Very high	0.9879		aac(3)-IId^;aac(6')-Ib-cr.v2^;aadA2^;aadA^;aph3-Ia.v1;strA.v1^;strB.v1;strB.v1	-	fosA3	-	-	mef(B);mphA	catB3.v2;catII.2*;cmlA1*;floR.v1*	arr-3	sul1;sul2*;sul2*;sul3	tet(A).v1	-	dfrA12	OXA-1	-	CTX-M-55	-	SHV-1^	-
N1059-5At	GCF_015277935.1	2	ST791			-	10	16	-	0	-	0	-	0	-	0	-	0	-	wzi322	KL62	none	Very high	0.9971		O1v1	O1	none	Very high	0.9819		aac(3)-IId^;aac(6')-Ib-cr.v2;aadA16*;aph3-Ia.v1;strA.v1^;strB.v1	-	-	qnrS1	-	mphA	floR.v1	arr-3	sul1;sul2*	tet(A).v2	-	dfrA27	TEM-1D.v1^	-	CTX-M-3	-	SHV-1^	-
M1023-4Ar	GCF_015277955.1	5	ST1			-	11	25	-	0	-	0	iuc 3	23	-	0	-	0	-	wzi95	KL123	*	High	0.9498		O3b	O3b	none	Very high	0.9879		aac(3)-IId^;aac(6')-Ib-cr.v2^;aadA2^;aadA^;aph3-Ia.v1;strA.v1^;strA.v1^;strB.v1;strB.v1	-	fosA3	-	-	mef(B);mphA	catB3.v2;catII.2*;cmlA1*;floR.v1*	arr-3	sul1;sul2;sul2*;sul3	tet(A).v2*	-	dfrA12	OXA-1	-	CTX-M-55	-	SHV-1^	-
M63-1	GCF_015277975.1	2	ST628			-	0	0	-	0	-	0	-	0	-	0	-	0	-	wzi114	KL14	-*	None	0.841	KL14_05_wzb,KL14_06_wzc,KL14_07,KL14_08_wzx,KL14_09,KL14_10,KL14_11,KL14_12,KL14_13,KL14_14,KL14_15,KL14_16,KL14_17_wcaJ	O3b	O3b	none	Very high	0.9926		-	-	-	-	-	-	-	-	-	-	-	-	-	-	-	-	SHV-1	-
S130-1	GCF_015277995.1	2	ST37-1LV		IA/B	-	1	1	-	0	-	0	-	0	-	0	-	0	-	wzi123	KL136	-*	None	0.9969	KL136_06_wzc,KL136_07_wzy,KL136_08_wcuO,KL136_10_manB,KL136_11_wbaZ,KL136_12_wcaJ,KL136_13_wcuC,KL136_15_wzx,KL136_16_wcuI,KL136_17_wcoX	O2v2	O2	-	High	0.9849	O1/O2v2_07_kfoC	-	-	-	-	-	-	-	-	-	tet(A).v1	-	-	-	-	-	-	SHV-11.v1^	35Q
S141	GCF_015278055.1	3	ST1662			-	0	0	ybt 4; plasmid	65-1LV	-	0	-	0	-	0	-	0	-	wzi177	KL125	-*	None	0.9027	KL125_09_wzy,KL125_10,KL125_11,KL125_12_wcaG,KL125_13_wcuH,KL125_14_wzx,KL125_15,KL125_16	O5	O5	*	High	0.9438		-	-	-	-	-	-	-	-	-	-	-	-	-	-	-	-	SHV-185*	-
S90-2	GCF_015278095.1	4	ST629			-	8	11	-	0	-	0	-	0	-	0	-	0	-	wzi100	KL10	none	Very high	0.9675		O3/O3a	O3/O3a	none	Very high	0.9792		aac(3)-IId^;aadA2^;aph3-Ia.v1^;strA.v1^	-	-	-	-	mphA	floR.v1*	-	sul1;sul2	tet(A).v2	-	dfrA12	-	-	CTX-M-14	-	SHV-11.v1^	35Q
BM334-2	GCF_015283665.1	2	ST86		ID	-	0	0	ybt 0; ICEKp12	13-1LV	-	0	iuc 1	1	iro 1	1	rmp 1; KpVP-1	26	rmpA2_2*-35%	wzi2	KL2	none	Very high	0.9994		O1v1	O1	none	Very high	0.9846		-	-	-	-	-	-	-	-	-	-	-	-	-	-	-	-	SHV-1^	-
BS361-1	GCF_015283885.1	2	ST1565	I-E	ID	-	1	1	-	0	-	0	-	0	-	0	-	0	-	wzi31	KL31	-*	High	0.993	KL31_17_gnd	O3b	O3b	none	Very high	0.9855		-	-	-	-	-	-	-	-	-	tet(A).v1	-	-	-	-	-	-	SHV-11.v1^	35Q
BS433-2	GCF_015284665.1	2	ST23	I-E*		-	0	0	ybt 1; ICEKp10	46	clb 2	29-2LV	iuc 1	1	iro 1	2	rmp 1; KpVP-1	40	rmpA2_6*-60%	wzi1	KL1	-+	Good	0.9998	KL1_03_wzi	O1v2	O1	none	Very high	0.9912		-	-	-	-	-	-	-	-	-	-	-	-	-	-	-	-	SHV-11.v1^	35Q
S183-1	GCF_015284925.1	3	ST2158			-	9	14	-	0	-	0	iuc 1,iuc 5	1-1LV,61	iro 1	1-1LV	rmp 1; KpVP-1	26	rmpA2_2*-47%	wzi25	KL25	-+	Good	0.996	KL25_09_wfeD,KL25_11_wcuB,KL25_14_ugd	O3b	O3b	none	Very high	0.9931		aac(3)-IId^;aac(6')-Ib-cr.v2^;aadA5;rmtB	-	fosA3	-	-	ermB.v1*;mphA	catB3.v2	arr-3*	sul1;sul1	-	-	dfrA17	TEM-1D.v1^	-	CTX-M-55	-	SHV-11.v1^	35Q
M186-2	GCF_015285145.1	2	ST111	I-E*		-	0	0	ybt 4; plasmid	65-1LV	-	0	-	0	iro 1	1	rmp 1; KpVP-1	26	-	wzi63	KL63	*	Very high	0.9932		O1v2	O1	none	Very high	0.9929		-	-	-	-	-	-	-	-	-	-	-	-	-	-	-	-	SHV-11.v1^	35Q
BM327-1	GCF_015286225.1	2	ST1565	I-E	ID	-	1	1	-	0	-	0	-	0	-	0	-	0	-	wzi31	KL31	none	Very high	0.9941		O3b	O3b	none	Very high	0.9855		-	-	-	-	-	-	-	-	-	tet(A).v1	-	-	-	-	-	-	SHV-11.v1^	35Q
M212-2	GCF_015286445.1	2	ST23	I-E*		-	0	0	ybt 1; ICEKp10	54	clb 2	29	iuc 1	1	iro 1	24	rmp 1; KpVP-1	26-1LV	rmpA2_6-60%	wzi1	KL1	none	Very high	1		O1v2	O1	none	Very high	0.9913		-	-	-	-	-	-	-	-	-	-	-	-	-	-	-	-	SHV-11.v1^	35Q
BM336-2-1	GCF_015287605.1	2	ST36			-	8	17	ybt 14; ICEKp5?	131-4LV	-	0	iuc 3	23	-	0	-	0	-	wzi27	KL27	-*	None	0.9989	KL27_09_wckS,KL27_10_wckR,KL27_11_wzy,KL27_13_wckQ	O2v2	O2	none	Very high	0.9844		aac(3)-IId^;aac(6')-Ib-cr.v2^;aadA2^;aadA^;strA.v1^;strB.v1	-	-	-	-	mef(B);mphA	catB3.v2;cmlA1*	arr-3	sul1;sul2*;sul3	tet(A).v1*	-	dfrA12	OXA-1	-	-	-	SHV-40^	35Q
BM337-1	GCF_015288205.1	2	ST1565	I-E	ID	-	0	0	-	0	-	0	-	0	-	0	-	0	-	wzi31	KL31	-*	None	0.9923	KL31_07_wctG,KL31_09_wzy,KL31_10_wcuC,KL31_11_wbaZ,KL31_13_wctH,KL31_15_wzx	O3b	O3b	none	Very high	0.9854		-	-	-	-	-	-	-	-	-	-	-	-	-	-	-	-	SHV-11.v1^	35Q
BM338-1	GCF_015288605.1	3	ST35	I-E*		-	3	3	-	0	-	0	-	0	-	0	-	0	-	wzi37	KL22	-+	None	0.9938	KL22_06_wzc,KL22_07_wzy,KL22_08,KL22_09,KL22_14,KL22_15_wcaJ,KL22_17	O1v1	O1	-+	Good	0.9811	O1/O2v1_01_wzm	-	-	-	qnrS1	-	-	-	-	-	-	-	-	TEM-1D.v1^	-	CTX-M-3	-	SHV-33	-
S210-3	GCF_015289145.1	1	ST2668		IA/B+ID	-	0	0	-	0	-	0	-	0	-	0	-	0	-	wzi16	KL143	-	High	0.9952	KL143_06_wzc	O2v2	O2	none	Very high	0.9843		-	-	-	-	-	-	-	-	-	-	-	-	-	-	-	-	SHV-1^	-
BS326-3	GCF_015289545.1	2	ST1565	I-E	ID	-	1	1	-	0	-	0	-	0	-	0	-	0	-	wzi31	KL31	-	High	0.994	KL31_13_wctH	O3b	O3b	none	Very high	0.9854		-	-	-	-	-	-	-	-	-	tet(A).v1	-	-	-	-	-	-	SHV-11.v1^	35Q
BS329-2	GCF_015289765.1	2	ST1565	I-E	ID	-	1	1	-	0	-	0	-	0	-	0	-	0	-	wzi31	KL31	-*	High	0.9936	KL31_07_wctG,KL31_13_wctH	O3b	O3b	none	Very high	0.9855		-	-	-	-	-	-	-	-	-	tet(A).v1	-	-	-	-	-	-	SHV-11.v1^	35Q
BM343	GCF_015289985.1	3	ST133		IA/B	-	0	0	-	0	-	0	-	0	-	0	-	0	-	wzi180	KL116	-	None	0.9994	KL116_08_wckV,KL116_09,KL116_14_wzy,KL116_17_wcpG	O1v1	O1	none	Very high	0.9865		-	-	-	-	-	-	-	-	-	-	-	-	-	-	-	-	SHV-75	-
BS317-1	GCF_015290145.1	3	ST1035			-	5	6	-	0	-	0	-	0	-	0	-	0	-	wzi116	KL57	-*	High	0.9735	KL57_13_vanT	O1v2	O1	none	Very high	0.9842		-	-	-	qnrS1	-	-	-	-	sul1;sul1	tet(A).v1	-	dfrA1.v1	DHA-1	-	-	-	-	-
S166-1	GCF_015290925.1	5	ST1910-1LV			-	10	21	-	0	-	0	-	0	-	0	-	0	-	-	KL64	-*	None	0.8429	KL64_05_wzb,KL64_06_wzc,KL64_07_wzx,KL64_08_wcoV,KL64_09,KL64_10_wzy,KL64_11_wcoU,KL64_12_wcoT,KL64_13_wcsF,KL64_14_wcuK,KL64_15_wbaZ,KL64_16_wcaJ	O2v2	O2	none	Very high	0.9845		aac(6')-Ib-cr.v2^;aph3-Ia.v1^	-	-	qepA2*;qnrB4;qnrS1	-	mphA	catB3.v2;floR.v1*	arr-3	sul1;sul1;sul2	tet(A).v1;tet(D)	-	dfrA14.v1^	DHA-1;LAP-2;OXA-1;TEM-1D.v1^	-	CTX-M-15;CTX-M-15	-	SHV-11.v1^	35Q
3214	GCF_015290985.1	8	ST23	I-E*	ID	NDM-1	11	21	ybt 1; ICEKp10	47-1LV	clb 2	29-2LV	iuc 1	1	iro 1	2	rmp 1; KpVP-1	26	rmpA2_6*-60%	wzi1	KL1	none	Very high	0.9998		O1v2	O1	none	Very high	0.9912		aac(6')-Ib-cr.v2;aac(6')-Ib-cr.v2;aadA16*;aph3-Ia.v1	-	-	qnrS1	-	mphA	catB3.v2	arr-3;arr-3;arr-3	sul1;sul1;sul1;sul1	tet(A).v1	-	dfrA27	LAP-2;OXA-1	-	CTX-M-14;CTX-M-14	-	SHV-11.v1^	35Q
M911-1	GCF_015338385.1	4	ST578-1LV		IA/B	-	3	3	-	0	-	0	-	0	-	0	-	0	-	wzi393	KL31	?-*	None	0.9142	KL31_13_wctH,KL31_14_wctI,KL31_15_wzx,KL31_16_wcuJ	OL101	OL101	*	High	0.9495		-	-	-	qnrS1	-	-	-	-	-	tet(A).v1	-	-	LAP-2	-	-	-	SHV-1^	-
19110124	GCF_015353095.1	6	ST340			NDM-5	10	17	-	0	-	0	-	0	-	0	-	0	-	wzi50	KL15	none	Very high	0.9985		O4	O4	none	Very high	0.9966		aac(3)-IV;aac(6')-Ib-cr.v2;aadA16*;aadA2^;aph(4)-Ia;aph3-Ia.v1^	-	-	qnrB2.v2^	-	mphA	floR.v1*	arr-3	sul1;sul1;sul1	tet(D)	-	dfrA27	-	-	CTX-M-27	-	SHV-11.v1	35Q
JX-CR-hvKP-12	GCF_015355835.1	3	ST23	I-E		-	0	0	ybt 1; ICEKp10	46	clb 2	29	iuc 1	1	iro 1	2	rmp 1; KpVP-1	40	rmpA2_3-47%	wzi1	KL1	none	Very high	0.9999		O1v2	O1	none	Very high	0.9912		-	-	-	-	-	-	-	-	-	-	-	-	-	-	-	-	SHV-11.v1^	35Q
JX-CR-hvKP-11	GCF_015355855.1	3	ST23	I-E*		-	0	0	ybt 1; ICEKp10	47-1LV	clb 2	29	iuc 1	1-1LV	iro 1	2	rmp 1; KpVP-1	26	rmpA2_3-47%	wzi1	KL1	none	Very high	0.9999		O1v2	O1	none	Very high	0.9913		-	-	-	-	-	-	-	-	-	-	-	-	-	-	-	-	SHV-11.v1^	35Q
JX-CR-hvKP-10	GCF_015355875.1	5	ST11			KPC-2;KPC-2	5	7	ybt 9; ICEKp3	192-1LV	-	0	iuc 1	1	-	0	rmp 1; KpVP-1	40-1LV	rmpA2_3-47%	wzi64	KL64	none	Very high	0.9991		O2v1	O2	none	Very high	0.9865		aac(6')-Ib3^	-	-	qnrS1	-	-	-	-	-	-	-	-	LAP-2;TEM-1D.v1^	-	CTX-M-14	-	SHV-11.v1	35Q
JX-CR-hvKP-9	GCF_015355895.1	6	ST11			KPC-2;KPC-2	5	7	ybt 9; ICEKp3	192-1LV	-	0	iuc 1	1	-	0	rmp 1; KpVP-1	40-1LV	rmpA2_3-47%	wzi64	KL64	none	Very high	0.9991		O2v1	O2	-+	Good	0.9865	O1/O2v1_02_wzt	aac(6')-Ib3^	-	-	qnrS1	-	-	-	-	-	-	-	-	LAP-2;TEM-1D.v1^	-	CTX-M-14	-	SHV-11.v1	35Q
JX-CR-hvKP-7	GCF_015355915.1	6	ST11			KPC-2	7	7	ybt 9; ICEKp3	192-1LV	-	0	iuc 1	1	-	0	rmp 1; KpVP-1	40	rmpA2_3-47%	wzi64	KL64	none	Very high	0.9991		O2v1	O2	none	Very high	0.9865		aac(6')-Ib3^	-	-	qnrS1	-	-	-	-	sul2	-	-	dfrA14.v1^	LAP-2	-	CTX-M-14	-	SHV-11.v1	35Q
JX-CR-hvKP-8	GCF_015355935.1	6	ST11			KPC-2	9	12	ybt 9; ICEKp3	192-1LV	-	0	iuc 1	1	-	0	rmp 1; KpVP-1	40-1LV	rmpA2_3-47%	wzi64	KL64	none	Very high	0.9991		O2v1	O2	none	Very high	0.9864		aac(6')-Ib3^	-	-	qnrS1	-	-	catII.2*	-	sul2	tet(A).v1	-	dfrA14.v1^	LAP-2;TEM-1D.v1^	-	CTX-M-14;SHV-12;SHV-12	-	-	238S;238S;240K;240K;35Q;35Q
JX-CR-hvKP-6	GCF_015355955.1	3	ST23	I-E*		KPC-2	1	1	ybt 1; ICEKp10	46-1LV	clb 2	29-2LV	iuc 1	1	iro 1	2	rmp 1; KpVP-1	40	rmpA2_3-47%	wzi1	KL1	none	Very high	0.9998		O1v2	O1	none	Very high	0.9912		-	-	-	-	-	-	-	-	-	-	-	-	-	-	-	-	SHV-11.v1^	35Q
JX-CR-hvKP-5	GCF_015355975.1	3	ST23	I-E*		KPC-2	1	1	ybt 1; ICEKp10	46-1LV	clb 2	29-2LV	iuc 1	1	iro 1	2	rmp 1; KpVP-1	40	rmpA2_3-47%	wzi1	KL1	none	Very high	0.9998		O1v2	O1	none	Very high	0.9912		-	-	-	-	-	-	-	-	-	-	-	-	-	-	-	-	SHV-11.v1^	35Q
JX-CR-hvKP-4	GCF_015355995.1	6	ST11			KPC-2	9	12	ybt 9; ICEKp3	192-1LV	-	0	iuc 1	1	-	0	rmp 1; KpVP-1	40	rmpA2_6-60%	wzi64	KL64	none	Very high	0.9991		O2v1	O2	none	Very high	0.9865		aac(6')-Ib3^;aac(6')-Ib3^	-	-	qnrS1	-	-	catII.2*	-	sul2	tet(A).v1	-	dfrA14.v1^	LAP-2;TEM-1D.v1^	-	CTX-M-14;SHV-12	-	SHV-11.v1	238S;240K;35Q;35Q
JX-CR-hvKP-3	GCF_015356015.1	5	ST11			KPC-2	9	10	ybt 9; ICEKp3	192-1LV	-	0	iuc 1	1	-	0	rmp 1; KpVP-1 (incomplete)	40-1LV	rmpA2_3-47%	wzi64	KL64	none	Very high	0.999		O2v1	O2	none	Very high	0.9865		aac(6')-Ib3^	-	-	qnrS1	-	-	catII.2*	-	sul2	tet(A).v1	-	dfrA14.v1^	LAP-2;TEM-1D.v1^	-	CTX-M-14	-	SHV-11.v1;SHV-11.v1	35Q;35Q
JX-CR-hvKP-2	GCF_015356035.1	6	ST11			KPC-2	10	18	ybt 9; ICEKp3	192-1LV	-	0	-	0	-	0	-	0	-	wzi64	KL64	none	Very high	0.9991		O2v1	O2	-	High	0.986	O1/O2v1_05_wbbN	aac(3)-IId^;aadA2;rmtB;strA.v1^;strB.v1	-	fosA3	qnrS1	-	-	catII.2*;catII.2*	-	sul1;sul2	tet(A).v1	-	dfrA1.v1	LAP-2;TEM-1D.v1^	-	CTX-M-65;CTX-M-65	-	SHV-11.v1	35Q
JX-CR-hvKP-1	GCF_015356055.1	6	ST11			KPC-2	9	11	ybt 9; ICEKp3	192-1LV	-	0	-	0	-	0	-	0	-	wzi64	KL64	none	Very high	0.999		O2v1	O2	-	High	0.9865	O1/O2v1_06_wbbO	aadA2;aadA5;rmtB	-	fosA3	-	-	-	catII.2*	-	sul1	-	-	dfrA17	TEM-1D.v1^	-	CTX-M-14;CTX-M-65	-	SHV-11.v1	35Q
KPN110	GCF_015694065.1	5	ST323			-	6	7	-	0	-	0	-	0	-	0	-	0	-	wzi262	KL21	none	Very high	1		O3b	O3b	none	Very high	0.9919		strA.v1^;strB.v1	-	-	qnrB1.v2^	-	-	-	-	sul2	-	-	dfrA14.v1^	TEM-1D.v1^	-	CTX-M-15	-	SHV-1^	-
KPN114	GCF_015694085.1	5	ST29		Im6A	-	7	10	-	0	-	0	-	0	-	0	-	0	-	wzi85	KL30	-+*	Good	0.9655	KL30_15_wcuG	O1v2	O1	-	High	0.994	O1/O2v2_08_gmlC,O1/O2v2_09_gmlB	aac(6')-Ib-cr.v2;strA.v1^;strB.v1	-	-	qnrB1.v2^	-	-	CatB4.v1	-	sul2	-	-	dfrA14.v1^	OXA-1;TEM-1D.v1^	-	CTX-M-15	-	SHV-187	-
ZG2017CW 1-1-1	GCF_015774895.1	2	ST1128		Im6A	NDM-1	4	3	-	0	-	0	-	0	-	0	-	0	-	wzi100	KL10	none	Very high	0.9675		O3/O3a	O3/O3a	none	Very high	0.9798		rmtC	-	-	-	-	-	-	-	sul1*	-	-	-	-	-	-	-	SHV-27^	156D
ZG2017CW4-4-2	GCF_015774955.1	4	ST11			NDM-5	9	21	-	0	-	0	-	0	-	0	-	0	-	wzi93	KL112	none	Very high	0.9871		O2v2	O2	none	Very high	0.9845		aac(3)-IId^;aac(6')-Ib-cr.v2;aadA16*;aadA2;aph3-Ia.v1;strA.v1^;strB.v1	-	-	qnrB2.v2^;qnrB2.v2^	-	mphA	catII.2*;floR.v1*	arr-3	sul1;sul1;sul1;sul1;sul2*	tet(A).v1	-	dfrA27	-	-	-	-	SHV-11.v1	35Q
ZG2017CW4-4-1-2	GCF_015775135.1	4	ST11			NDM-5	9	20	-	0	-	0	-	0	-	0	-	0	-	wzi93	KL112	none	Very high	0.9871		O2v2	O2	none	Very high	0.9845		aac(3)-IId^;aac(6')-Ib-cr.v2;aadA16*;aadA2;aph3-Ia.v1;strA.v1^;strB.v1	-	-	qnrB2.v2^	-	mphA	catII.2*;floR.v1*	arr-3	sul1;sul1;sul1;sul1;sul2*	tet(A).v1	-	dfrA27	-	-	-	-	SHV-11.v1	35Q
ZG2017CW4-3-1-2N	GCF_015775275.1	2	ST1128		Im6A	NDM-1	4	3	-	0	-	0	-	0	-	0	-	0	-	wzi100	KL10	none	Very high	0.9674		O3/O3a	O3/O3a	none	Very high	0.9798		rmtC	-	-	-	-	-	-	-	sul1*	-	-	-	-	-	-	-	SHV-27^	156D
KPNSP-1	GCF_015832035.1	2	ST375		Im6A	-	0	0	-	0	-	0	iuc 1	20	iro 1	14	rmp 1; KpVP-1	26	rmpA2_5-54%	wzi72	KL2	none	Very high	0.984		O1v2	O1	none	Very high	0.9898		-	-	-	-	-	-	-	-	-	-	-	-	-	-	-	-	SHV-1^	-
Kpn-14	GCF_015910145.1	7	ST376	I-E	ID	VIM-1	9	18	-	0	-	0	iuc 1	63-1LV	-	0	-	0	rmpA2_6*-47%	wzi2	KL2	none	Very high	0.9993		O1v1	O1	none	Very high	0.9845		aac(3)-IIa.v1;aac(6')-Il;aadA^;aph(3')-Ia;aph(3')-VI*;strA.v1;strA.v1;strB.v1	-	-	qnrS1	-	-	catA1^	-	sul1;sul1	tet(B).v2*	-	dfrA1.v2	CMY-2.v2;TEM-1D.v1^	-	CTX-M-14^	-	SHV-1;SHV-1^	-
Kpn-13	GCF_015910165.1	3	ST17			VIM-1	6	7	-	0	-	0	-	0	-	0	-	0	-	wzi349	KL147	none	Very high	0.9999		O2v2	O2	none	Very high	0.9841		aac(6')-Ib4^;aadA1.v1^	-	-	qnrS1	-	mphA	-	-	sul1	-	-	dfrA14.v1^	-	-	-	-	SHV-11.v1^	35Q
Sea Superman	GCF_015992265.1	3	ST11			KPC-2	6	8	ybt 9; ICEKp3	192-1LV	-	0	-	0	-	0	-	0	-	wzi209	KL47	none	Very high	0.994		OL101	OL101	-	High	0.9499	OL101_09_glycosylhydrolase	aac(3)-IId^;rmtB;strA.v1^;strB.v1	-	-	-	-	-	-	-	sul2	-	-	-	TEM-1D.v1^	-	CTX-M-14	-	SHV-11.v1	35Q
Magic conch shell	GCF_015992285.1	3	ST18-1LV		IA/B	-	6	7	-	0	-	0	-	0	-	0	-	0	-	wzi100	KL10	-*	None	0.967	KL10_06_wzc,KL10_11_wcuQ,KL10_12_wcaN,KL10_16_wbaZ	O3/O3a	O3/O3a	-	High	0.9796	O3/O3a_05_wbdD,O3/O3a_06_wbdA	aac(6')-Ib4*	-	-	qnrB6^	-	-	catB3.v2	-	sul1;sul1	tet(A).v1*	-	-	TEM-1D.v1^	-	-	-	SHV-11.v1^	35Q
Gordon	GCF_015992305.1	4	ST11			KPC-2	9	22	ybt 9; ICEKp3	192-4LV	-	0	-	0	-	0	-	0	-	wzi209	KL47	none	Very high	0.994		OL101	OL101	-	High	0.9499	OL101_09_glycosylhydrolase	aac(3)-IIa.v1^;aac(3)-IId^;aac(6')-Ib-cr.v2;rmtB;strA.v1^;strA.v1^;strB.v1;strB.v1	-	-	qnrB1.v2^	-	-	CatB4.v1	-	sul2;sul2	tet(A).v1;tet(A).v1*	-	dfrA14.v1^	OXA-1;TEM-1D.v1^;TEM-1D.v1^	-	CTX-M-14;CTX-M-15;CTX-M-65	-	SHV-11.v1	35Q
Olaf	GCF_015992325.1	3	ST11			KPC-2	7	10	ybt 9; ICEKp3	192-1LV	-	0	-	0	-	0	-	0	-	wzi209	KL47	-	High	0.994	KL47_07_wcaJ	OL101	OL101	-	High	0.9497	OL101_09_glycosylhydrolase	aac(3)-IId^;rmtB;strA.v1^;strB.v1	-	-	-	-	-	-	-	sul2	tet(A).v1*	-	-	TEM-1D.v1^	-	CTX-M-14;CTX-M-65	-	SHV-11.v1	35Q
Dirty Dan	GCF_015992345.1	2	ST3096		ID	-	8	13	-	0	-	0	-	0	-	0	-	0	-	wzi130	KL58	none	Very high	0.9999		O3b	O3b	none	Very high	0.9903		aac(3)-IId^;aadA2^;aph3-Ia.v1^;strB.v1	-	-	qnrB4	-	mphA	floR.v1	-	sul1;sul2	tet(A).v1	-	dfrA12*	DHA-1;TEM-1D.v1^	-	-	-	SHV-26	-
Mrs. Puff	GCF_015992385.1	3	ST11			KPC-2	8	11	ybt 9; ICEKp3	192-3LV	-	0	-	0	-	0	-	0	-	wzi209	KL47	none	Very high	0.994		OL101	OL101	-	High	0.9499	OL101_09_glycosylhydrolase	aac(3)-IId^;rmtB;strA.v1^;strB.v1	-	-	-	-	erm(42)*	-	-	sul2	-	-	-	TEM-1D.v1^	TEM-30*	CTX-M-14;CTX-M-90	-	SHV-11.v1	35Q
Patrick Star	GCF_015992405.1	3	ST11			KPC-2	7	7	ybt 9; ICEKp3	192-1LV	-	0	-	0	-	0	-	0	-	wzi209	KL47	none	Very high	0.9941		OL101	OL101	-	High	0.9498	OL101_05_wbbL,OL101_09_glycosylhydrolase	strA.v1^;strB.v1	-	-	-	-	erm(42)*	-	-	sul2	-	-	-	TEM-1D.v1^	-	CTX-M-14	-	SHV-11.v1	35Q
Ocean Ranger	GCF_015992425.1	6	ST11			OXA-48;OXA-48	10	17	ybt 15; ICEKp11	231-1LV	-	0	-	0	-	0	-	0	-	wzi64	KL64	-	None	0.9995	KL64_05_wzb,KL64_06_wzc,KL64_07_wzx,KL64_09,KL64_10_wzy,KL64_15_wbaZ	O2v1	O2	none	Very high	0.9861		aac(6')-Ib-cr.v2;aadA16*;strA.v1^;strB.v1	-	-	qnrB4	-	erm(42)*	catA1*	arr-3	sul1;sul2	-	-	dfrA27	DHA-1;TEM-1D.v1^	-	CTX-M-14;CTX-M-14	-	SHV-11.v1	35Q
KpPF25	GCF_016066025.1	6	ST1440		ID	-	5	5	-	0	-	0	-	0	-	0	-	0	-	wzi19	KL19	*	High	0.9493		O2v2	O2	none	Very high	0.9839		aadA^	-	-	-	-	-	catA1^	-	sul1	tet(D)	-	dfrA8	-	-	-	-	SHV-1;SHV-1^	-
KpC11	GCF_016066295.1	2	ST225		IA/B	-	0	0	-	0	-	0	-	0	-	0	-	0	-	wzi59	KL3	*	Very high	0.9928		O2v2	O2	none	Very high	0.9817		-	-	-	-	-	-	-	-	-	-	-	-	-	-	-	-	SHV-27^	156D
KpC5	GCF_016066475.1	5	ST507			-	0	0	ybt 4; plasmid	65-1LV	-	0	-	0	-	0	-	0	-	-	KL82	none	Very high	0.9999		O12	O12	-+*	Good	0.7492	O12_05_wbbL,O12_08_wbbB	-	-	-	-	-	-	-	-	-	-	-	-	-	-	-	-	-	-
Beach Ranger	GCF_016067835.1	4	ST11			OXA-48	10	14	ybt 15; ICEKp11	231	-	0	-	0	-	0	-	0	-	wzi64	KL64	none	Very high	1		O2v1	O2	none	Very high	0.9862		aac(3)-IId^;aadA2^;rmtB;strA.v1^;strB.v1	-	-	-	-	erm(42)*	-	-	sul2	tet(G).v1	-	dfrA12	TEM-1D.v1^	TEM-30*	CTX-M-14;CTX-M-14	-	SHV-11.v1	35Q
ATCC 43816	GCF_016071735.1	1	ST493	I-E*		-	0	0	ybt 2; ICEKp1	321	-	0	-	0	iro 3	21	rmp 3; ICEKp1	46-2LV	-	wzi2	KL2	none	Very high	0.9972		O1v1	O1	none	Very high	0.9981		-	-	-	-	-	-	-	-	-	-	-	-	-	-	-	-	SHV-1*	-
CRKP52R	GCF_016403065.1	5	ST11			KPC-2	9	12	ybt 9; ICEKp3	192-2LV	-	0	iuc 1	1	-	0	-	0	rmpA2_3-47%	wzi21	KL21	*	Very high	0.9856		O2v1	O2	none	Very high	0.9836		aadA2;rmtB	-	-	qnrS1	-	-	catII.2*	-	sul2	tet(A).v1	-	dfrA14.v1^	LAP-2;TEM-1D.v1^	-	CTX-M-65;SHV-12^	-	SHV-11.v1	238S;240K;35Q;35Q
CRKP78R	GCF_016403085.1	6	ST11			KPC-2	10	13	ybt 9; ICEKp3	192-1LV	-	0	iuc 1	1	-	0	rmp 1; KpVP-1	40	rmpA2_3-47%	wzi64	KL64	none	Very high	0.9991		O2v1	O2	none	Very high	0.9865		aadA2;rmtB	-	fosA3	qnrS1	-	-	catII.2*	-	sul2	tet(A).v1	-	dfrA14.v1^	LAP-2;TEM-1D.v1^	-	CTX-M-65;SHV-12	-	SHV-11.v1^	238S;240K;35Q;35Q
KSB1_9A	GCF_016629585.1	8	ST2999	I-E	ID	-	0	0	-	0	-	0	-	0	-	0	-	0	-	wzi445	KL141	none	Very high	0.9942		O4	O4	none	Very high	0.997		-	-	-	-	-	-	-	-	-	-	-	-	-	-	-	-	SHV-11.v1*	35Q
LYS105A	GCF_016694775.1	1	ST967		ID	-	1	0	-	0	-	0	-	0	-	0	-	0	-	wzi19	KL19	*	High	0.9491		O1v2	O1	none	Perfect	1		-	-	-	-	-	-	-	-	-	-	-	-	-	-	-	-	SHV-27	156D
FDAARGOS_1076	GCF_016727425.1	4	ST48		Im6A	-	2	2	ybt 10; ICEKp4	26-1LV	-	0	-	0	-	0	-	0	-	wzi62	KL62	-	High	0.9972	KL62_12	O1v1	O1	none	Very high	0.9787		-	-	-	-	-	-	catA1^	-	-	tet(D)	-	-	-	-	-	-	SHV-11.v1^	35Q
59493	GCF_016772535.1	8	ST258			KPC-2	9	17	ybt 10; ICEKp4	28	-	0	-	0	-	0	-	0	-	wzi174	KL74	?-+*	Low	0.9882	KL74_02_cpsACP,KL74_11_wzy,KL74_12	O3b	O3b	*	High	0.917		aac(3)-IV;aac(6')-Ib'.v1;aac(6')-Ib'.v1;aadA2;aadA2^;aadA^;aph(4)-Ia;aph3-Ia.v1^	-	-	-	-	mphA	catA1^;cmlA1*	-	sul1;sul3	-	-	dfrA12	TEM-1D.v1^	-	SHV-12	-	-	238S;240K;35Q
45706	GCF_016772555.1	4	ST258			KPC-2	7	13	-	0	-	0	-	0	-	0	-	0	-	wzi150	KL63	none	Very high	0.9881		O2v2	O2	-	High	0.992	O1/O2v2_06_wbbO	aac(3)-IV;aac(6')-Ib'.v1;aac(6')-Ib'.v1;aadA2;aadA2;aadA^;aadA^;aph(4)-Ia	-	-	-	-	-	cmlA1*	-	sul1	-	-	-	TEM-1D.v1^	-	SHV-12	-	SHV-11.v1	238S;240K;35Q;35Q
42362	GCF_016772575.1	4	ST258			KPC-2	8	15	ybt 13; ICEKp2	299-2LV	-	0	-	0	-	0	-	0	-	wzi29	KL106	?	Good	0.9998		O2v2	O2	none	Very high	0.9848		aac(3)-IV;aac(6')-Ib'.v1;aac(6')-Ib'.v1;aadA2;aadA2;aadA2^;aph(4)-Ia;aph3-Ia.v1^	-	-	-	-	mphA	catA1^	-	sul1;sul1	-	-	dfrA12	TEM-1D.v1^	-	-	-	SHV-11.v1	35Q
41968	GCF_016772595.1	4	ST258			KPC-3	7	13	-	0	-	0	-	0	-	0	-	0	-	wzi83	KL23	none	Very high	0.9988		O2v2	O2	none	Very high	0.9847		aac(3)-IV;aac(6')-Ib'.v1;aac(6')-Ib'.v1;aadA2;aadA2^;aph(4)-Ia;aph3-Ia.v1^	-	-	-	-	mphA	-	-	sul1;sul1	-	-	dfrA12	TEM-1D.v1^	-	-	-	SHV-11.v1	35Q
RJBSI76	GCF_016774435.1	5	ST11			KPC-2	11	15	ybt 9; ICEKp3	192-1LV	-	0	iuc 1	1	-	0	-	0	rmpA2_8*	wzi64	KL64	none	Very high	0.9991		O2v1	O2	none	Very high	0.9865		aac(6')-Ib-cr.v2;aadA16*;aadA2;aph3-Ia.v1^;rmtB	-	-	-	-	mphA	floR.v1*	arr-3	sul1;sul1	tet(D)	-	dfrA27	TEM-1D.v1^	-	CTX-M-27	-	SHV-11.v1	35Q
RJBSI76-pV	GCF_016774455.1	5	ST11			KPC-2	4	4	ybt 9; ICEKp3	192-1LV	-	0	iuc 1,iuc 1	1-1LV,1-1LV	iro 1	2	rmp 1; KpVP-1 (incomplete)	26-1LV	rmpA2_5-54%,rmpA2_5-54%	wzi64	KL64	none	Very high	0.9991		O2v1	O2	none	Very high	0.9865		aadA2;rmtB	-	-	-	-	-	-	-	-	-	-	-	TEM-1D.v1^	-	-	-	SHV-11.v1	35Q
RIVM_C014073	GCF_016780025.1	1	ST45	I-E	Im6A	OXA-48	1	1	ybt 10; ICEKp4	78	-	0	-	0	-	0	-	0	-	wzi101	KL24	-	High	0.9902	KL24_14_wzy	O2v1	O2	none	Very high	0.9876		-	-	-	-	-	-	-	-	-	-	-	-	-	-	-	-	SHV-1^	-
RIVM_C015043	GCF_016780145.1	1	ST377			OXA-48	2	1	ybt 16; ICEKp12	277-2LV	-	0	-	0	-	0	-	0	-	wzi173	KL102	none	Very high	0.9945		O2v2	O2	none	Very high	0.9854		-	-	-	-	-	-	-	-	-	-	-	-	-	-	-	-	SHV-110	156D;35Q
fekpn2511	GCF_016800965.1	5	ST290			-	7	12	ybt 2; ICEKp1	324-1LV	-	0	iuc 3	23	iro 3	7-1LV	rmp 3; ICEKp1	32	-	wzi21	KL21	*	Very high	0.9857		O1v1	O1	none	Very high	0.9811		aadA*;strA.v1^;strB.v1	-	-	qnrS1	-	-	cmlA5;floR.v1	-	sul2	tet(A).v1;tet(A).v2	-	dfrA14.v1^	LAP-2;OXA-10	-	-	-	SHV-1	-
33Kpn22	GCF_016801375.1	6	ST258			KPC-3;KPC-3	7	12	ybt 17; ICEKp10	265-1LV	clb 3	19-2LV	-	0	-	0	-	0	-	wzi154	KL107	none	Very high	0.9999		OL102	OL102	-*	None	0.8802	OL102_05_wbbL,OL102_06_rhamnan,OL102_07_wzm,OL102_08_wzt	aac(3)-IV;aac(6')-Ib'.v1;aadA2;aadA^;aph(4)-Ia	-	-	-	-	-	catA1^;cmlA1*	-	sul3	-	-	-	TEM-1D.v1^	-	SHV-12	-	SHV-11.v1^	238S;240K;35Q;35Q
KPN361	GCF_016804025.1	5	ST11			KPC-2	11	14	ybt 9; ICEKp3	192-2LV	-	0	-	0	-	0	-	0	-	wzi209	KL47	none	Very high	0.9941		OL101	OL101	-	High	0.9497	OL101_09_glycosylhydrolase	aac(3)-IId^;aph3-Ia.v1^;rmtB	-	fosA3	qnrS1	-	mphA	catII.2*	-	sul1	tet(A).v1	-	dfrA1.v1	LAP-2;TEM-1D.v1^	-	CTX-M-65	-	SHV-11.v1^	35Q
KPWX136	GCF_016812055.1	7	ST11			KPC-2;NDM-5	11	18	ybt 9; ICEKp3	192-2LV	-	0	iuc 1	1	-	0	-	0	rmpA2_3-47%	wzi64	KL64	none	Very high	0.999		O2v1	O2	none	Very high	0.9865		aadA2;aadA2^;rmtB	-	fosA3	qnrS1	-	mphA	catII.2*	-	sul1;sul2	tet(A).v1	-	dfrA12;dfrA14.v1^	LAP-2;TEM-1D.v1^	-	CTX-M-65;SHV-12	-	SHV-11.v1	238S;240K;35Q;35Q
KP36M	GCF_016864395.1	3	ST15	I-E*	IA/B+ID*5	-	6	10	ybt 9; ICEKp3	183-2LV	-	0	-	0	-	0	-	0	-	wzi64	KL64	-	High	0.9999	KL64_16_wcaJ	O1v1	O1	none	Very high	0.9864		aac(3)-IId^;aac(6')-Ib4*;aadA^	-	-	qnrB2.v1^;qnrS1	-	erm(42)*	-	-	sul1;sul2	tet(D)	-	-	TEM-1D.v1^	-	-	-	SHV-28.v1^	-
FDAARGOS_1327	GCF_016903115.1	12	ST895			-	6	8	-	0	-	0	-	0	-	0	-	0	-	wzi173	KL155	none	Very high	0.9785		OL101	OL101	-+*	Good	0.9498	OL101_01_rfbB,OL101_05_wbbL	aac(3)-IV;aadA2;aadA^;aph(4)-Ia	-	-	-	-	-	cmlA1*	-	sul3	-	-	-	TEM-1D.v1^	-	CTX-M-27	-	SHV-11.v1	35Q
FDAARGOS_1326	GCF_016903155.1	7	ST392-1LV	I-E	IA/B*2	-	7	11	-	0	-	0	-	0	-	0	-	0	-	wzi187	KL27	none	Very high	0.9928		O4	O4	none	Very high	0.9971		aac(3)-IIa.v1^;aac(6')-Ib-cr.v2;aac(6')-Ib-cr.v2	-	-	qnrB1.v2^	-	-	CatB4.v1;CatB4.v1	-	-	tet(A).v1	-	dfrA14.v1^	OXA-1;OXA-1	-	CTX-M-15	-	SHV-11.v1^	35Q
FDAARGOS_1305	GCF_016903195.1	7	ST4			-	4	30	ybt 14; ICEKp5	151-1LV	-	0	-	0	-	0	-	0	-	wzi13	KL13	none	Very high	0.9997		O1v1	O1	-	High	0.9869	O1/O2v1_05_wbbN	-	-	-	qnrB4;qnrB4;qnrB4;qnrB4;qnrB4;qnrB4;qnrB4;qnrB4;qnrB4;qnrB4	-	-	-	-	sul1;sul1;sul1;sul1;sul1;sul1;sul1;sul1;sul1;sul1	-	-	dfrA5;dfrA5;dfrA5;dfrA5;dfrA5;dfrA5	DHA-1;DHA-1;DHA-1;DHA-1	-	-	-	SHV-11.v1^	35Q
FDAARGOS_1324	GCF_016903235.1	8	ST70			-	2	2	-	0	-	0	-	0	-	0	-	0	-	wzi162	KL122	-	Good	0.9996	KL122_02_cpsACP	O2v2	O2	none	Very high	0.9849		-	-	-	qnrB19^	-	-	-	-	-	tet(A).v2	-	-	-	-	-	-	SHV-32	156D
FDAARGOS_1311	GCF_016903255.1	3	ST20		ID	-	0	0	-	0	-	0	-	0	-	0	-	0	-	wzi84	KL28	-	High	0.9904	KL28_15_wcaJ	O1v2	O1	none	Very high	0.9838		-	-	-	-	-	-	-	-	-	-	-	-	-	-	-	-	SHV-187	-
FDAARGOS_1323	GCF_016903295.1	9	ST307		ID	-	8	12	ybt 9; ICEKp3	183-2LV	-	0	-	0	-	0	-	0	-	wzi173	KL102	-	High	0.9926	KL102_13	O2v2	O2	none	Very high	0.9845		aac(3)-IIa.v1^;aac(6')-Ib-cr.v2;strA.v1^;strB.v1	-	-	qnrB1.v2^	-	-	CatB4.v1	-	sul2	tet(A).v1	-	dfrA14.v1^	OXA-1;TEM-1D.v1^	-	CTX-M-15	-	SHV-28.v1^	-
FDAARGOS_1313	GCF_016903395.1	9	ST3145		ID	-	0	0	-	0	-	0	-	0	-	0	-	0	-	wzi24	KL24	-	High	0.9995	KL24_13_wcuG	O1v1	O1	none	Very high	0.9839		-	-	-	-	-	-	-	-	-	-	-	-	-	-	-	-	SHV-36	35Q
FDAARGOS_1318	GCF_016903455.1	1	ST37			-	0	0	-	0	-	0	-	0	-	0	-	0	-	wzi96	KL38	none	Very high	0.9969		O3b	O3b	none	Very high	0.993		-	-	-	-	-	-	-	-	-	-	-	-	-	-	-	-	SHV-11.v1^	35Q
FDAARGOS_1315	GCF_016903475.1	5	ST643		IA/B	-	0	0	-	0	-	0	-	0	-	0	-	0	-	wzi38	KL38	?-	Low	0.967	KL38_07_wcaJ,KL38_15,KL38_16_gnd	O1v1	O1	none	Very high	0.9824		-	-	-	-	-	-	-	-	-	-	-	-	-	-	-	-	SHV-26	-
FDAARGOS_1312	GCF_016903495.1	2	ST23	I-E*		-	0	0	ybt 1; ICEKp10	57	clb 2	29	iuc 1	1	iro 1	2	rmp 1; KpVP-1	34	rmpA2_6*-47%	wzi1	KL1	none	Very high	0.9998		O1v2	O1	none	Very high	0.9913		-	-	-	-	-	-	-	-	-	-	-	-	-	-	-	-	SHV-11.v1^	35Q
FDAARGOS_1330	GCF_016903515.1	14	ST628			-	6	7	-	0	-	0	-	0	-	0	-	0	-	wzi426	KL123	*	Very high	0.9536		O3b	O3b	none	Very high	0.9938		aadA2;aadA^	-	-	-	-	-	cmlA1*	-	sul3	tet(A).v1	-	dfrA1.v1	TEM-1D.v1^	-	-	-	SHV-1	-
FDAARGOS_1325	GCF_016903735.1	4	ST147	I-E	IA/B	-	6	8	-	0	-	0	-	0	-	0	-	0	-	wzi64	KL64	-	High	0.9999	KL64_16_wcaJ	O2v1	O2	*	Very high	0.9864		strA.v1^;strB.v1	-	-	-	-	-	-	-	sul2	-	-	dfrA14.v1^	TEM-1D.v1^;TEM-1D.v1^;TEM-1D.v1^	-	CTX-M-15	-	SHV-11.v1^	35Q
FDAARGOS_1317	GCF_016903755.1	1	ST36		IA/B	-	0	0	-	0	-	0	-	0	-	0	-	0	-	wzi27	KL27	none	Perfect	1		O2v2	O2	none	Very high	0.9844		-	-	-	-	-	-	-	-	-	-	-	-	-	-	-	-	SHV-11.v1^	35Q
FDAARGOS_1307	GCF_016903775.1	5	ST14	I-E*	IA/B	-	1	2	-	0	-	0	-	0	-	0	-	0	-	wzi2	KL2	none	Very high	0.9975		O1v1	O1	none	Very high	0.9999		-	-	-	-	-	-	-	-	-	-	-	-	CMY-2.v2;CMY-2.v2	-	-	-	SHV-28.v1^	-
FDAARGOS_1308	GCF_016903795.1	3	ST14	I-E*	IA/B	-	4	4	-	0	-	0	-	0	-	0	-	0	-	wzi2	KL2	none	Very high	0.9975		O1v1	O1	none	Very high	0.9999		strB.v1	-	-	qnrB4	-	-	-	-	sul1	-	-	-	DHA-1	-	-	-	SHV-28.v1^	-
FDAARGOS_1329	GCF_016903875.1	2	ST628			-	0	0	-	0	-	0	-	0	-	0	-	0	-	wzi426	KL123	*	Very high	0.9532		O3b	O3b	none	Very high	0.9938		-	-	-	-	-	-	-	-	-	-	-	-	-	-	-	-	SHV-1	-
FDAARGOS_1321	GCF_016903895.1	2	ST45	I-E	Im6A	-	1	1	ybt 10; ICEKp4	78	-	0	-	0	-	0	-	0	-	wzi101	KL24	none	Very high	0.9902		O2v1	O2	none	Very high	0.9876		-	-	-	-	-	-	-	-	-	tet(D)	-	-	-	-	-	-	SHV-1;SHV-1^	-
FDAARGOS_1309	GCF_016903955.1	5	ST15	I-E*	IA/B+ID	-	7	12	ybt 10; ICEKp4	17	-	0	-	0	-	0	-	0	-	wzi93	KL112	none	Very high	0.9865		O1v1	O1	none	Very high	0.9852		aac(3)-IIa.v1^;aac(6')-Ib-cr.v2;strA.v1^;strB.v1	-	-	qnrB1.v2^	-	-	CatB4.v1	-	sul2	-	-	dfrA14.v1^	OXA-1*;TEM-1D.v1^	-	CTX-M-15;CTX-M-15	-	SHV-28.v1^	-
FDAARGOS_1322	GCF_016904035.1	4	ST298		IA/B	-	0	0	-	0	-	0	-	0	-	0	-	0	-	wzi27	KL27	none	Very high	0.9998		O2v2	O2	none	Very high	0.9844		-	-	-	-	-	-	-	-	-	-	-	-	-	-	-	-	SHV-11.v1^	35Q
FDAARGOS_1319	GCF_016904095.1	2	ST896		ID	-	3	3	ybt unknown	0	-	0	-	0	-	0	-	0	-	-	KL3	none	Very high	0.9961		O2v2	O2	none	Very high	0.9842		-	-	-	-	-	-	-	-	sul1	tet(D)	-	dfrA7	-	-	-	-	SHV-11.v1^;SHV-1^	35Q
FDAARGOS_1328	GCF_016904275.1	6	ST258			-	7	13	-	0	-	0	-	0	-	0	-	0	-	wzi154	KL107	none	Very high	0.9998		O2v1	O2	?-	Low	0.941	O1/O2v1_07_kfoC	aac(3)-IV;aac(6')-Ib'.v1;aac(6')-Ib'.v1;aadA2;aadA2;aadA2^;aph(4)-Ia	-	-	-	-	mphA	catA1^	-	sul1;sul1;sul3	-	-	dfrA12	-	-	-	-	SHV-11.v1;SHV-11.v1^	35Q;35Q
FDAARGOS_1306	GCF_016904295.1	4	ST13	I-E*	Im6A	-	0	0	-	0	-	0	-	0	-	0	-	0	-	wzi465	KL124	none	Very high	0.9943		O1v1	O1	none	Very high	0.9809		-	-	-	-	-	-	-	-	-	-	-	-	-	-	-	-	SHV-1^	-
FDAARGOS_1316	GCF_016904315.1	3	ST45	I-E	Im6A	-	2	2	ybt 10; ICEKp4	78	-	0	-	0	-	0	-	0	-	wzi202	KL127	none	Very high	0.9994		OL101	OL101	-+*	Good	0.9496	OL101_01_rfbB	-	-	-	qnrB19^	-	-	-	-	-	tet(A).v2	-	-	-	-	-	-	SHV-1	-
FDAARGOS_1314	GCF_016904415.1	6	ST252			-	5	8	-	0	-	0	-	0	-	0	-	0	-	wzi104	KL51	none	Very high	0.9941		O1v2	O1	none	Very high	0.9845		aadA16*;aadA5	-	-	-	-	-	-	arr-3*	sul1;sul1	-	-	dfrA17;dfrA27	-	-	CTX-M-15	-	SHV-1^	-
FDAARGOS_1310	GCF_016904595.1	4	ST15	I-E*	IA/B+ID	-	8	12	ybt 10; ICEKp4	17	-	0	-	0	-	0	-	0	-	wzi93	KL112	none	Very high	0.9865		O1v1	O1	none	Very high	0.9852		aac(3)-IIa.v1^;aac(6')-Ib-cr.v2;strA.v1^;strB.v1	-	-	qnrB1.v2^	-	-	CatB4.v1	-	sul2	tet(A).v1	-	dfrA14.v1^	OXA-1*;TEM-1D.v1^	-	CTX-M-15	-	SHV-28.v1^	-
FDAARGOS_1320	GCF_016904635.1	1	ST45	I-E	Im6A	-	0	0	ybt 10; ICEKp4	78	-	0	-	0	-	0	-	0	-	wzi5	KL5	-+	Good	0.9921	KL5_02_cpsACP	O3b	O3b	none	Very high	0.9938		-	-	-	-	-	-	-	-	-	-	-	-	-	-	-	-	SHV-1	-
B960	GCF_016925215.1	5	ST231			OXA-232	7	9	ybt 14; ICEKp5	145-1LV	-	0	-	0	-	0	-	0	-	wzi104	KL51	-	High	0.9939	KL51_14_wcoZ	O1v2	O1	none	Very high	0.9844		aac(6')-Ib;rmtF	-	-	qnrS1	-	-	catA1^	arr-2	-	-	-	-	TEM-1D.v1^	-	CTX-M-15;CTX-M-15	-	SHV-1^	-
B1347	GCF_016925235.1	5	ST231			OXA-232	7	9	ybt 14; ICEKp5	145-1LV	-	0	-	0	-	0	-	0	-	wzi104	KL51	-	High	0.9939	KL51_14_wcoZ	O1v2	O1	none	Very high	0.9844		aac(6')-Ib;rmtF	-	-	qnrS1	-	-	catA1^	arr-2	-	-	-	-	TEM-1D.v1^	-	CTX-M-15;CTX-M-15	-	SHV-1^	-
B3824	GCF_016925275.1	5	ST231			OXA-232	7	9	ybt 14; ICEKp5	145-1LV	-	0	-	0	-	0	-	0	-	wzi104	KL51	-	High	0.9939	KL51_14_wcoZ	O1v2	O1	none	Very high	0.9844		aac(6')-Ib;rmtF	-	-	qnrS1	-	-	catA1^	arr-2	-	-	-	-	TEM-1D.v1^	-	CTX-M-15;CTX-M-15	-	SHV-1^	-
B3923	GCF_016925295.1	5	ST231			OXA-232	7	9	ybt 14; ICEKp5	145-1LV	-	0	-	0	-	0	-	0	-	wzi104	KL51	-	High	0.9939	KL51_14_wcoZ	O1v2	O1	none	Very high	0.9844		aac(6')-Ib;rmtF	-	-	qnrS1	-	-	catA1^	arr-2	-	-	-	-	TEM-1D.v1^	-	CTX-M-15;CTX-M-15	-	SHV-1^	-
B5617	GCF_016925315.1	5	ST16		ID	-	8	16	ybt 9; ICEKp3	174-2LV	-	0	-	0	-	0	-	0	-	wzi50	KL51	none	Very high	0.9994		O3b	O3b	none	Very high	0.9905		aac(6')-Ib'.v1;aac(6')-Ib*;aac(6')-Ib-cr.v2*;aadA*;rmtF	-	-	-	-	-	catB3.v2	arr-2;arr-3;arr-3	sul1;sul1	-	-	dfrA1.v1	OXA-1;OXA-9.v1;TEM-1D.v1^	-	CTX-M-15	-	SHV-1	-
B12097	GCF_016925355.1	4	ST231			OXA-232	7	9	ybt 14; ICEKp5	145-1LV	-	0	-	0	-	0	-	0	-	wzi104	KL51	-	High	0.9939	KL51_14_wcoZ	O1v2	O1	none	Very high	0.9844		aac(6')-Ib;rmtF	-	-	qnrS1	-	-	catA1^	arr-2	-	-	-	-	TEM-1D.v1^	-	CTX-M-15;CTX-M-15	-	SHV-1^	-
B18064	GCF_016925375.1	5	ST231			OXA-232	7	9	ybt 14; ICEKp5	145-1LV	-	0	-	0	-	0	-	0	-	wzi104	KL51	-	High	0.9939	KL51_14_wcoZ	O1v2	O1	none	Very high	0.9844		aac(6')-Ib;rmtF	-	-	qnrS1	-	-	catA1^	arr-2	-	-	-	-	TEM-1D.v1^	-	CTX-M-15;CTX-M-15	-	SHV-1^	-
B28484	GCF_016925415.1	5	ST231			OXA-232	7	10	ybt 14; ICEKp5	145-1LV	-	0	-	0	-	0	-	0	-	wzi104	KL51	-	High	0.9939	KL51_14_wcoZ	O1v2	O1	none	Very high	0.9844		aac(6')-Ib	-	-	qnrS1	-	-	catA1^	arr-2	-	-	-	-	TEM-1D.v1^;TEM-1D.v1^	-	CTX-M-15;CTX-M-15;CTX-M-15	-	SHV-1^	-
B28906	GCF_016925435.1	3	ST35	I-E*		-	8	12	ybt 9; ICEKp3	187-1LV	-	0	-	0	-	0	-	0	-	wzi16	KL16	-	High	0.994	KL16_11_lacA	O1v1	O1	none	Very high	0.9851		aac(3)-IIa.v1^;aac(6')-Ib-cr.v2;strA.v1^;strB.v1	-	-	qnrB1.v2^	-	-	CatB4.v1	-	sul2	tet(A).v1	-	dfrA14.v1^	OXA-1;TEM-1D.v1^	-	CTX-M-15	-	SHV-33	-
KP47693	GCF_016939535.1	5	ST101			KPC-2	5	5	ybt 9; ICEKp3	183	-	0	-	0	-	0	-	0	-	wzi137	KL17	none	Very high	0.9998		O1v1	O1	none	Very high	0.9803		armA	-	-	-	-	mphE.v2;msrE	-	-	-	-	-	-	TEM-1D.v1^	-	-	-	SHV-1^	-
KP51069	GCF_016939675.1	5	ST512			KPC-3	8	10	-	0	-	0	-	0	-	0	-	0	-	wzi154	KL107	none	Very high	0.9999		O2v2	O2	none	Very high	0.9836		aadA2;aadA2^;aph3-Ia.v1^	-	-	-	-	mphA	catA1^	-	sul1;sul1	-	-	dfrA12	TEM-1D.v1^	-	-	-	SHV-11.v1	35Q
KP51248	GCF_016939695.1	4	ST101			KPC-2;KPC-2	6	6	ybt 9; ICEKp3	183	-	0	-	0	-	0	-	0	-	wzi137	KL17	none	Very high	0.9999		O1v1	O1	-	High	0.9803	O1/O2v1_06_wbbO	armA	-	-	-	-	mphE.v2;msrE	-	-	-	-	-	-	TEM-1D.v1^	-	-	-	SHV-1^	-
KP52810	GCF_016939755.1	4	ST11			KPC-2	8	17	ybt 10; ICEKp4	26	-	0	-	0	-	0	-	0	-	wzi2	KL2	none	Very high	0.9975		O2v1	O2	none	Very high	0.9999		aac(6')-Ib'.v1;aac(6')-Ib-cr.v2^;aac(6')-Ib-cr.v2^;aac(6')-Im;aph(2'')-IIa*	-	-	-	-	mphA	catA1^;catB3.v2;catB3.v2	arr-3;arr-3	sul1;sul1;sul2	-	-	-	OXA-1;OXA-1	-	-	-	SHV-11.v1	35Q
KP52813	GCF_016939775.1	7	ST846		ID	KPC-3	9	14	-	0	-	0	-	0	-	0	-	0	-	-	KL110	none	Very high	0.9942		O3b	O3b	none	Very high	0.9883		aac(6')-Ib'.v1;aac(6')-Ib-cr.v2^;strA.v1^;strB.v1	-	-	qnrB1.v2^	-	mphA	catB3.v2	arr-3	sul1;sul2	-	-	dfrA14.v1^	OXA-1;TEM-1D.v1^	-	-	-	SHV-1	-
KPA4411	GCF_016939815.1	5	ST11			KPC-2	8	20	ybt 10; ICEKp4	26	-	0	-	0	-	0	-	0	-	wzi2	KL2	none	Very high	0.9975		O2v1	O2	-*	Good	0.9998	O1/O2v1_05_wbbN,O1/O2v1_06_wbbO	aac(6')-Ib'.v1;aac(6')-Ib-cr.v2^;aac(6')-Ib-cr.v2^;aac(6')-Im;aph(2'')-IIa*	-	-	qnrB4	-	mphA	catA1^;catB3.v2;catB3.v2	arr-3;arr-3	sul1;sul1;sul1;sul2	-	-	-	DHA-1;OXA-1;OXA-1	-	-	-	SHV-11.v1	35Q
KPA9853	GCF_016939835.1	4	ST101			KPC-2	5	5	ybt 9; ICEKp3	183	-	0	-	0	-	0	-	0	-	wzi137	KL17	none	Very high	0.9998		O1v1	O1	none	Very high	0.9803		armA	-	-	-	-	mphE.v2;msrE	-	-	-	-	-	-	TEM-1D.v1^	-	-	-	SHV-1^	-
JNQH116	GCF_017084505.1	4	ST412		ID	NDM-1	5	5	-	0	-	0	iuc 1	1-2LV	iro 1	1	rmp 1; KpVP-1	26-1LV	rmpA2_8*	wzi206	KL57	none	Very high	0.9999		O3b	O3b	none	Very high	0.9932		-	-	-	qnrS1	-	-	-	-	-	tet(A).v1	-	-	TEM-1D.v1^	-	CTX-M-15	-	SHV-1	-
JS706	GCF_017086485.1	3	ST11			-	7	11	ybt 9; ICEKp3	15	-	0	-	0	-	0	-	0	-	wzi74	KL103	-	High	0.9671	KL103_02_cpsACP	O2v1	O2	none	Very high	0.9772		aadA2^;rmtB;strA.v1^;strB.v1	-	-	-	-	-	-	-	sul2	tet(G).v1	-	dfrA12	TEM-1D.v1^;TEM-1D.v1^;TEM-1D.v1^	-	CTX-M-14	-	SHV-11.v1	35Q
IRQBAS102c	GCF_017277455.1	1	ST1731	I-E	IA/B	-	5	9	-	0	-	0	-	0	-	0	-	0	-	wzi162	KL122	none	Very high	0.9994		O2v2	O2	none	Very high	0.9848		aac(3)-IId^;aac(6')-Ib'.v1;aadA*	-	-	-	-	-	-	-	sul1	tet(B).v2*	-	dfrA1.v1;dfrA14.v1^	OXA-9.v1;TEM-1D.v1^	-	-	-	SHV-11.v1^	35Q
SA-KpST14	GCF_017301375.1	6	ST14	I-E*	IA/B+ID	NDM-1;OXA-48	10	15	ybt 14; ICEKp5	140-1LV	-	0	-	0	-	0	-	0	-	wzi2	KL2	-	High	0.9973	KL2_07	O1v1	O1	none	Very high	0.9999		aac(6')-Ib-cr.v2;aadA2^;aph(3')-VI;armA;strA.v1;strB.v1	-	-	-	-	mphE.v2^;msrE	CatB4.v1	-	sul1	-	-	dfrA12	OXA-1	-	CTX-M-14^	-	SHV-28.v1^	-
IR5065	GCF_017310305.1	4	ST383	I-E	ID	OXA-48	9	16	-	0	-	0	iuc unknown	0	-	0	rmp 1; KpVP-1 (incomplete)	26-2LV	rmpA2_6*-47%	-	KL30	-+*	Good	0.9639	KL30_15_wcuG	O1v2	O1	none	Very high	0.9844		aac(3)-IIa.v1*;aadA^;aph(3')-Ia;aph(3')-VI*;strA.v1;strA.v1;strB.v1	-	-	-	-	ermB.v1*;mphA	catA1^	-	sul1	tet(A).v1;tet(B).v2*	-	dfrA14.v1^	-	-	CTX-M-14^	-	SHV-1	-
IR5654	GCF_017310325.1	5	ST11			OXA-48	9	14	ybt 9; ICEKp3	174	-	0	-	0	-	0	-	0	-	wzi50	KL15	none	Very high	0.9978		O4	O4	none	Very high	0.9966		aac(3)-IId^;aac(6')-Ib-cr.v2;aph(3')-VI*;strA.v1;strA.v1;strB.v1	-	-	qnrB4	-	mphA	catB3.v2	arr-3	sul1	tet(D)	-	-	-	-	SHV-5	-	SHV-11.v1	238S;240K;35Q
IR5726	GCF_017310345.1	4	ST11			KPC-2;OXA-48	5	12	ybt 9; ICEKp3	192-1LV	-	0	-	0	-	0	-	0	-	wzi209	KL47	none	Very high	0.9941		OL101	OL101	-	High	0.9499	OL101_09_glycosylhydrolase	aac(3)-IIa.v1;aadA2;aph(3')-VI*;strA.v1;strA.v1;strB.v1	-	-	-	-	-	-	-	-	-	-	-	TEM-1D.v1^	-	CTX-M-14^;CTX-M-65;SHV-12	-	SHV-11.v1	238S;240K;35Q;35Q
JNK002	GCF_017310365.1	4	ST395		IA/B	OXA-48	9	15	ybt 16; ICEKp12	277-5LV	-	0	iuc 1	1	-	0	-	0	rmpA2_6*-62%	wzi160	KL39	none	Very high	0.9914		O1v1	O1	none	Very high	0.9973		aac(6')-Ib-cr.v2;aadA*;ant(2'')-Ia	-	-	qnrS1	-	-	CatB4.v1;catA1^	-	sul1;sul1	tet(A).v1	-	dfrA1.v1	OXA-1;TEM-1D.v1^	-	CTX-M-15;SHV-2	-	SHV-11.v1	238S;35Q
LZK001	GCF_017310385.1	5	ST1393			OXA-244*	6	9	ybt 15; ICEKp11	230-1LV	-	0	-	0	-	0	-	0	-	wzi8	KL8	none	Very high	0.9983		O1v1	O1	none	Very high	0.9805		aac(6')-Ib-cr.v2;strA.v1^;strB.v1	-	-	-	-	-	CatB4.v1	-	sul2	-	-	dfrA14.v1^	OXA-1;TEM-1D.v1^	-	-	-	SHV-11.v1^	35Q
IR5755	GCF_017310405.1	5	ST1128		Im6A	-	8	23	-	0	-	0	-	0	-	0	-	0	-	wzi100	KL10	none	Very high	0.9675		O3/O3a	O3/O3a	none	Very high	0.9798		aac(3)-IId^;aac(3)-IV;aadA*;aph(3')-VI*;aph(4)-Ia;aph3-Ia.v1;strA.v1;strA.v1;strA.v1^;strB.v1;strB.v1	-	fosA3	qnrS1;qnrS1	-	-	floR.v1;floR.v1*	-	sul2*	-	-	dfrA14.v1^	TEM-1D.v1^;TEM-1D.v1^	-	CTX-M-14;CTX-M-3;CTX-M-65	-	SHV-27^	156D
IR5086	GCF_017310425.1	5	ST147	I-E	IA/B*2	OXA-48	10	16	-	0	-	0	iuc 1	63	-	0	rmp 1; KpVP-1 (incomplete)	26-2LV	rmpA2_6*-47%	wzi81	KL81	none	Very high	0.9964		OL101	OL101	*	High	0.949		aac(6')-Ib-cr.v2;aadA^;aph(3')-Ia;aph(3')-VI*;strA.v1;strA.v1;strB.v1	-	fosA3	-	-	ermB.v1*	-	arr-3	sul1	tet(B).v2*	-	dfrA27	-	-	CTX-M-14^;CTX-M-55	-	SHV-11.v1^	35Q
IR1251	GCF_017310565.1	4	ST11			KPC-2;OXA-48	9	21	-	0	-	0	-	0	-	0	-	0	-	wzi16	KL111	none	Very high	0.9955		O3b	O3b	-	High	0.9881	O3b_04_wzt	aadA2;aph(3')-VI*;strA.v1;strA.v1;strA.v1^;strA.v1^;strB.v1;strB.v1;strB.v1	-	-	-	-	-	floR.v1*	-	sul1;sul1;sul2;sul2*	tet(A).v2*	-	dfrA25	CMY-2.v2;TEM-1D.v1^	-	CTX-M-14^	-	SHV-11.v1	35Q
JS161205112	GCF_017315205.1	2	ST65		Im6A	-	0	0	ybt 17; ICEKp10	235	clb 3	13	iuc 1	1	iro 1	10	rmp 1; KpVP-1	38	rmpA2_6*-47%	wzi72	KL2	none	Very high	0.984		O1v2	O1	none	Very high	0.9898		-	-	-	-	-	-	-	-	-	-	-	-	-	-	-	-	SHV-11.v1^	35Q
C2244	GCF_017351975.1	1	ST11			-	1	0	ybt 9; ICEKp3	192-1LV	-	0	-	0	-	0	-	0	-	wzi64	KL64	none	Very high	0.9991		O2v1	O2	none	Very high	0.9865		-	-	-	-	-	-	-	-	-	-	-	-	-	-	-	-	SHV-11.v1	35Q
wxc2020	GCF_017357925.1	3	ST37			-	9	22	-	0	-	0	-	0	-	0	-	0	-	-	KL12	none	Very high	0.9997		OL103	OL103	*	High	0.9456		aac(6')-Ib-cr.v2;aadA16*;aadA2^;armA;strA.v1;strB.v1	-	-	qnrB17*;qnrB4	-	mphA;mphE.v2;msrE	floR.v1*	arr-3	sul1;sul1;sul1;sul1;sul2	tet(D)*	-	dfrA12;dfrA27	DHA-1	-	-	-	SHV-11.v1^	35Q
ESBL_DR09	GCF_017639065.1	6	ST307		ID	-	8	15	-	0	-	0	-	0	-	0	-	0	-	wzi173	KL102	none	Very high	0.9927		O2v2	O2	none	Very high	0.9845		aac(3)-IV;aadA2;aadA^;aph(4)-Ia;strA.v1^;strB.v1	-	-	qnrB19^	-	-	cmlA1*;floR.v1	-	sul2;sul3	tet(A).v2*	-	dfrA14.v1^	TEM-1D.v1^	-	CTX-M-15	-	SHV-28.v1^	-
B33769	GCF_017742895.1	3	ST35	I-E*		-	8	12	ybt 9; ICEKp3	187-1LV	-	0	-	0	-	0	-	0	-	wzi16	KL16	none	Very high	0.994		O1v1	O1	none	Very high	0.9851		aac(3)-IIa.v1^;aac(6')-Ib-cr.v2;strA.v1^;strB.v1	-	-	qnrB1.v2^	-	-	CatB4.v1	-	sul2	tet(A).v1	-	dfrA14.v1^	OXA-1;TEM-1D.v1^	-	CTX-M-15	-	SHV-33	-
B4650	GCF_017742915.1	5	ST231			OXA-232	7	9	ybt 14; ICEKp5	145-1LV	-	0	-	0	-	0	-	0	-	wzi104	KL51	-	High	0.9939	KL51_14_wcoZ	O1v2	O1	none	Very high	0.9844		aac(6')-Ib;rmtF	-	-	qnrS1	-	-	catA1^	arr-2	-	-	-	-	TEM-1D.v1^	-	CTX-M-15;CTX-M-15	-	SHV-1^	-
B32278	GCF_017742935.1	9	ST231			OXA-232	7	10	ybt 14; ICEKp5	145-1LV	-	0	-	0	-	0	-	0	-	wzi104	KL51	-	High	0.9939	KL51_14_wcoZ	O1v2	O1	none	Very high	0.9844		aac(6')-Ib;rmtF	-	-	qnrS1	-	-	catA1^	arr-2	-	-	-	-	TEM-1D.v1^;TEM-1D.v1^	-	CTX-M-15;CTX-M-15	-	SHV-1^	-
B13243	GCF_017742955.1	5	ST231			OXA-232	7	9	ybt 14; ICEKp5	145-1LV	-	0	-	0	-	0	-	0	-	wzi104	KL51	-	High	0.9939	KL51_14_wcoZ	O1v2	O1	none	Very high	0.9844		aac(6')-Ib;rmtF	-	-	qnrS1	-	-	catA1^	arr-2	-	-	-	-	TEM-1D.v1^	-	CTX-M-15;CTX-M-15	-	SHV-1^	-
KPN236	GCF_017743095.1	2	ST23	I-E*		-	0	0	ybt 1; ICEKp10 (incomplete)	47-1LV	clb 2	29-1LV	iuc 1	1	iro 1	2-1LV	rmp 1; KpVP-1	26	rmpA2_6*-48%	-	KL1	none	Very high	0.9999		O1v2	O1	none	Very high	0.9912		-	-	-	-	-	-	-	-	-	-	-	-	-	-	-	-	SHV-11.v1^	35Q
KPN246	GCF_017743115.1	2	ST660		ID	-	0	0	ybt 5; ICEKp6	9-1LV	-	0	iuc 1	1	iro 1	10	rmp 1; KpVP-1	52	rmpA2_5-54%	wzi16	KL16	none	Very high	0.9941		O1v1	O1	none	Very high	0.9854		-	-	-	-	-	-	-	-	-	-	-	-	-	-	-	-	SHV-1^	-
KPN247	GCF_017743135.1	4	ST784-1LV		ID	-	6	9	ybt 2; ICEKp1	323-1LV	-	0	iuc 3	13-2LV	iro 3	25	rmp 3; ICEKp1	50	-	wzi128	KL1	none	Very high	0.9973		O1v2	O1	none	Very high	0.9899		aadA2^;strA.v1*;strB.v1*	-	-	qnrS1	-	-	floR.v1	-	sul1?;sul2	tet(A).v2	-	dfrA12	-	-	-	-	SHV-1	-
KP1517	GCF_017809835.1	4	ST11			KPC-2	11	21	ybt 9; ICEKp3	192-1LV	-	0	iuc 1	1-1LV	-	0	-	0	rmpA2_8*	wzi64	KL64	-	High	0.9999	KL64_16_wcaJ	O2v1	O2	none	Very high	0.9862		aac(6')-Ib-cr.v2;aadA2^;aph3-Ia.v1^;armA	-	fosA3	qnrB4	-	mphA;mphE.v2;msrE	CatB4.v1	-	sul1;sul1	tet(A).v1;tet(A).v1	-	dfrA12	DHA-1;OXA-1;TEM-1D.v1^	-	CTX-M-15;SHV-12	-	SHV-11.v1;SHV-11.v1^	238S;240K;35Q;35Q;35Q
KPN234	GCF_017815715.1	2	ST420	I-E	IA/B	-	0	0	-	0	-	0	iuc 1	5-1LV	iro 1	1	rmp 1; KpVP-1	45-1LV	rmpA2_5-54%	wzi95	KL20	none	Very high	0.9998		O1v1	O1	none	Very high	0.986		-	-	-	-	-	-	-	-	-	-	-	-	-	-	-	-	SHV-75	-
M297-1	GCF_017815795.1	3	ST290			-	10	21	ybt 14; ICEKp5	145-2LV	-	0	-	0	-	0	-	0	-	wzi21	KL21	*	Very high	0.9853		O1v1	O1	none	Very high	0.9811		aac(3)-IId^;aac(6')-Ib-cr.v2;aadA16*;aph3-Ia.v1;strA.v1;strB.v1	-	-	qnrS1;qnrS1*	-	mphA	floR.v1	arr-3	sul1;sul1;sul2*	tet(A).v2	-	dfrA27	LAP-2;TEM-1D.v1^	-	CTX-M-14;CTX-M-14;CTX-M-3	-	SHV-1	-
KP486	GCF_017894285.1	3	ST111	I-E*		-	4	5	ybt 16; ICEKp12	277-3LV	-	0	-	0	-	0	-	0	-	wzi63	KL63	none	Very high	0.9936		O1v2	O1	none	Very high	0.9929		strA.v1^	-	-	-	-	-	-	-	sul2	-	-	-	TEM-1D.v1^;TEM-1D.v1^;TEM-1D.v1^	-	-	-	SHV-11.v1^	35Q
KP77	GCF_017894305.1	3	ST111	I-E*		-	7	12	ybt 16; ICEKp12	277-3LV	-	0	-	0	-	0	-	0	-	wzi63	KL63	none	Very high	0.9936		O1v2	O1	none	Very high	0.9929		aadA2^;armA;strA.v1^	-	-	-	-	mphE.v2;msrE	-	-	sul1;sul2	-	-	dfrA12	TEM-1D.v1^;TEM-1D.v1^;TEM-1D.v1^	-	CTX-M-3	-	SHV-11.v1^	35Q
IRQBAS103c	GCF_017916195.1	1	ST1731		IA/B	OXA-48	6	9	-	0	-	0	-	0	-	0	-	0	-	wzi162	KL122	none	Very high	0.9994		O2v2	O2	none	Very high	0.9848		aac(3)-IId^;aac(6')-Ib'.v1;aadA*	-	-	-	-	-	-	-	sul2	tet(B).v2*	-	dfrA14.v1^	OXA-9.v1;TEM-1D.v1^	-	-	-	-	-
IRQBAS105c	GCF_017916215.1	1	ST1731		IA/B	-	0	0	-	0	-	0	-	0	-	0	-	0	-	wzi162	KL122	none	Very high	0.9994		O2v2	O2	none	Very high	0.9848		-	-	-	-	-	-	-	-	-	-	-	-	-	-	-	-	SHV-11.v1^	35Q
KP2723	GCF_018069685.1	3	ST660		ID	-	8	10	ybt 5; ICEKp6	9-1LV	-	0	iuc 1	1	-	0	-	0	rmpA2_6-60%	wzi16	KL16	none	Very high	0.9941		O1v1	O1	none	Very high	0.9854		aac(6')-IIc;aac(6')-Ib3^	mcr-9.1	-	qnrB4	-	-	catII.2*	-	sul1;sul1	tet(D)	-	-	DHA-1	-	SHV-12	-	SHV-1^	238S;240K;35Q
MGH 39	GCF_018075085.1	4	ST1583		IA/B	KPC-3	3	5	ybt 9; ICEKp12	210	-	0	-	0	-	0	-	0	-	wzi384	KL102	none	Very high	0.9944		O2v2	O2	none	Very high	0.9852		aac(6')-Ib'.v2^;aadA*	-	-	-	-	-	-	-	-	-	-	-	OXA-9.v1;TEM-1D.v1^	-	-	-	SHV-27	156D
KP1878	GCF_018075325.1	6	ST11			KPC-2	7	6	ybt 9; ICEKp3	192-1LV	-	0	iuc 1	1	-	0	-	0	rmpA2_9	wzi209	KL47	none	Very high	0.994		OL101	OL101	-	High	0.9497	OL101_09_glycosylhydrolase	rmtB	-	fosA3	-	-	-	catII.2*	-	-	-	-	-	TEM-1D.v1^	-	CTX-M-65	-	SHV-11.v1	35Q
3347684I	GCF_018128445.1	6	ST268			-	6	7	ybt 0; ICEKp12	13-1LV	-	0	-	0	-	0	-	0	-	wzi95	KL20	none	Very high	0.9995		O2v1	O2	none	Very high	0.9897		aac(3)-IIa.v1^;aac(6')-Ib-cr.v2	-	-	qnrB1.v2^	-	-	CatB4.v1	-	-	-	-	dfrA14.v1^	OXA-1	-	CTX-M-15	-	SHV-11.v1^	35Q
3347689I	GCF_018128465.1	4	ST395		IA/B	NDM-1	11	23	ybt 15; ICEKp11	230-1LV	-	0	-	0	-	0	-	0	-	wzi105	KL108	none	Perfect	1		O1v2	O1	none	Very high	0.9897		aac(3)-IIa.v1^;aac(3)-IId^;aac(6')-Ib-cr.v2;aadA*;armA	-	-	-	-	mphE.v2;msrE	CatB4.v1;catA1^;cmlA5	arr-2	sul1;sul1;sul1	tet(A).v1	-	dfrA1.v1;dfrA14.v1^	CMY-4.v1;OXA-1;OXA-10;TEM-1D.v1^	-	CTX-M-15	-	SHV-11.v1	35Q
KP4823	GCF_018138305.2	5	ST101			-	2	2	-	0	-	0	-	0	-	0	-	0	-	-	KL106	*	Good	0.9517		O1v2	O1	none	Very high	0.9852		-	mcr-1.1	-	-	-	-	-	-	-	-	-	-	-	-	CTX-M-55	-	SHV-1^	-
SW1780	GCF_018140905.1	3	ST11			KPC-2	7	6	ybt 9; ICEKp3	192-1LV	-	0	-	0	-	0	-	0	-	wzi209	KL47	*	Very high	0.994		OL101	OL101	-	High	0.9499	OL101_09_glycosylhydrolase	rmtB	-	fosA3	-	-	-	catII.2*	-	-	-	-	-	TEM-1D.v1^	-	CTX-M-65	-	SHV-11.v1	35Q
IRQBAS106c-genome	GCF_018278725.1	1	ST1731		IA/B	-	6	12	-	0	-	0	-	0	-	0	-	0	-	wzi162	KL122	none	Very high	0.9994		O2v2	O2	none	Very high	0.9848		aac(3)-IId^;aac(6')-Ib'.v1;aadA*	-	-	-	-	-	-	-	sul1;sul1;sul2	tet(B).v2*	-	dfrA1.v1;dfrA14.v1^	OXA-9.v1;TEM-1D.v1^	-	PER-7	-	-	-
Kpn 1693	GCF_018279185.1	3	ST23	I-E*		-	1	1	ybt 1; ICEKp10	54	clb 2	29	iuc 1	1	iro 1	24	rmp 1; KpVP-1	26	rmpA2_5-54%	wzi1	KL1	none	Very high	0.9999		O1v2	O1	none	Very high	0.9913		-	-	-	-	-	-	-	-	-	-	-	-	-	-	CTX-M-24^	-	SHV-11.v1^	35Q
KP2509	GCF_018279325.1	6	ST11			KPC-2;OXA-48	10	18	ybt 9; ICEKp3	192-1LV	-	0	-	0	-	0	-	0	-	wzi209	KL47	none	Very high	0.9941		OL101	OL101	-	High	0.9499	OL101_09_glycosylhydrolase	aac(3)-IIa.v1;aadA*;aadA2;aph(3')-Ia*;strA.v1;strB.v1	mcr-1.1	-	qnrS1	-	-	catII.2*;cmlA1*	-	sul3	tet(D)	-	dfrA14.v2*	TEM-1D.v1^	-	CTX-M-65;SHV-12	-	SHV-11.v1	238S;240K;35Q;35Q
MRSN752019	GCF_018283505.2	4	ST147	I-E	IA/B*2	NDM-1	7	16	ybt 9; ICEKp3	183-2LV	-	0	iuc 1	63	-	0	rmp 1; KpVP-1	26-1LV	rmpA2_6*-47%	wzi64	KL64	none	Very high	1		O2v1	O2	none	Very high	0.9864		aph(3')-VI;aph3-Ia.v1^;armA;armA	-	-	qnrS1	-	mphA?;mphE.v2;mphE.v2;msrE;msrE	-	-	sul1;sul2;sul2	-	-	dfrA5	-	-	CTX-M-15	-	SHV-11.v1^	35Q
MRSN752165	GCF_018310495.1	5	ST147	I-E	IA/B*2	NDM-1	10	18	ybt 9; ICEKp3	183-2LV	-	0	iuc 1	63	-	0	rmp 1; KpVP-1	26-1LV	rmpA2_6*-47%	wzi64	KL64	none	Very high	1		O2v1	O2	none	Very high	0.9864		aac(6')-Ib-cr.v2;aph(3')-VI;aph3-Ia.v1^;armA	-	-	qnrS1	-	mphA?;mphE.v2;msrE	catB3.v2	arr-3	sul1;sul1;sul2	-	-	dfrA5	OXA-1	-	CTX-M-15;CTX-M-15	-	SHV-11.v1^	35Q
HK31	GCF_018314115.1	4	ST273	I-E	IA/B	-	7	12	-	0	-	0	-	0	-	0	-	0	-	wzi23	KL35	none	Very high	0.9915		O5	O5	*	High	0.9414		ant(2'')-Ia;aph(3')-Ia;armA	mcr-8.1	-	qnrB4	-	ermB.v1*;mphE.v2^;msrE	-	-	sul1	-	-	-	DHA-1	-	CTX-M-104;CTX-M-15	-	SHV-11.v1^	35Q
kpn-hnqyy	GCF_018314145.1	4	ST11			KPC-2;NDM-5	6	7	ybt 9; ICEKp3	192-2LV	-	0	-	0	-	0	-	0	-	wzi209	KL47	*	Very high	0.994		OL101	OL101	-+	Good	0.9498	OL101_01_rfbB,OL101_09_glycosylhydrolase	aadA2;aadA2^	-	-	-	-	-	-	-	sul1	-	-	dfrA12	-	-	CTX-M-65?	-	SHV-11.v1	35Q
KP55	GCF_018336835.1	8	ST11			KPC-2*	9	12	ybt 9; ICEKp3	192-3LV	-	0	iuc 1	1	-	0	rmp 1; KpVP-1	40	rmpA2_3-47%	wzi64	KL64	none	Very high	0.9991		O2v1	O2	none	Very high	0.9865		aadA2;rmtB	-	-	qnrS1	-	-	catII.2*	-	sul2	tet(A).v1	-	dfrA14.v1^	LAP-2;TEM-1D.v1^	-	CTX-M-65;SHV-12	-	SHV-11.v1^	238S;240K;35Q;35Q
B30155	GCF_018394355.1	4	ST35	I-E*		-	8	12	ybt 9; ICEKp3	187-1LV	-	0	-	0	-	0	-	0	-	wzi16	KL16	none	Very high	0.994		O1v1	O1	none	Very high	0.9851		aac(3)-IIa.v1^;aac(6')-Ib-cr.v2;strA.v1^;strB.v1	-	-	qnrB1.v2^	-	-	CatB4.v1	-	sul2	tet(A).v1	-	dfrA14.v1^	OXA-1;TEM-1D.v1^	-	CTX-M-15	-	SHV-33	-
SZP4-9-2	GCF_018449045.1	6	ST147	I-E	IA/B*2	-	9	24	-	0	-	0	-	0	-	0	-	0	-	wzi88	KL150	?+	Good	0.9998		O3b	O3b	none	Very high	0.9905		aac(3)-IV;aph(3')-Ia*;aph(4)-Ia;armA;strA.v1;strA.v1*;strB.v1;strB.v1	-	-	qnrB4;qnrS1	-	mphA;mphE.v2;msrE	floR.v1;floR.v1	-	sul1;sul3	tet(A).v2*	tmexC1^;tmexD1;toprJ1	-	DHA-1;TEM-1D.v1^	-	CTX-M-3	-	SHV-11.v1^	35Q
YTF44-1	GCF_018449065.1	6	ST11			-	9	25	-	0	-	0	-	0	-	0	-	0	-	wzi44	KL123	none	Very high	0.9998		O3/O3a	O3/O3a	none	Very high	0.9599		aac(3)-IV;aadA2;aadA2^;aadA^;aph(3')-Ia;aph(4)-Ia;aph3-Ia.v1^;armA;strA.v1*;strB.v1	-	-	qnrB4	-	mphA;mphE.v2;msrE	cmlA1*;floR.v1*	-	sul1;sul1;sul3	tet(A).v1	tmexC1^;tmexD1;toprJ1	dfrA12	DHA-1	-	-	-	SHV-11.v1	35Q
DD521	GCF_018454365.1	5	ST2237	I-E*	IA/B+ID	KPC-2	6	8	ybt 14; ICEKp5?	131-4LV	-	0	iuc 1	1-1LV	-	0	-	0	rmpA2_8-60%	wzi19	KL19	*	High	0.9486		O1v2	O1	none	Perfect	1		aac(3)-IId^;armA	-	-	qnrB4	-	mphE.v2;msrE	-	-	sul1	-	-	-	DHA-1	-	-	-	SHV-28.v1^	-
RGF20-1	GCF_018487825.1	4	ST896		ID	-	9	38	-	0	-	0	iuc 3	25	-	0	-	0	-	wzi59	KL3	none	Very high	0.9961		O2v2	O2	none	Very high	0.9842		aac(3)-IId*;aac(3)-IId*;aac(6')-Ib-cr.v2;aadA16*;aadA2;aph3-Ia.v1*?;aph3-Ia.v1^;strA.v1*;strA.v1*;strA.v1^;strB.v1;strB.v1;strB.v1;strB.v1	-	-	qnrB4;qnrS1	-	mphA;mphE.v2;msrE	-	arr-3	sul1;sul1;sul2*;sul2*	tet(A).v1;tet(A).v1;tet(A).v1	tmexC1^;tmexC1^;tmexD1;tmexD1;toprJ1;toprJ1	dfrA12;dfrA27	DHA-1;LAP-2;TEM-1D.v1^	-	-	-	SHV-11.v1^	35Q
RGT40-1	GCF_018502565.1	4	ST896		ID	-	9	42	-	0	-	0	iuc 3	25	-	0	-	0	-	wzi59	KL3	none	Very high	0.9961		O2v2	O2	none	Very high	0.9842		aac(3)-IId*;aac(3)-IId*;aac(6')-Ib-cr.v2;aadA16*;aadA2;aph(3')-Ia;aph(3')-Ia;aph3-Ia.v1^;strA.v1*;strA.v1*;strA.v1^;strB.v1;strB.v1;strB.v1;strB.v1	-	-	qnrB4;qnrS1	-	mphA;mphE.v2;mphE.v2;msrE;msrE	-	arr-3	sul1;sul1;sul1;sul2*;sul2*	tet(A).v1;tet(A).v1	tmexC1^;tmexC1^;tmexD1;tmexD1;toprJ1;toprJ1	dfrA12;dfrA27	DHA-1;DHA-1;LAP-2;TEM-1D.v1^	-	-	-	SHV-11.v1^	35Q
RGF99-1	GCF_018502585.1	8	ST967		IA/B	-	11	33	-	0	-	0	iuc 3	23	-	0	-	0	-	wzi19	KL19	*	High	0.9491		O1v2	O1	none	Perfect	1		aac(3)-IId*;aac(6')-Ib-cr.v2;aadA16*;ant(2'')-Ia;aph(3')-Ia;aph(3')-Ia;aph3-Ia.v1;strA.v1*;strA.v1*;strB.v1;strB.v1;strB.v1;strB.v1	-	-	qnrS1	-	mphA;mphE.v2;mphE.v2;msrE;msrE	floR.v1	arr-3	sul1	tet(A).v2	tmexC1^;tmexC1^;tmexD1;tmexD1;toprJ1;toprJ1	dfrA27	TEM-1D.v1^;TEM-1D.v1^	-	CTX-M-3	-	SHV-27	156D
2016_49	GCF_018604345.1	3	ST23	I-E*		-	8	10	ybt 1; ICEKp10	46	clb 2	29	iuc 1	1	iro 1 (incomplete)	1-2LV	rmp unknown	0	rmpA2_8*-5%	wzi1	KL1	-*	None	0.9929	KL1_07_wzx,KL1_08_wclY,KL1_09_wzy,KL1_10_wcsS	O1v2	O1	none	Very high	0.991		strA.v1^;strB.v1	-	-	qnrB1.v2^	-	mphE.v2;msrE	-	-	sul1;sul2	-	-	dfrA14.v1^	TEM-1D.v1^	-	CTX-M-15	-	SHV-11.v1^	35Q
GR390	GCF_018604385.1	5	ST11			NDM-1	10	14	ybt 15; ICEKp11	230	-	0	-	0	-	0	-	0	-	wzi24	KL24	none	Very high	0.9999		O2v1	O2	none	Very high	0.9852		aac(3)-IIa.v1^;aac(3)-Ia*;aac(6')-Ib'.v1;aac(6')-Ib3^;aac(6')-Ib7;aadA;aph(3')-Ia	-	-	-	-	mphA	CatB4.v1	-	sul1	tet(A).v1	-	dfrA14.v1^	OXA-1	-	-	-	SHV-11.v1	35Q
90CM2	GCF_018604765.1	6	ST17			-	7	10	ybt 15; ICEKp11	231	-	0	iuc 3	43	-	0	-	0	-	wzi141	KL25	-	High	0.9916	KL25_09_wfeD	O5	O5	*	High	0.9421		aph(3')-IIa;strA.v1^;strB.v1	mcr-2.2*;mcr-3.11*	-	qnrS1	-	mphA	-	-	-	tet(A).v1*	-	-	TEM-1D.v1^	-	CTX-M-63	-	SHV-11.v1^	35Q
WGR351	GCF_018623335.1	9	ST147	I-E	IA/B*2	OXA-48	9	20	ybt 16; ICEKp12	280	-	0	-	0	-	0	-	0	-	wzi64	KL64	none	Very high	1		O2v1	O2	none	Very high	0.9856		aac(3)-IIa.v1^;aac(6')-Ib-cr.v2;aac(6')-Ib3^;strA.v1;strA.v1;strB.v1;strB.v1	-	-	-	-	-	CatB4.v1;floR.v2*	-	sul1;sul1;sul2	tet(A).v2	-	dfrA14.v1^	CMY-2.v2;OXA-1;TEM-1D.v1^	-	CTX-M-15;VEB-8	-	SHV-11.v1^	35Q
KPCZA02	GCF_018831545.1	5	ST11			KPC-2	6	8	ybt 9; ICEKp3	192-1LV	-	0	-	0	-	0	-	0	-	wzi209	KL47	none	Very high	0.994		OL101	OL101	-	High	0.95	OL101_08_wbbB,OL101_09_glycosylhydrolase	aadA2;rmtB	-	fosA3	-	-	-	-	-	-	-	-	-	CMY-33*;TEM-1D.v1^	-	CTX-M-65;SHV-12	-	SHV-11.v1^	238S;240K;35Q;35Q
K186	GCF_018885345.1	4	ST437			KPC-2	7	9	ybt 9; ICEKp3	183	-	0	iuc 3	23	-	0	-	0	-	wzi109	KL36	none	Very high	0.9989		O4	O4	-	High	0.9974	O4_06_glycosyltransferase	aadA2^;aadA^;aph3-Ia.v1^;rmtB	-	-	-	-	mef(B)	cmlA1*	-	sul3	-	-	dfrA12	-	-	-	-	SHV-11.v1	35Q
V3	GCF_019038575.1	7	ST874-4LV		ID	KPC-2	3	2	-	0	-	0	-	0	-	0	-	0	-	-	KL45	none	Very high	0.9827		O1v2	O1	none	Very high	0.9936		-	-	-	-	-	-	-	-	-	-	-	-	-	-	CTX-M-15*	-	SHV-121*	35Q
CDI231	GCF_019107685.1	6	ST377			NDM-1;OXA-48	9	18	ybt 13; ICEKp2	299-1LV	-	0	iuc 1	63	-	0	rmp 1; KpVP-1	26-1LV	rmpA2_8*-47%	wzi173	KL102	none	Very high	0.9943		O2v2	O2	none	Very high	0.9854		aac(3)-IIa.v1^;aac(6')-Ib-cr.v2;aph(3')-VI;aph3-Ia.v1^;armA	-	-	qnrS1	-	mphA?;mphE.v2;msrE	CatB4.v1;catA1*	-	sul1;sul2	-	-	dfrA5	OXA-1	-	CTX-M-15	-	SHV-110	156D;35Q
CDI694	GCF_019107705.1	6	ST11			KPC-2	9	9	ybt 9; ICEKp3	192-1LV	-	0	iuc 1	1	-	0	rmp 1; KpVP-1	40-1LV	rmpA2_3*-47%	wzi64	KL64	-	None	0.9981	KL64_08_wcoV,KL64_09,KL64_10_wzy,KL64_11_wcoU,KL64_12_wcoT	O2v1	O2	none	Very high	0.9865		aadA2	-	-	qnrS1	-	-	catII.2*	-	sul2	tet(A).v1	-	dfrA14.v1^	LAP-2	-	CTX-M-65	-	SHV-11.v1	35Q
KP63	GCF_019134695.1	1	ST11			-	1	0	ybt 9; ICEKp3	192-1LV	-	0	-	0	-	0	-	0	-	wzi64	KL64	none	Very high	0.999		O2v1	O2	none	Very high	0.9865		-	-	-	-	-	-	-	-	-	-	-	-	-	-	-	-	SHV-11.v1	35Q
WRC01_S465PC	GCF_019286375.1	5	ST231			OXA-181	10	15	ybt 14; ICEKp5	145-1LV	-	0	-	0	-	0	-	0	-	wzi104	KL51	-	High	0.994	KL51_14_wcoZ	O1v2	O1	none	Very high	0.9844		aac(6')-Ib-cr.v2;aadA2^;armA	-	-	qnrB1.v1	-	mphE.v2;msrE	CatB4.v1	-	sul1	tet(D)	-	dfrA12	CMY-4.v1;OXA-1;TEM-1D.v1^	-	CTX-M-15	-	SHV-1^	-
WRC03_AI1235PC	GCF_019286455.1	11	ST14	I-E*	IA/B+ID	OXA-232	10	25	-	0	-	0	-	0	-	0	-	0	-	wzi2	KL2	-	High	0.9972	KL2_13	O1v1	O1	-	High	0.9998	O1/O2v1_06_wbbO	aac(3)-IId^;aac(6')-Ib'.v1;aac(6')-Ib-cr.v2;aadA*;aadA*;sat-2;strA.v1*;strB.v1*	-	-	qnrB1.v1	-	ereA2*;ermB.v1*;mphA?	CatB4.v1;catA1^;cmlA5	arr-2	sul1*;sul2	-	-	dfrA1.v1	OXA-1;OXA-9.v1;TEM-1D.v1^;TEM-1D.v1^	-	CTX-M-15	-	SHV-28.v1^	-
WRC04_AI1235MC	GCF_019286515.1	7	ST14	I-E*	IA/B+ID	OXA-232	10	26	-	0	-	0	-	0	-	0	-	0	-	wzi2	KL2	-	High	0.9972	KL2_13	O1v1	O1	-	High	0.9998	O1/O2v1_06_wbbO	aac(3)-IId^;aac(6')-Ib'.v1;aac(6')-Ib-cr.v2;aadA*;aadA*;sat-2;strA.v1*;strB.v1*	-	-	qnrB1.v1	-	ereA2*;ermB.v1*;mphA?	CatB4.v1;catA1^;cmlA5	arr-2	sul1*;sul2	-	-	dfrA1.v1	OXA-1;OXA-9.v1;TEM-1D.v1^;TEM-1D.v1^	-	CTX-M-15;CTX-M-15	-	SHV-28.v1^	-
WRC05_CMC387PC	GCF_019286635.1	7	ST14	I-E*	IA/B+ID	OXA-232	10	23	ybt 14; ICEKp5	145-1LV	-	0	-	0	-	0	-	0	-	wzi2	KL2	none	Very high	0.9974		O3/O3a	O3/O3a	-	None	0.9813	O3/O3a_03_wzm,O3/O3a_04_wzt,O3/O3a_05_wbdD,O3/O3a_06_wbdA,O3/O3a_07_wbdB,O3/O3a_08_wbdC	aac(6')-Ib'.v1;aac(6')-Ib-cr.v2;aac(6')-Ib-cr.v2;aadA2^;armA;sat-2	-	-	qnrB1.v2^	-	mphE.v2^;msrE*	CatB4.v1;CatB4.v1;catA1^	-	sul1	tet(D)	-	dfrA1.v1;dfrA12;dfrA14.v1^	OXA-1;OXA-1;TEM-1D.v1^	-	CTX-M-15;CTX-M-15	-	SHV-28.v1^	-
WRC06_CMC387MC	GCF_019286695.1	5	ST14	I-E*	IA/B+ID	OXA-232	10	23	ybt 14; ICEKp5	145-1LV	-	0	-	0	-	0	-	0	-	wzi2	KL2	none	Very high	0.9974		O3/O3a	O3/O3a	-	None	0.9813	O3/O3a_03_wzm,O3/O3a_04_wzt,O3/O3a_05_wbdD,O3/O3a_06_wbdA,O3/O3a_07_wbdB,O3/O3a_08_wbdC	aac(6')-Ib'.v1;aac(6')-Ib-cr.v2;aac(6')-Ib-cr.v2;aadA2^;armA;sat-2	-	-	qnrB1.v2^	-	mphE.v2^;msrE*	CatB4.v1;CatB4.v1;catA1^	-	sul1	tet(D)	-	dfrA1.v1;dfrA12;dfrA14.v1^	OXA-1;OXA-1;TEM-1D.v1^	-	CTX-M-15;CTX-M-15	-	SHV-28.v1^	-
WRC07_CMC432PC	GCF_019286755.1	5	ST14	I-E*	IA/B+ID	OXA-232	10	24	ybt 14; ICEKp5	145-1LV	-	0	-	0	-	0	-	0	-	wzi2	KL2	none	Very high	0.9974		O3/O3a	O3/O3a	-	None	0.9813	O3/O3a_03_wzm,O3/O3a_04_wzt,O3/O3a_05_wbdD,O3/O3a_06_wbdA,O3/O3a_07_wbdB,O3/O3a_08_wbdC	aac(6')-Ib'.v1;aac(6')-Ib-cr.v2;aac(6')-Ib-cr.v2;aadA2^;armA;sat-2	-	-	qnrB1.v2^	-	mphE.v2^;msrE*	CatB4.v1;CatB4.v1;catA1^	-	sul1;sul1	tet(D)	-	dfrA1.v1;dfrA12;dfrA14.v1^	OXA-1;OXA-1;TEM-1D.v1^	-	CTX-M-15;CTX-M-15	-	SHV-28.v1^	-
WRC08_CMC432MC	GCF_019286855.1	9	ST14	I-E*	IA/B+ID	OXA-232	10	23	ybt 14; ICEKp5	145-1LV	-	0	-	0	-	0	-	0	-	wzi2	KL2	none	Very high	0.9974		O3/O3a	O3/O3a	-	None	0.9813	O3/O3a_03_wzm,O3/O3a_04_wzt,O3/O3a_05_wbdD,O3/O3a_06_wbdA,O3/O3a_07_wbdB,O3/O3a_08_wbdC	aac(6')-Ib'.v1;aac(6')-Ib-cr.v2;aac(6')-Ib-cr.v2;aadA2^;armA;sat-2	-	-	qnrB1.v2^	-	mphE.v2^;msrE*	CatB4.v1;CatB4.v1;catA1^	-	sul1	tet(D)	-	dfrA1.v1;dfrA12;dfrA14.v1^	OXA-1;OXA-1;TEM-1D.v1^	-	CTX-M-15;CTX-M-15	-	SHV-28.v1^	-
WRC09_CMC309PC	GCF_019286955.1	8	ST2096		IA/B+ID	OXA-232	6	7	ybt 14; ICEKp5	140-2LV	-	0	-	0	-	0	-	0	-	wzi64	KL64	none	Perfect	1		O1v1	O1	none	Very high	0.9864		aac(6')-Ib-cr.v2;sat-2	-	-	-	-	-	CatB4.v1;catA1^	-	-	-	-	dfrA1.v1	OXA-1	-	-	-	SHV-28.v1^	-
WRC11_S471PC	GCF_019287035.1	7	ST231			OXA-181	9	18	ybt 14; ICEKp5	145-1LV	-	0	-	0	-	0	-	0	-	wzi104	KL51	-	High	0.994	KL51_14_wcoZ	O1v2	O1	none	Very high	0.9844		aac(3)-IIa.v1^;aac(6')-Ib-cr.v2;aadA2^;armA	-	-	qnrB1.v1;qnrB4	-	mphE.v2;msrE	CatB4.v1	-	sul1;sul1	-	-	dfrA1.v1;dfrA12	CMY-4.v1;DHA-1;OXA-1	-	CTX-M-15	-	SHV-1^	-
WRC13_AI2040PC	GCF_019287095.1	7	ST231			OXA-232	11	14	ybt 14; ICEKp5	145-1LV	-	0	iuc unknown	0	-	0	-	0	-	wzi104	KL51	-	High	0.9939	KL51_14_wcoZ	O1v2	O1	none	Very high	0.9844		aac(6')-Ib;aadA2^;rmtF	-	-	qnrS1	-	ermB.v1*;mphA	catA1^	arr-2	sul1	-	-	dfrA12	TEM-1D.v1^	-	CTX-M-15;CTX-M-15	-	SHV-11.v1^;SHV-1^	35Q
WRC14_AI2040MC	GCF_019287195.1	7	ST231			OXA-232	11	14	ybt 14; ICEKp5	145-1LV	-	0	iuc unknown	0	-	0	-	0	-	wzi104	KL51	-	High	0.9939	KL51_14_wcoZ	O1v2	O1	-	High	0.9844	O1/O2v2_02_wzt	aac(6')-Ib;aadA2^;rmtF	-	-	qnrS1	-	ermB.v1*;mphA	catA1^	arr-2	sul1	-	-	dfrA12	TEM-1D.v1^	-	CTX-M-15;CTX-M-15	-	SHV-11.v1^;SHV-1^	35Q
WRC10_CMC309MC	GCF_019317005.1	7	ST2096	I-E*	IA/B+ID	OXA-232	6	7	ybt 14; ICEKp5	140-2LV	-	0	-	0	-	0	-	0	-	wzi64	KL64	none	Perfect	1		O1v1	O1	-	Good	0.9841	O1/O2v1_01_wzm,O1/O2v1_02_wzt,O1/O2v1_03_wbbM	aac(6')-Ib-cr.v2;sat-2	-	-	-	-	-	CatB4.v1;catA1^	-	-	-	-	dfrA1.v1	OXA-1	-	-	-	SHV-28.v1^	-
WRC15_AI1547PC	GCF_019317025.1	11	ST231			OXA-232	9	13	ybt 14; ICEKp5	145-1LV	-	0	iuc unknown	0	-	0	-	0	-	wzi104	KL51	-	High	0.9939	KL51_14_wcoZ	O1v2	O1	none	Very high	0.9843		aac(6')-Ib;aadA2^;rmtF	-	-	-	-	ermB.v1*;mphA	catA1^	arr-2	sul1	-	-	dfrA12	-	-	CTX-M-15;CTX-M-15;SHV-12	-	SHV-1^	238S;240K;35Q
WRC17_CMC307PC	GCF_019317045.1	5	ST14	I-E*	IA/B+ID	OXA-181	10	40	ybt 14; ICEKp5	140	-	0	-	0	-	0	-	0	-	wzi2	KL2	-	High	0.9973	KL2_08	O1v1	O1	-	High	0.9998	O1/O2v1_06_wbbO	aac(3)-IIa.v1^;aac(3)-IId^;aac(3)-IId^;aac(6')-Ib'.v1;aac(6')-Ib'.v1;aac(6')-Ib-cr.v2;aadA*;aadA*;aadA*;aadA*;armA;sat-2;strA.v1^;strA.v1^;strB.v1;strB.v1	-	-	-	-	ereA2*;mphE.v2;msrE	CatB4.v1;catA1^;cmlA5;cmlA5	arr-2;arr-3	sul1;sul1*;sul2;sul2	-	-	dfrA1.v1	OXA-1;OXA-10;OXA-9.v1;OXA-9.v1;TEM-1D.v1^;TEM-1D.v1^	-	CTX-M-15;CTX-M-15;CTX-M-15	-	SHV-11.v1^;SHV-28.v1^	35Q
WRC16_AI1547MC	GCF_019317065.1	7	ST231			OXA-181	8	14	ybt 14; ICEKp5	145-1LV	-	0	-	0	-	0	-	0	-	wzi104	KL51	-	High	0.994	KL51_09_wzy,KL51_10_wcuF,KL51_14_wcoZ	O1v2	O1	none	Very high	0.9844		aadA2^;armA	-	-	qnrB4	-	mphE.v2;msrE	-	-	sul1;sul1	-	-	dfrA1.v1;dfrA12	CMY-4.v1*;DHA-1;TEM-1D.v1^	-	CTX-M-15	-	SHV-1^	-
WRC18_CMC307MC	GCF_019317085.1	5	ST14	I-E*	IA/B+ID	OXA-181	10	39	ybt 14; ICEKp5	140	-	0	-	0	-	0	-	0	-	wzi2	KL2	?	Good	0.9973		O1v1	O1	-	High	0.9998	O1/O2v1_06_wbbO	aac(3)-IIa.v1^;aac(3)-IId^;aac(3)-IId^;aac(6')-Ib'.v1;aac(6')-Ib'.v1;aac(6')-Ib-cr.v2;aadA*;aadA*;aadA*;aadA*;armA;sat-2;strA.v1^;strB.v1;strB.v1	-	-	-	-	ereA2*;mphE.v2;msrE	CatB4.v1;catA1^;cmlA5;cmlA5	arr-2;arr-3	sul1;sul1*;sul2;sul2	-	-	dfrA1.v1	OXA-1;OXA-10;OXA-9.v1;OXA-9.v1;TEM-1D.v1^;TEM-1D.v1^	-	CTX-M-15;CTX-M-15;CTX-M-15	-	SHV-11.v1^;SHV-28.v1^	35Q
WRC19_AI1572C	GCF_019317105.1	2	ST231		ID	-	6	6	ybt unknown	0	-	0	-	0	-	0	-	0	-	wzi104	KL51	-	High	0.994	KL51_14_wcoZ	O1v2	O1	none	Very high	0.9844		aac(6')-Ib;rmtF	-	-	qnrS1	-	-	catA1^	arr-2	-	-	-	-	-	-	CTX-M-15	-	SHV-1^	-
WRC21_AI1646PC	GCF_019317125.1	6	ST231			OXA-232	10	15	ybt 14; ICEKp5	145-1LV	-	0	iuc unknown	0	-	0	-	0	-	wzi104	KL51	-	High	0.9939	KL51_14_wcoZ	O1v2	O1	none	Very high	0.9844		aac(6')-Ib;aadA2^;rmtF	-	-	qnrS1	-	ermB.v1*;mphA	catA1^	arr-2	sul1	-	-	dfrA12	TEM-1D.v1^;TEM-1D.v1^	-	CTX-M-15;CTX-M-15	-	SHV-1^	-
WRC22_AI1646MC	GCF_019317145.1	3	ST231			-	9	13	ybt 14; ICEKp5	145-1LV	-	0	iuc unknown	0	-	0	-	0	-	wzi104	KL51	-	High	0.9939	KL51_14_wcoZ	O1v2	O1	-	High	0.9843	O1/O2v2_02_wzt	aac(6')-Ib;aadA2^;rmtF	-	-	qnrS1	-	ermB.v1*;mphA	catA1^	arr-2	sul1	-	-	dfrA12	TEM-1D.v1^	-	CTX-M-15;CTX-M-15	-	SHV-1^	-
WRC24_S468MC	GCF_019317165.1	10	ST231			-	3	3	ybt 14; ICEKp5	145-1LV	-	0	-	0	-	0	-	0	-	wzi104	KL51	-	High	0.994	KL51_11_wcpA,KL51_14_wcoZ	O1v2	O1	none	Very high	0.9844		-	-	-	-	-	-	-	-	-	-	-	-	CMY-4.v1;TEM-1D.v1^	-	CTX-M-15	-	SHV-1^	-
WRC27_S471MPC	GCF_019317185.1	13	ST231			OXA-181	8	18	ybt 14; ICEKp5	145-1LV	-	0	-	0	-	0	-	0	-	wzi104	KL51	-	High	0.994	KL51_09_wzy,KL51_14_wcoZ	O1v2	O1	none	Very high	0.9844		aac(3)-IIa.v1^;aac(6')-Ib-cr.v2;aadA2^;armA	-	-	qnrB1.v1;qnrB4	-	mphE.v2;msrE	-	-	sul1;sul1	-	-	dfrA1.v1;dfrA12	CMY-4.v1*;DHA-1;OXA-1;TEM-1D.v1^	-	CTX-M-15	-	SHV-1^	-
WRC28_CMC387MPCH	GCF_019317205.1	5	ST14	I-E*	IA/B+ID	OXA-232	10	23	ybt 14; ICEKp5	145-1LV	-	0	-	0	-	0	-	0	-	wzi2	KL2	none	Very high	0.9974		O3/O3a	O3/O3a	-	None	0.9813	O3/O3a_03_wzm,O3/O3a_04_wzt,O3/O3a_05_wbdD,O3/O3a_06_wbdA,O3/O3a_07_wbdB,O3/O3a_08_wbdC	aac(6')-Ib'.v1;aac(6')-Ib-cr.v2;aac(6')-Ib-cr.v2;aadA2^;armA;sat-2	-	-	qnrB1.v2^	-	mphE.v2^;msrE*	CatB4.v1;CatB4.v1;catA1^	-	sul1	tet(D)	-	dfrA1.v1;dfrA12;dfrA14.v1^	OXA-1;OXA-1;TEM-1D.v1^	-	CTX-M-15;CTX-M-15	-	SHV-28.v1^	-
WRC29_CMC309MPCH	GCF_019317225.1	10	ST2096		IA/B+ID	OXA-232	6	7	ybt 14; ICEKp5	140-2LV	-	0	-	0	-	0	-	0	-	wzi64	KL64	none	Perfect	1		O1v1	O1	none	Very high	0.9864		aac(6')-Ib-cr.v2;sat-2	-	-	-	-	-	CatB4.v1;catA1^	-	-	-	-	dfrA1.v1	OXA-1	-	-	-	SHV-28.v1^	-
WRC30_AI1547MPCH	GCF_019317245.1	9	ST231			OXA-232	8	11	ybt 14; ICEKp5	145-1LV	-	0	iuc unknown	0	-	0	-	0	-	wzi104	KL51	-	High	0.9939	KL51_14_wcoZ	O1v2	O1	none	Very high	0.9843		aac(6')-Ib;aadA2^;rmtF	-	-	-	-	ermB.v1*;mphA	-	arr-2	sul1	-	-	dfrA12	-	-	CTX-M-15;CTX-M-15	-	SHV-1^	-
WRC31_S468MPCH	GCF_019317265.1	6	ST231			OXA-181	10	17	ybt 14; ICEKp5	145-1LV	-	0	-	0	-	0	-	0	-	wzi104	KL51	-	High	0.994	KL51_14_wcoZ	O1v2	O1	none	Very high	0.9844		aac(3)-IIa.v1^;aac(6')-Ib-cr.v2;aadA2^;armA	-	-	qnrB1.v1	-	mphE.v2;msrE	CatB4.v1	-	sul1	tet(D)	-	dfrA12	CMY-4.v1*;OXA-1;TEM-1D.v1^;TEM-1D.v1^	-	CTX-M-15	-	SHV-1^	-
KP3295	GCF_019334545.1	10	ST15	I-E*	ID*2	OXA-232	8	12	ybt 16; ICEKp12	277	-	0	iuc 1	1	-	0	-	0	rmpA2_9	wzi93	KL112	none	Very high	0.9865		O1v1	O1	none	Very high	0.9852		aac(6')-Ib;rmtF;strA.v1^;strB.v1	-	-	qnrB1.v2^	-	-	-	arr-2	sul2	-	-	dfrA14.v1^	TEM-1D.v1^	-	CTX-M-15;CTX-M-15	-	SHV-28.v1^	-
JP20	GCF_019334625.1	3	ST15	I-E*	ID	-	8	11	-	0	-	0	-	0	-	0	-	0	-	wzi24	KL39	*	Very high	0.9859		O1v1	O1	none	Very high	0.9852		aac(3)-IId*;aac(6')-Ib-cr.v2;aadA16*	-	-	qnrB2.v2^	-	-	floR.v1*	arr-3	sul1;sul1	tet(A).v1*	-	-	TEM-1D.v1^	-	CTX-M-27	-	SHV-28.v1^	-
WRC02_S465MC	GCF_019334705.1	11	ST231			OXA-181	10	17	ybt 14; ICEKp5	145-1LV	-	0	-	0	-	0	-	0	-	wzi104	KL51	-	High	0.994	KL51_14_wcoZ	O1v2	O1	none	Very high	0.9844		aac(3)-IIa.v1^;aac(6')-Ib-cr.v2;aadA2^;armA	-	-	qnrB1.v1	-	mphE.v2;msrE	CatB4.v1	-	sul1	tet(D)	-	dfrA12	CMY-4.v1*;OXA-1;TEM-1D.v1^;TEM-1D.v1^	-	CTX-M-15	-	SHV-1^	-
KP-426	GCF_019434255.1	7	ST11			KPC-2	9	9	ybt 9; ICEKp3	192-2LV	-	0	iuc 1	1	-	0	rmp 1; KpVP-1	40	rmpA2_3-47%	wzi64	KL64	none	Very high	0.999		O2v1	O2	none	Very high	0.9865		aadA2;rmtB	-	-	-	-	-	catII.2*	-	sul2	tet(A).v1	-	dfrA14.v1^	TEM-1D.v1^	-	SHV-12	-	SHV-11.v1^	238S;240K;35Q;35Q
KP-C76	GCF_019434275.1	6	ST11			KPC-2	9	9	ybt 9; ICEKp3	192-2LV	-	0	iuc 1	1	-	0	rmp 1; KpVP-1	40	rmpA2_3-47%	wzi64	KL64	none	Very high	0.999		O2v1	O2	none	Very high	0.9865		aadA2;rmtB	-	-	-	-	-	catII.2*	-	sul2	tet(A).v1	-	dfrA14.v1^	TEM-1D.v1^	-	SHV-12	-	SHV-11.v1^	238S;240K;35Q;35Q
KP-CT77	GCF_019434295.1	6	ST11			KPC-2	9	9	ybt 9; ICEKp3	192-2LV	-	0	iuc 1	1	-	0	rmp 1; KpVP-1	40	rmpA2_3-47%	-	KL64	-+	Good	0.999	KL64_03_wzi,KL64_04_wza	O2v1	O2	none	Very high	0.9865		aadA2;rmtB	-	-	-	-	-	catII.2*	-	sul2	tet(A).v1*	-	dfrA14.v1^	TEM-1D.v1^	-	SHV-12	-	SHV-11.v1^	238S;240K;35Q;35Q
K191663	GCF_019443545.1	9	ST16		ID	OXA-48	9	13	ybt 9; ICEKp3	174	-	0	-	0	-	0	-	0	-	wzi50	KL51	none	Very high	0.9994		O3b	O3b	none	Very high	0.9907		aac(3)-IIa.v1^;aac(6')-Ib-cr.v2;strA.v1^;strB.v1	-	-	qnrB1.v2^	-	-	CatB4.v1	-	sul2	tet(A).v1	-	dfrA14.v1^	OXA-1;TEM-1D.v1^	-	CTX-M-15	-	SHV-1	-
K191659	GCF_019443565.1	7	ST656		ID	-	6	11	ybt 14; ICEKp5	147-3LV	-	0	-	0	-	0	-	0	-	wzi114	KL14	-*	None	0.8544	KL14_05_wzb,KL14_06_wzc,KL14_07,KL14_08_wzx,KL14_09,KL14_10,KL14_11,KL14_12,KL14_13,KL14_14,KL14_15,KL14_16,KL14_17_wcaJ	OL101	OL101	*	High	0.9488		aac(6')-Ib-cr.v2;aadA16*;aadA5;armA	-	-	-	-	-	-	arr-3	sul1;sul1	tet(B).v2*;tet(D)	-	dfrA1.v2;dfrA27	-	-	-	-	SHV-1^	-
K191773	GCF_019443585.1	7	ST16		ID	NDM-4;OXA-181	4	6	-	0	-	0	-	0	-	0	-	0	-	wzi50	KL51	none	Very high	0.9993		O3b	O3b	none	Very high	0.9908		rmtB	-	-	qnrS1	-	-	-	-	-	-	-	-	CMY-2.v2;TEM-1D.v1^	-	-	-	SHV-1	-
KPC-2	GCF_019444195.1	7	ST11			KPC-2;NDM-1	10	15	ybt 9; ICEKp3	192-1LV	-	0	iuc 1	1	-	0	rmp 1; KpVP-1	40-1LV	rmpA2_3-47%	wzi64	KL64	none	Very high	0.9991		O2v1	O2	none	Very high	0.9865		aadA2;rmtB	-	fosA3	qnrS1;qnrS1	-	-	catII.2*	-	sul2	tet(A).v1	-	dfrA14.v1^	LAP-2;TEM-1D.v1^	-	SHV-12;SHV-12	-	-	238S;238S;240K;240K;35Q;35Q
SH12	GCF_019444635.1	7	ST11			KPC-2	9	18	ybt 9; ICEKp3	192-1LV	-	0	iuc 1	1-1LV	-	0	-	0	rmpA2_8-60%	wzi209	KL47	*	Very high	0.993		OL101	OL101	-	High	0.9499	OL101_09_glycosylhydrolase	aac(3)-IId^;armA;rmtB	-	fosA3	qnrB4	-	ermT*;mphA;mphE.v2;msrE	catII.2*	-	sul1	-	-	-	DHA-1;TEM-1D.v1^;TEM-1D.v1^	-	CTX-M-65;SHV-12;SHV-12	-	SHV-11.v1^	238S;238S;240K;240K;35Q;35Q;35Q
ZJ27003	GCF_019454345.1	3	ST23	I-E*		KPC-2	1	1	ybt 1; ICEKp10	46	clb 2	29	-	0	-	0	-	0	-	wzi1	KL1	-	High	0.9999	KL1_02_cpsACP	O1v2	O1	none	Very high	0.9912		-	-	-	-	-	-	-	-	-	-	-	-	-	-	-	-	SHV-11.v1^	35Q
ER17974.3	GCF_019455345.1	2	ST65		Im6A	-	0	0	ybt 17; ICEKp10	235	clb 3	13-2LV	iuc 1	1	iro 1	10	rmp 1; KpVP-1	31-1LV	rmpA2_3-47%	wzi72	KL2	none	Very high	0.984		O1v2	O1	none	Very high	0.9898		-	-	-	-	-	-	-	-	-	-	-	-	-	-	-	-	SHV-11.v1^	35Q
TUM12126	GCF_019702965.1	3	ST258			KPC-2	5	9	-	0	-	0	-	0	-	0	-	0	-	wzi83	KL23	none	Very high	0.9988		O2v2	O2	-	High	0.9847	O1/O2v2_02_wzt	aac(3)-IV;aac(6')-Ib'.v1;aac(6')-Ib'.v1;aadA2;aadA^;aph(4)-Ia	-	-	-	-	-	cmlA1*	-	-	-	-	-	TEM-1D.v1^	-	-	-	SHV-11.v1	35Q
TUM12127	GCF_019702985.1	3	ST258			KPC-2	6	9	-	0	-	0	-	0	-	0	-	0	-	wzi83	KL23	-	High	0.9985	KL23_09_wckU,KL23_10_wzy	O2v2	O2	none	Very high	0.9847		aac(3)-IV;aac(6')-Ib'.v1;aac(6')-Ib'.v1;aadA2;aph(4)-Ia	-	-	-	-	-	cmlA1*	-	sul1	-	-	-	TEM-1D.v1^	-	-	-	SHV-11.v1	35Q
TUM12128	GCF_019703005.1	4	ST258			KPC-2;KPC-2	5	11	-	0	-	0	-	0	-	0	-	0	-	wzi83	KL23	none	Very high	0.9988		O2v2	O2	none	Very high	0.9847		aac(3)-IV;aac(6')-Ib'.v1;aac(6')-Ib'.v1;aadA2;aadA2;aadA^;aph(4)-Ia	-	-	-	-	-	cmlA1*	-	sul1	-	-	-	-	-	-	-	SHV-11.v1	35Q
TUM12129	GCF_019703025.1	3	ST258			KPC-2	5	10	-	0	-	0	-	0	-	0	-	0	-	wzi83	KL23	-	High	0.9988	KL23_08_wcaJ	O2v2	O2	-	High	0.9847	O1/O2v2_06_wbbO	aac(3)-IV;aac(6')-Ib'.v1;aac(6')-Ib'.v1;aadA2;aadA2;aadA^;aph(4)-Ia	-	-	-	-	-	cmlA1*	-	sul1	-	-	-	-	-	-	-	SHV-11.v1	35Q
TUM12130	GCF_019703045.1	3	ST258			KPC-2	6	11	-	0	-	0	-	0	-	0	-	0	-	wzi83	KL23	none	Very high	0.9988		O2v2	O2	none	Very high	0.9847		aac(3)-IV;aac(6')-Ib'.v1;aac(6')-Ib'.v1;aadA2;aadA2;aadA^;aph(4)-Ia	-	-	-	-	-	cmlA1*	-	sul1	-	-	-	TEM-1D.v1^	-	-	-	SHV-11.v1	35Q
TUM12131	GCF_019703065.1	3	ST258			KPC-2	3	7	-	0	-	0	-	0	-	0	-	0	-	wzi83	KL23	none	Very high	0.9988		O2v2	O2	none	Very high	0.9847		aac(3)-IV;aac(6')-Ib'.v1;aac(6')-Ib'.v1;aadA2;aadA^;aph(4)-Ia	-	-	-	-	-	-	-	-	-	-	-	-	-	-	-	SHV-11.v1	35Q
TUM12132	GCF_019703085.1	3	ST258			KPC-2	5	9	-	0	-	0	-	0	-	0	-	0	-	wzi83	KL23	none	Very high	0.9988		OL102	OL102	-*	None	0.8723	OL102_05_wbbL,OL102_06_rhamnan,OL102_07_wzm,OL102_08_wzt	aac(3)-IV;aac(6')-Ib'.v1;aac(6')-Ib'.v1;aadA2;aadA^;aph(4)-Ia	-	-	-	-	-	cmlA1*	-	-	-	-	-	TEM-1D.v1^	-	-	-	SHV-11.v1	35Q
TUM12133	GCF_019703105.1	3	ST258			KPC-2	5	9	-	0	-	0	-	0	-	0	-	0	-	wzi83	KL23	none	Very high	0.9988		OL102	OL102	-*	None	0.8723	OL102_05_wbbL,OL102_06_rhamnan,OL102_07_wzm,OL102_08_wzt	aac(3)-IV;aac(6')-Ib'.v1;aac(6')-Ib'.v1;aadA2;aadA^;aph(4)-Ia	-	-	-	-	-	cmlA1*	-	-	-	-	-	TEM-1D.v1^	-	-	-	SHV-11.v1	35Q
TUM12134	GCF_019703125.1	3	ST258			KPC-2;KPC-2	5	10	-	0	-	0	-	0	-	0	-	0	-	wzi83	KL23	none	Very high	0.9988		O2v2	O2	none	Very high	0.9847		aac(3)-IV;aac(6')-Ib'.v1;aac(6')-Ib'.v1;aadA2;aadA^;aph(4)-Ia	-	-	-	-	-	cmlA1*	-	-	-	-	-	TEM-1D.v1^	-	-	-	SHV-11.v1	35Q
TUM12135	GCF_019703145.1	3	ST258			KPC-2;KPC-2	5	10	-	0	-	0	-	0	-	0	-	0	-	-	KL23	-	None	0.998	KL23_03_wzi,KL23_04_wza,KL23_05_wzb,KL23_06_wzc,KL23_09_wckU	O2v2	O2	none	Very high	0.9847		aac(3)-IV;aac(6')-Ib'.v1;aac(6')-Ib'.v1;aadA2;aadA^;aph(4)-Ia	-	-	-	-	-	cmlA1*	-	-	-	-	-	TEM-1D.v1^	-	-	-	SHV-11.v1	35Q
TUM12136	GCF_019703165.1	3	ST258			KPC-2	5	10	-	0	-	0	-	0	-	0	-	0	-	wzi83	KL23	none	Very high	0.9988		O2v2	O2	none	Very high	0.9847		aac(3)-IV;aac(6')-Ib'.v1;aac(6')-Ib'.v1;aadA2;aadA2;aadA^;aph(4)-Ia	-	-	-	-	-	cmlA1*	-	sul1	-	-	-	-	-	-	-	SHV-11.v1	35Q
TUM12137	GCF_019703185.1	4	ST258			KPC-2;KPC-2	5	10	-	0	-	0	-	0	-	0	-	0	-	wzi83	KL23	none	Very high	0.9988		OL102	OL102	-*	None	0.8723	OL102_05_wbbL,OL102_06_rhamnan,OL102_07_wzm,OL102_08_wzt	aac(3)-IV;aac(6')-Ib'.v1;aac(6')-Ib'.v1;aadA2;aadA^;aph(4)-Ia	-	-	-	-	-	cmlA1*	-	-	-	-	-	TEM-1D.v1^	-	-	-	SHV-11.v1	35Q
TUM12138	GCF_019703205.1	4	ST258			KPC-2	5	9	-	0	-	0	-	0	-	0	-	0	-	wzi83	KL23	none	Very high	0.9988		OL102	OL102	-*	None	0.8723	OL102_05_wbbL,OL102_06_rhamnan,OL102_07_wzm,OL102_08_wzt	aac(3)-IV;aac(6')-Ib'.v1;aac(6')-Ib'.v1;aadA2;aadA^;aph(4)-Ia	-	-	-	-	-	cmlA1*	-	-	-	-	-	TEM-1D.v1^	-	-	-	SHV-11.v1	35Q
TUM12139	GCF_019703225.1	3	ST258			KPC-2	6	11	-	0	-	0	-	0	-	0	-	0	-	wzi83	KL23	none	Very high	0.9988		O2v2	O2	none	Very high	0.9847		aac(3)-IV;aac(6')-Ib'.v1;aac(6')-Ib'.v1;aadA2;aadA2;aadA^;aph(4)-Ia	-	-	-	-	-	cmlA1*	-	sul1	-	-	-	TEM-1D.v1^	-	-	-	SHV-11.v1	35Q
TUM12140	GCF_019703245.1	3	ST258			KPC-2;KPC-2	6	12	-	0	-	0	-	0	-	0	-	0	-	wzi83	KL23	none	Very high	0.9988		O2v2	O2	none	Very high	0.9847		aac(3)-IV;aac(6')-Ib'.v1;aac(6')-Ib'.v1;aadA2;aadA2;aadA^;aph(4)-Ia	-	-	-	-	-	cmlA1*	-	sul1	-	-	-	-	TEM-122*	-	-	SHV-11.v1	35Q
F726925	GCF_019793595.1	5	ST11			KPC-2	10	13	ybt 9; ICEKp3	192-2LV	-	0	-	0	-	0	-	0	-	-	KL64	-	Good	0.9991	KL64_03_wzi	O2v1	O2	none	Very high	0.9865		aadA2;rmtB	-	fosA3	qnrS1	-	-	catII.2*	-	sul2	tet(A).v1	-	dfrA14.v1^	LAP-2;TEM-1D.v1^	-	CTX-M-65;CTX-M-65	-	SHV-11.v1	35Q
KP_NORM_BLD_2012_85054	GCF_019797985.1	3	ST307			-	8	12	-	0	-	0	-	0	-	0	-	0	-	wzi173	KL102	none	Very high	0.9927		O2v2	O2	none	Very high	0.9845		aac(3)-IIa.v1^;aac(6')-Ib-cr.v2;strA.v1^;strB.v1	-	-	qnrB1.v2^	-	-	CatB4.v1	-	sul2	tet(A).v1	-	dfrA14.v1^	OXA-1;TEM-206	-	CTX-M-15	-	SHV-28.v1^	-
KP_NORM_BLD_2014_96855	GCF_019798005.1	5	ST420	I-E*	IA/B	-	7	10	ybt 9; ICEKp3	69	-	0	iuc 1	5	iro 1	1	rmp 1; KpVP-1	45-1LV	rmpA2_3-47%	wzi95	KL20	none	Very high	0.9998		O1v1	O1	none	Very high	0.986		aac(3)-IIa.v1^;aac(6')-Ib-cr.v2;aadA*	-	-	-	-	ereA2*	CatB4.v1;cmlA5	arr-2	sul1*	-	-	-	OXA-1	-	CTX-M-15	-	SHV-75	-
KP_NORM_BLD_2015_115359	GCF_019798025.1	3	ST2954	I-E	Im6A	-	1	1	ybt 10; ICEKp4	78	-	0	iuc 3	25	-	0	-	0	-	wzi101	KL24	none	Very high	0.9902		O2v1	O2	none	Very high	0.9876		-	-	-	-	-	-	-	-	-	-	-	-	-	-	CTX-M-1	-	SHV-1	-
KP_NORM_BLD_2010_71621	GCF_019798185.1	6	ST2948			-	5	7	-	0	-	0	iuc 3	25	-	0	-	0	-	wzi436	KL28	-*	High	0.9103	KL28_09_wckD	O5	O5	*	High	0.9447		aac(3)-IId^;strA.v1;strB.v1	-	-	qnrS1	-	-	-	-	-	tet(A).v1	-	dfrA14.v1^	-	-	SHV-12	-	SHV-11.v1^	238S;240K;35Q;35Q
KP18-1	GCF_019823765.1	4	ST11			KPC-2	8	14	ybt 9; ICEKp3	192-1LV	-	0	iuc 1	1	-	0	-	0	rmpA2_8-60%	wzi209	KL47	*	Very high	0.9939		OL101	OL101	-	High	0.9498	OL101_09_glycosylhydrolase	aac(6')-Ib-cr.v2;aadA2;aph3-Ia.v1^;rmtB	-	fosA3	-	-	-	CatB4.v1;catII.2*	-	-	tet(A).v1	-	-	OXA-1;TEM-1D.v1^;TEM-1D.v1^	-	CTX-M-15;CTX-M-65	-	SHV-11.v1^;SHV-11.v1^	35Q;35Q
KP18-8	GCF_019823785.1	5	ST2237	I-E*	IA/B+ID	KPC-2	6	9	ybt 14; ICEKp5?	131-4LV	-	0	iuc 1	1-1LV	-	0	-	0	rmpA2_8-60%	wzi19	KL19	*	High	0.949		O1v2	O1	none	Perfect	1		aac(3)-IId^;aph3-Ia.v1^;armA	-	-	qnrB4	-	mphE.v2;msrE	-	-	sul1	-	-	-	DHA-1	-	-	-	SHV-11.v1^;SHV-28.v1^	35Q
KP18-41	GCF_019823805.1	4	ST11			KPC-2	8	14	ybt 9; ICEKp3	192-1LV	-	0	iuc 1	1	-	0	-	0	rmpA2_8-60%	wzi209	KL47	*	Very high	0.994		OL101	OL101	-+	Good	0.95	OL101_01_rfbB,OL101_09_glycosylhydrolase	aac(6')-Ib-cr.v2;aadA2;aph3-Ia.v1^;rmtB	-	fosA3	-	-	-	CatB4.v1;catII.2*	-	-	tet(A).v1	-	-	OXA-1;TEM-1D.v1^;TEM-1D.v1^	-	CTX-M-15;CTX-M-65	-	SHV-11.v1^;SHV-11.v1^	35Q;35Q
KP18-2050	GCF_019823835.1	5	ST11			KPC-2	8	11	ybt 9; ICEKp3	192-1LV	-	0	iuc 1	1	-	0	-	0	rmpA2_8-60%	wzi209	KL47	-*	High	0.9939	KL47_07_wcaJ	OL101	OL101	-	High	0.9498	OL101_09_glycosylhydrolase	aph3-Ia.v1^;rmtB	-	fosA3	-	-	-	-	-	-	tet(A).v1	-	dfrA5	TEM-1D.v1^	-	CTX-M-65;SHV-12;SHV-12;SHV-12	-	SHV-11.v1^;SHV-11.v1^	238S;238S;238S;240K;240K;240K;35Q;35Q;35Q;35Q;35Q
KP18-238	GCF_019823855.1	5	ST11			KPC-2	8	8	ybt 9; ICEKp3	192-1LV	-	0	iuc 1	1	-	0	-	0	rmpA2_8-60%	wzi209	KL47	*	Very high	0.994		OL101	OL101	-+	Good	0.9498	OL101_01_rfbB,OL101_09_glycosylhydrolase	aadA2;rmtB	-	fosA3	-	-	mphE.v2	catII.2*	-	-	-	-	-	TEM-1D.v1^	-	CTX-M-65	-	SHV-11.v1	35Q
KP18-2138	GCF_019823875.1	4	ST11			KPC-2	7	10	ybt 9; ICEKp3	192-1LV	-	0	iuc 1	1	-	0	-	0	rmpA2_8-60%	wzi209	KL47	*	Very high	0.9941		OL101	OL101	-	High	0.9499	OL101_05_wbbL,OL101_09_glycosylhydrolase	aac(6')-Ib-cr.v2;aadA2;aph3-Ia.v1^	-	-	-	-	-	CatB4.v1	-	-	tet(A).v1	-	-	OXA-1;TEM-1D.v1^	-	CTX-M-15;SHV-12	-	SHV-11.v1^;SHV-11.v1^	238S;240K;35Q;35Q;35Q
KP18-2113	GCF_019823895.1	4	ST2237	I-E*	ID	KPC-2	7	13	ybt 14; ICEKp5?	131-4LV	-	0	iuc 1	1	-	0	-	0	rmpA2_8-60%	wzi19	KL19	*	High	0.949		O1v2	O1	none	Perfect	1		aac(3)-IId^;aadA2^;aph3-Ia.v1^;armA	-	-	qnrB4	-	mphA;mphE.v2;msrE	-	-	sul1;sul1	-	-	dfrA12	DHA-1	-	-	-	SHV-11.v1^;SHV-28.v1^	35Q
KP19-2196	GCF_019823915.1	5	ST11			KPC-2	10	20	ybt 9; ICEKp3	192-2LV	-	0	iuc 1	1	-	0	-	0	rmpA2_8-60%	wzi209	KL47	*	Very high	0.994		OL101	OL101	-+	Good	0.95	OL101_01_rfbB,OL101_09_glycosylhydrolase	aac(3)-IIa.v1^;aac(6')-Ib-cr.v2;aadA2;rmtB;strA.v1^;strB.v1	-	fosA3	qnrB1.v2^	-	-	CatB4.v1;catII.2*	-	sul2	tet(A).v1	-	dfrA14.v1^	OXA-1;TEM-1D.v1^;TEM-1D.v1^	-	CTX-M-15;CTX-M-65;SHV-12	-	SHV-11.v1^	238S;240K;35Q;35Q
KP18-2073	GCF_019823935.1	5	ST11			KPC-2	7	8	ybt 9; ICEKp3	192-1LV	-	0	iuc 1	1	-	0	-	0	rmpA2_8-60%	wzi209	KL47	*	Very high	0.9941		OL101	OL101	-+	Good	0.95	OL101_01_rfbB,OL101_09_glycosylhydrolase	aph3-Ia.v1^;rmtB	-	fosA3;fosA3	-	-	-	-	-	-	tet(A).v1	-	-	TEM-1D.v1^	-	CTX-M-65	-	SHV-11.v1^;SHV-11.v1^;SHV-11.v1^;SHV-11.v1^	35Q;35Q;35Q;35Q
KP18-2172	GCF_019823955.1	4	ST11			KPC-2	8	14	ybt 9; ICEKp3	192-1LV	-	0	iuc 1	1	-	0	-	0	rmpA2_8-60%	wzi209	KL47	*	Very high	0.9939		OL101	OL101	-+	Good	0.95	OL101_01_rfbB,OL101_09_glycosylhydrolase	aac(6')-Ib-cr.v2;aadA2;aph3-Ia.v1^;rmtB	-	fosA3	-	-	-	CatB4.v1;catII.2*	-	-	tet(A).v1	-	-	OXA-1;TEM-1D.v1^;TEM-1D.v1^	-	CTX-M-15;CTX-M-65	-	SHV-11.v1^;SHV-11.v1^;SHV-11.v1^	35Q;35Q;35Q
Kp6	GCF_019880265.1	2	ST495			-	9	18	-	0	-	0	-	0	-	0	-	0	-	wzi386	KL169	none	Very high	0.9998		OL104	OL104	none	Very high	0.9975		aac(3)-IId^;aac(6')-Ib3^;aadA5;armA	-	-	qnrS1	-	mphE.v2;mphE.v2;msrE;msrE	catII.2*	arr-3	sul1	-	-	dfrA1.v2	FONA-5*;TEM-1D.v1^	-	CTX-M-3;SFO-1.v1;SHV-12	-	SHV-1^	238S;240K;35Q
NC-01	GCF_019900305.1	1	ST111	I-E*		-	0	0	ybt 10; ICEKp2	164	-	0	-	0	-	0	-	0	-	wzi63	KL63	-	High	0.9934	KL63_10_wzy,KL63_12_gmd	O1v2	O1	none	Very high	0.9927		-	-	-	-	-	-	-	-	-	-	-	-	-	-	-	-	SHV-11.v1^	35Q
PA-01	GCF_019900325.1	1	ST190-1LV			-	0	0	-	0	-	0	-	0	-	0	-	0	-	wzi108	KL118	-	High	0.9956	KL118_10_wcoY,KL118_13_wzx,KL118_14_wcuN	OL101	OL101	*	High	0.9496		-	-	-	-	-	-	-	-	-	-	-	-	-	-	-	-	SHV-168^	146V
MN-03	GCF_019900345.1	1	ST35	I-E*	ID	-	0	0	-	0	-	0	-	0	-	0	-	0	-	wzi37	KL22	-+	None	0.9939	KL22_06_wzc,KL22_07_wzy,KL22_08,KL22_09,KL22_10_wfeD,KL22_11_wzx,KL22_17	O1v1	O1	none	Very high	0.9811		-	-	-	-	-	-	-	-	-	-	-	-	-	-	-	-	SHV-33	-
IA-044	GCF_019900745.1	1	ST107			-	0	0	-	0	-	0	-	0	-	0	-	0	-	wzi69	KL101	none	Very high	0.9967		O1v1	O1	none	Very high	0.9773		-	-	-	-	-	-	-	-	-	-	-	-	-	-	-	-	SHV-1^	-
IA-021	GCF_019900765.1	1	ST37			-	0	0	-	0	-	0	-	0	-	0	-	0	-	wzi12	KL12	none	Very high	0.9998		OL103	OL103	*	High	0.9457		-	-	-	-	-	-	-	-	-	-	-	-	-	-	-	-	SHV-11.v1^	35Q
CT-04	GCF_019900785.1	1	ST1117	I-E*	ID	-	0	0	-	0	-	0	-	0	-	0	-	0	-	wzi356	KL117	-*	None	0.996	KL117_08_wcuD,KL117_09_wcuE,KL117_11_wzy,KL117_13_wcaL,KL117_14_wcuJ,KL117_15_wzx	O1v1	O1	none	Very high	0.981		-	-	-	-	-	-	-	-	-	-	-	-	-	-	-	-	SHV-33	-
NY-06	GCF_019900805.1	1	ST4-3LV			-	0	0	-	0	-	0	-	0	-	0	-	0	-	wzi56	KL55	-*	High	0.9621	KL55_08_wcaJ,KL55_09_wcpH,KL55_11_wzy	O3/O3a	O3/O3a	*	Very high	0.9595		-	-	-	-	-	-	-	-	-	-	-	-	-	-	-	-	SHV-11.v1^	35Q
SCAID PHRX1-2021 (13/97)	GCF_019915305.1	2	ST23	I-E*		-	0	0	ybt 1; ICEKp10	46-1LV	clb 2	29	iuc 1	1	iro 1	2	rmp 1; KpVP-1	40	rmpA2_5-54%	wzi1	KL1	none	Very high	1		O1v2	O1	none	Very high	0.9912		-	-	-	-	-	-	-	-	-	-	-	-	-	-	-	-	SHV-11.v1^	35Q
SCAID PHRX2-2021 (20/245)	GCF_019915325.1	3	ST380			-	0	0	ybt 12; ICEKp10	1-1LV	clb 1	1-1LV	iuc 2	14	iro 2	3	rmp 2; KpVP-2	7	-	wzi2	KL2	none	Very high	0.9974		O1v1	O1	none	Very high	0.9995		-	-	-	-	-	-	-	-	-	-	-	-	-	-	-	-	SHV-33*	-
SCAID TST1-2021 (15/226)	GCF_019915345.1	6	ST1486			-	0	0	-	0	-	0	-	0	-	0	-	0	-	wzi281	KL38	none	Very high	0.9969		O3b	O3b	none	Very high	0.9913		-	-	-	-	-	-	-	-	-	-	-	-	-	-	-	-	SHV-1^	-
K-1L	GCF_020023465.1	3	ST727		Im6A	-	10	18	-	0	-	0	-	0	-	0	-	0	-	wzi83	KL23	none	Very high	0.9989		O2v2	O2	none	Very high	0.9851		aadA*;aadA22^;aadA^;aph3-Ia.v1^	-	-	qnrS1;qnrS1	-	lnuG*;mef(B)	cmlA1*;cmlA5;floR.v2*	arr-2;arr-2	sul3	tet(A).v1*	Tetracyclines(X4)	dfrA14.v1^	OXA-10	-	-	-	SHV-11.v1^	35Q
KP1711R	GCF_020080125.1	1	ST2237	I-E*		-	5	7	ybt 14; ICEKp5?	131-4LV	-	0	iuc 1	1-1LV	-	0	-	0	rmpA2_8-60%	wzi19	KL19	*	High	0.949		O1v2	O1	none	Perfect	1		aac(3)-IId^;armA	-	-	qnrB4	-	mphE.v2;msrE	-	-	sul1	-	-	-	DHA-1	-	-	-	SHV-11.v1^;SHV-28.v1^	35Q
KP294	GCF_020080145.1	3	ST37			IMP-4	12	27	-	0	-	0	-	0	-	0	-	0	-	wzi12	KL12	none	Very high	0.9997		OL103	OL103	*	High	0.9457		aac(3)-IId^;aac(6')-Ib-cr.v2;aac(6')-Ib4;aadA5;strA.v1*;strB.v1^	-	-	qnrS1;qnrS1	-	mphA	catB3.v2	arr-3	sul1;sul1	tet(A).v1;tet(A).v1	tmexC1^;tmexD1;toprJ1	dfrA1.v2;dfrA14.v1^	FONA-5*;OXA-1;TEM-1D.v1^	-	PER-1;SFO-1.v1;SHV-12	-	-	238S;240K;35Q
INF019	GCF_020149785.1	6	ST20		ID	-	0	0	ybt 14; ICEKp5	137	-	0	-	0	-	0	-	0	-	wzi84	KL28	none	Very high	0.9917		O1v2	O1	none	Very high	0.9839		-	-	-	-	-	-	-	-	-	-	-	-	-	-	-	-	SHV-187	-
KSB2_6C	GCF_020149825.1	6	ST37		ID	-	1	1	-	0	-	0	-	0	-	0	-	0	-	wzi12	KL12	none	Very high	0.9998		OL103	OL103	*	High	0.9457		-	-	-	-	-	-	-	-	-	tet(A).v1	-	-	-	-	-	-	SHV-11.v1^	35Q
INF118	GCF_020149875.1	9	ST3073			-	0	0	-	0	-	0	-	0	-	0	-	0	-	wzi364	KL132	none	Perfect	1		O1v1	O1	none	Very high	0.9877		-	-	-	-	-	-	-	-	-	-	-	-	-	-	-	-	SHV-107*	35Q
KSB1_9E	GCF_020149895.1	7	ST359			-	0	0	-	0	-	0	-	0	-	0	-	0	-	wzi236	KL10	none	Very high	0.9956		O1v2	O1	none	Very high	0.9941		-	-	-	-	-	-	-	-	-	-	-	-	-	-	-	-	SHV-1^	-
WRC12_S471M	GCF_020215625.1	11	ST231			OXA-232	7	12	ybt 14; ICEKp5	145-1LV	-	0	-	0	-	0	-	0	-	wzi104	KL51	-	High	0.9939	KL51_14_wcoZ	O1v2	O1	-	High	0.9842	O1/O2v2_01_wzm	aac(6')-Ib;aac(6')-Ib?;aadA2^;rmtF	-	-	-	-	-	catA1^	-	sul1	-	-	dfrA12	-	-	CTX-M-15;CTX-M-15;SHV-12;SHV-12	-	-	238S;238S;240K;240K;35Q;35Q
B17602	GCF_020221715.1	4	ST35	I-E*		-	8	12	ybt 9; ICEKp3	187-1LV	-	0	-	0	-	0	-	0	-	wzi16	KL16	none	Very high	0.994		O1v1	O1	none	Very high	0.9851		aac(3)-IIa.v1^;aac(6')-Ib-cr.v2;strA.v1^;strB.v1	-	-	qnrB1.v2^	-	-	CatB4.v1	-	sul2	tet(A).v1	-	dfrA14.v1^	OXA-1;TEM-1D.v1^	-	CTX-M-15	-	SHV-33	-
1864	GCF_020405265.1	5	ST11			KPC-2	8	15	ybt 9; ICEKp3	192-1LV	-	0	iuc 1	1	-	0	-	0	rmpA2_8-60%	wzi209	KL47	-	Good	0.9957	KL47_02_cpsACP	OL101	OL101	-	High	0.9499	OL101_09_glycosylhydrolase	aac(3)-IId^;aadA2;armA;rmtB	-	fosA3	qnrB4	-	mphE.v2;msrE	-	-	sul1	-	-	-	DHA-1;TEM-1D.v1^;TEM-1D.v1^	-	CTX-M-65;SHV-12	-	SHV-11.v1^	238S;240K;35Q;35Q
1632	GCF_020405285.1	5	ST11			KPC-2	8	15	ybt 9; ICEKp3	192-1LV	-	0	-	0	-	0	-	0	-	wzi209	KL47	none	Very high	0.9941		OL101	OL101	-+	Good	0.9498	OL101_01_rfbB,OL101_09_glycosylhydrolase	aac(3)-IId^;aadA2^;aadA2^;armA;rmtB	-	-	-	-	mphE.v2;msrE	-	-	sul1	-	-	dfrA12	TEM-1D.v1^;TEM-1D.v1^	-	CTX-M-15;CTX-M-15;SHV-12	-	SHV-11.v1^	238S;240K;35Q;35Q
C11	GCF_020459305.1	4	ST1383	I-E		NDM-1	2	2	-	0	-	0	-	0	-	0	-	0	-	wzi89	KL110	none	Very high	0.9947		O2v1	O2	none	Very high	0.9887		-	-	-	-	-	-	-	-	-	-	-	-	-	-	SHV-12	-	SHV-119*	238S;240K;35Q;35Q
KP1064WHY	GCF_020520185.1	5	ST11			KPC-2	10	11	ybt 9; ICEKp3	192-3LV	-	0	iuc 1	1-1LV	-	0	rmp 1; KpVP-1	40	rmpA2_3-47%	wzi64	KL64	-	High	0.9989	KL64_07_wzx	O2v1	O2	?-	Good	0.9865	O1/O2v1_03_wbbM	aadA2;rmtB	-	-	qnrS1	-	-	catII.2*	-	sul2	tet(A).v1	-	dfrA14.v1^	LAP-2;TEM-1D.v1^	-	SHV-12	-	SHV-11.v1	238S;240K;35Q;35Q
SA12	GCF_020525485.1	2	ST23	I-E*		-	0	0	ybt 1; ICEKp10	337	clb 2	29	iuc 1	1	iro 1,iro 1	2,2	rmp 1; KpVP-1,rmp 1; KpVP-1	26,26	rmpA2_6*-60%	wzi1	KL1	none	Very high	0.9998		O1v2	O1	none	Very high	0.9913		-	-	-	-	-	-	-	-	-	-	-	-	-	-	-	-	SHV-11.v1^	35Q
SB1139	GCF_020525505.1	1	ST37		IA/B	-	0	0	ybt 9; ICEKp3	209-4LV	-	0	-	0	-	0	-	0	-	wzi8	KL8	none	Very high	0.9985		O2v2	O2	none	Very high	0.9843		-	-	-	-	-	-	-	-	-	-	-	-	-	-	-	-	SHV-11.v1^	35Q
SB1170	GCF_020525645.1	3	ST45		Im6A	-	0	0	ybt 10; ICEKp4	78	-	0	-	0	-	0	-	0	-	wzi101	KL24	none	Very high	0.9902		O2v1	O2	none	Very high	0.9876		-	-	-	-	-	-	-	-	-	-	-	-	-	-	-	-	SHV-27	156D
SB1067	GCF_020525845.1	6	ST17		Im6A	-	0	0	-	0	-	0	-	0	-	0	-	0	-	wzi186	KL2	none	Very high	0.9872		O2v2	O2	none	Very high	0.9948		-	-	-	-	-	-	-	-	-	-	-	-	-	-	-	-	SHV-11.v1^	35Q
T69	GCF_020525865.1	2	ST375		Im6A	-	0	0	ybt 5; ICEKp6?	12	-	0	iuc 1	20	iro 1	14	rmp 1; KpVP-1	26	rmpA2_5-54%	wzi72	KL2	none	Very high	0.9839		O1v2	O1	none	Very high	0.9896		-	-	-	-	-	-	-	-	-	-	-	-	-	-	-	-	SHV-1^	-
SA1	GCF_020525885.1	2	ST86		ID	-	0	0	ybt 0; ICEKp12	13	-	0	iuc 1	1	iro 1	1	rmp 1; KpVP-1	26	rmpA2_4-34%	wzi2	KL2	none	Very high	0.9994		O1v1	O1	none	Very high	0.9846		-	-	-	-	-	-	-	-	-	-	-	-	-	-	-	-	SHV-1^	-
SB617	GCF_020525905.1	4	ST55			-	0	0	-	0	-	0	-	0	-	0	-	0	-	wzi447	KL124	-	Good	0.9671	KL124_17_wclK	OL101	OL101	*	High	0.9481		-	-	-	-	-	-	-	-	-	-	-	-	-	-	-	-	SHV-11.v1^	35Q
SB615	GCF_020525945.1	1	ST62	I-E		-	0	0	-	0	-	0	-	0	-	0	-	0	-	wzi447	KL124	-	Good	0.9672	KL124_17_wclK	OL101	OL101	-	High	0.9495	OL101_09_glycosylhydrolase	-	-	-	-	-	-	-	-	-	-	-	-	-	-	-	-	SHV-1	-
SB612	GCF_020525965.1	13	ST133			-	0	0	-	0	-	0	-	0	-	0	-	0	-	wzi180	KL116	-	High	0.9997	KL116_14_wzy,KL116_17_wcpG	O1v1	O1	none	Very high	0.9861		-	-	-	-	-	-	-	-	-	-	-	-	-	-	-	-	SHV-75	-
SB611	GCF_020525985.1	9	ST2668			-	0	0	-	0	-	0	-	0	-	0	-	0	-	-	KL111	none	Very high	0.9952		OL103	OL103	-	None	0.9433	OL103_01_rmlC,OL103_02_wzm,OL103_03_wzt,OL103_04_hydrolase	-	-	-	-	-	-	-	-	-	-	-	-	-	-	-	-	SHV-1^	-
SB2390	GCF_020526005.1	4	ST14	I-E*	Im6A	-	6	10	ybt 10; ICEKp4	106	-	0	-	0	-	0	-	0	-	wzi2	KL2	none	Very high	0.9975		O1v1	O1	none	Very high	0.9999		aac(6')-Il;aadA1.v1;aadA2^;strA.v1;strB.v1	-	-	-	-	mphA	-	-	sul1	-	-	dfrA12	TEM-1D.v1^	-	SHV-12	-	SHV-28.v1^	238S;240K;35Q
04A025	GCF_020526025.1	2	ST15	I-E*	IA/B	-	5	5	ybt 10; ICEKp4	107-2LV	-	0	-	0	-	0	-	0	-	wzi24	KL24	none	Very high	0.9998		O1v1	O1	none	Very high	0.9852		aadA1.v1^	-	-	-	-	-	-	-	sul1*?	tet(A).v1	-	dfrA1.v2	TEM-1D.v1	-	-	-	SHV-28.v1^	-
03-9138-2	GCF_020526045.1	1	ST65			-	0	0	-	0	-	0	-	0	-	0	-	0	-	wzi157	KL2	none	Very high	0.984		O1v2	O1	-	High	0.9896	O1/O2v2_10_gmlA	-	-	-	-	-	-	-	-	-	-	-	-	-	-	-	-	SHV-11.v1^	35Q
BJ1	GCF_020526065.1	1	ST380			-	0	0	ybt 12; ICEKp10	1	clb 1	1	-	0	-	0	-	0	-	wzi2	KL2	none	Very high	0.9974		O1v1	O1	-+	Good	0.9995	O1/O2v1_01_wzm	-	-	-	-	-	-	-	-	-	-	-	-	-	-	-	-	SHV-33*	-
KP18-2110-2	GCF_020535145.1	4	ST2667			KPC-2;NDM-1	9	16	ybt 9; ICEKp3	183-2LV	-	0	-	0	-	0	-	0	-	wzi62	KL62	-	High	0.9971	KL62_12	O2v1	O2	none	Very high	0.9787		aac(3)-IId^;aadA16*;strA.v1^;strB.v1^	-	-	-	-	mphA	-	arr-3	sul1;sul1;sul2*	-	tmexC1*;tmexD1*;toprJ1*	dfrA27	TEM-1D.v1^	-	-	-	SHV-11.v1	35Q
CNR48	GCF_900323945.1	1	ST16		ID	-	2	1	-	0	-	0	-	0	-	0	-	0	-	wzi50	KL51	none	Very high	0.9994		O3b	O3b	none	Very high	0.9908		-	-	-	-	-	-	-	-	-	-	-	-	-	-	SHV-12	-	-	238S;240K;35Q
KP980	GCF_900497045.1	4	ST16			OXA-48	10	11	-	0	-	0	-	0	-	0	-	0	-	wzi50	KL51	none	Very high	0.9994		O3b	O3b	none	Very high	0.9908		aac(6')-Ib-cr.v2;aadA2^	-	-	-	-	mphA	CatB4.v1	-	sul1	tet(A).v1	-	dfrA12	OXA-1;TEM-1D.v1^	-	CTX-M-15	-	SHV-1	-
KP9201	GCF_900497055.1	4	ST16			OXA-48	10	11	-	0	-	0	-	0	-	0	-	0	-	wzi50	KL51	none	Very high	0.9994		O3b	O3b	none	Very high	0.9908		aac(6')-Ib-cr.v2;aadA2^	-	-	-	-	mphA	CatB4.v1	-	sul1	tet(A).v1	-	dfrA12	OXA-1;TEM-1D.v1^	-	CTX-M-15	-	SHV-1	-
EC-12536	GCF_900497475.1	2	ST3385	I-E*		OXA-48	1	1	-	0	-	0	-	0	-	0	-	0	-	wzi298	KL51	-	High	0.9935	KL51_06_wzc	O12	O12	none	Very high	0.981		-	-	-	-	-	-	-	-	-	-	-	-	-	-	-	-	SHV-1	-
AJ218	GCF_900622605.1	2	ST2121		IA/B	-	3	3	-	0	-	0	-	0	-	0	-	0	-	wzi212	KL113	none	Very high	0.9998		O1v2	O1	none	Very high	0.9878		aadA^	-	-	-	-	-	-	-	sul1	tet(D)	-	-	-	-	-	-	SHV-27;SHV-44	156D
KPC2	GCF_900622645.1	4	ST258			KPC-2	8	9	ybt 13; ICEKp2	299	-	0	-	0	-	0	-	0	-	wzi29	KL106	?-	Good	0.9996	KL106_07_wzy,KL106_08	O2v2	O2	none	Very high	0.9848		aac(6')-Ib'.v1;aadA2^;aph3-Ia.v1^	-	-	-	-	mphA	catA1^	-	sul1	-	-	dfrA12	-	-	SHV-12	-	SHV-11.v1	238S;240K;35Q;35Q
NCTC11359	GCF_900635125.1	1	ST507		ID	-	0	0	-	0	-	0	-	0	-	0	-	0	-	-	KL82	none	Very high	1		O12	O12	-+*	Good	0.7492	O12_05_wbbL,O12_08_wbbB	-	-	-	-	-	-	-	-	-	-	-	-	-	-	-	-	SHV-11.v1^	35Q
NCTC418	GCF_900635995.1	4	ST375		Im6A	-	0	0	-	0	-	0	iuc 1	20	iro 1	14	rmp 1; KpVP-1	26-1LV	rmpA2_5-54%	wzi72	KL2	-	High	0.9839	KL2_11_wzx	O1v2	O1	-	High	0.9897	O1/O2v2_05_wbbN	-	-	-	-	-	-	-	-	-	-	-	-	-	-	-	-	SHV-1^	-
NCTC9793	GCF_900636455.1	6	ST252			-	0	0	-	0	-	0	-	0	-	0	-	0	-	wzi104	KL51	none	Very high	0.9941		O1v2	O1	none	Very high	0.9845		-	-	-	-	-	-	-	-	-	-	-	-	-	-	-	-	SHV-1^	-
NCTC11698	GCF_901421925.1	1	ST321	I-E		-	1	1	-	0	-	0	-	0	-	0	-	0	-	wzi131	KL3	-	High	0.9961	KL3_07_wcaJ	O2v2	O2	none	Very high	0.9853		-	-	-	-	-	-	-	-	-	tet(B).v2*	-	-	-	-	-	-	SHV-1^	-
NCTC9157	GCF_901422065.1	1	ST171		ID*2	-	0	0	-	0	-	0	-	0	-	0	-	0	-	wzi90	KL37	+	Good	0.9999		O1v1	O1	none	Very high	0.9864		-	-	-	-	-	-	-	-	-	-	-	-	-	-	-	-	SHV-27	156D
Klebsiella pneumoniae kpn154	GCF_902723695.1	3	ST86		ID	OXA-48	1	1	ybt 9; ICEKp3	202-1LV	-	0	iuc 1	1	iro 1	1	rmp 1; KpVP-1	26	rmpA2_2*-54%	wzi2	KL2	none	Very high	0.9993		O1v1	O1	none	Very high	0.9846		-	-	-	-	-	-	-	-	-	-	-	-	-	-	-	-	SHV-1^	-
Kpn2166	GCF_902723705.1	3	ST86		ID	-	1	1	ybt 0; ICEKp12	13-1LV	-	0	iuc 1	1	iro 1	1	rmp 1; KpVP-1	26	rmpA2_4*-34%	wzi2	KL2	none	Very high	0.9993		O1v1	O1	none	Very high	0.9846		-	-	-	-	-	-	-	-	-	-	-	-	-	-	CTX-M-15	-	SHV-1^	-
SB5881	GCF_902827215.1	4	ST66	I-E*		-	0	0	ybt 12; ICEKp10	316	clb 1	9	iuc 2	6	iro 2	22	rmp unknown	0	-	wzi257	KL2	-	None	0.9821	KL2_07,KL2_08,KL2_09,KL2_10,KL2_11_wzx,KL2_12,KL2_13	O1v2	O1	none	Very high	0.9897		-	-	-	-	-	-	-	-	-	-	-	-	-	-	-	-	-	-
INF022-sc-2279895	GCF_904863055.1	6	ST3060			-	0	0	-	0	-	0	-	0	-	0	-	0	-	wzi38	KL38	-	Good	0.9798	KL38_15	O1v1	O1	none	Very high	0.9825		-	-	-	-	-	-	-	-	-	-	-	-	-	-	-	-	SHV-40	35Q
INF334-sc-2280143	GCF_904863075.1	5	ST105		ID	-	0	0	-	0	-	0	-	0	-	0	-	0	-	wzi383	KL102	none	Very high	0.9925		O2v2	O2	none	Very high	0.9844		-	-	-	-	-	-	-	-	-	-	-	-	-	-	-	-	SHV-1^	-
INF174-sc-2280034	GCF_904863095.1	3	ST3098	I-E	Im6A	-	6	8	ybt 10; ICEKp4	93	-	0	-	0	-	0	-	0	-	wzi101	KL24	none	Very high	0.9902		O2v1	O2	none	Very high	0.9876		aph3-Ia.v1*?;strA.v1^;strB.v1	-	-	-	-	-	catA1^	-	sul2	tet(D)	-	dfrA14.v1^	TEM-1D.v1^	-	-	-	SHV-1	-
INF329-sc-2280137	GCF_904863115.1	5	ST323			-	6	7	-	0	-	0	-	0	-	0	-	0	-	wzi262	KL21	none	Very high	0.9999		O3b	O3b	-	High	0.9919	O3b_07_wbdB	strA.v1^;strB.v1	-	-	qnrB1.v2^	-	-	-	-	sul2	-	-	dfrA14.v1^	TEM-1D.v1^	-	CTX-M-15	-	SHV-1^	-
INF357-sc-2280189	GCF_904863125.1	8	ST30		ID	-	0	0	-	0	-	0	-	0	-	0	-	0	-	wzi64	KL64	*	Very high	0.998		O1v1	O1	none	Very high	0.9865		-	-	-	-	-	-	-	-	-	-	-	-	-	-	-	-	SHV-71	146V
INF310-sc-2280104	GCF_904863135.1	8	ST231			OXA-48	11	19	ybt 15; ICEKp11	230	-	0	-	0	-	0	-	0	-	wzi64	KL64	none	Perfect	1		O1v1	O1	none	Very high	0.9864		aadA*;ant(2'')-Ia;rmtB;strA.v1^;strB.v1	-	-	-	-	ermB.v1*	cmlA5;floR.v2*	arr-2	sul2	tet(A).v2;tet(G).v1	-	dfrA23	OXA-10;TEM-1D.v1^	-	CTX-M-15;CTX-M-15;VEB-1	-	SHV-1^	-
INF072-sc-2279995	GCF_904863145.1	4	ST133		IA/B	-	0	0	-	0	-	0	-	0	-	0	-	0	-	wzi180	KL116	-	High	0.9997	KL116_17_wcpG	O1v1	O1	none	Very high	0.9864		-	-	-	-	-	-	-	-	-	-	-	-	-	-	-	-	SHV-75	-
INF133-sc-2279960	GCF_904863195.1	9	ST323			-	8	11	-	0	-	0	-	0	-	0	-	0	-	wzi262	KL21	none	Very high	1		O3b	O3b	none	Very high	0.9919		aac(6')-Ib-cr.v2;strA.v1^;strB.v1	-	-	qnrB1.v2^	-	-	CatB4.v1	-	sul2	tet(A).v1	-	dfrA14.v1^	OXA-1;TEM-1D.v1^	-	CTX-M-15	-	SHV-1^	-
INF008-sc-2279879	GCF_904863205.1	2	ST221		IA/B	-	8	11	-	0	-	0	-	0	-	0	-	0	-	wzi39	KL39	none	Perfect	1		O3b	O3b	none	Very high	0.9917		aac(6')-Ib-cr.v2;strA.v1^;strB.v1	-	-	qnrB1.v2^	-	-	CatB4.v1	-	sul2	tet(A).v1	-	dfrA14.v1^	OXA-1;TEM-1D.v1^	-	CTX-M-15	-	SHV-11.v1^	35Q
INF277	GCF_904863215.1	5	ST323			-	8	19	-	0	-	0	-	0	-	0	-	0	-	wzi262	KL21	-	High	0.9995	KL21_09_wcuE,KL21_10_wcuC	O3b	O3b	none	Very high	0.9919		aac(6')-Ib-cr.v2;aac(6')-Ib-cr.v2;aac(6')-Ib-cr.v2;strA.v1^;strB.v1	-	-	qnrB1.v2^	-	-	CatB4.v1;CatB4.v1;CatB4.v1	-	sul2	tet(A).v1	-	dfrA14.v1^	OXA-1;OXA-1;OXA-1;TEM-1D.v1^	-	CTX-M-15;CTX-M-15;CTX-M-15	-	SHV-1^	-
KSB1_6J	GCF_904863225.1	5	ST323			-	8	11	-	0	-	0	-	0	-	0	-	0	-	wzi262	KL21	none	Very high	1		O3b	O3b	none	Very high	0.992		aac(6')-Ib-cr.v2;strA.v1^;strB.v1	-	-	qnrB1.v2^	-	-	CatB4.v1	-	sul2	tet(A).v1	-	dfrA14.v1^	OXA-1;TEM-1D.v1^	-	CTX-M-15	-	SHV-1^	-
INF355-sc-2280185	GCF_904863245.1	4	ST491	I-E		-	6	7	-	0	-	0	-	0	-	0	-	0	-	wzi108	KL118	none	Very high	0.9994		OL101	OL101	-	High	0.9477	OL101_09_glycosylhydrolase	strA.v1^;strB.v1	-	-	qnrB1.v2^	-	-	-	-	sul2	-	-	dfrA14.v1^	TEM-1D.v1^	-	CTX-M-15	-	SHV-40*	35Q
INF156-sc-2280002	GCF_904863265.1	2	ST661		IA/B	-	0	0	-	0	-	0	-	0	-	0	-	0	-	wzi373	KL140	none	Perfect	1		O2v2	O2	none	Very high	0.9844		-	-	-	-	-	-	-	-	-	-	-	-	-	-	-	-	SHV-27	156D
INF188-sc-2280054	GCF_904863275.1	5	ST17-1LV		ID	-	8	12	-	0	-	0	-	0	-	0	-	0	-	wzi197	KL141	none	Perfect	1		O4	O4	-	High	0.9963	O4_06_glycosyltransferase	strA.v1^;strB.v1	-	-	qnrS1	-	-	catII.2*	-	sul1;sul2	tet(A).v1;tet(D)	-	dfrA1.v1	LAP-2;TEM-1D.v1^	-	CTX-M-14	-	SHV-11.v1^	35Q
INF231-sc-2280121	GCF_904863285.1	4	ST35	I-E*		-	0	0	ybt 8; ICEKp3	196	-	0	-	0	-	0	-	0	-	wzi37	KL22	none	Very high	0.9949		O1v1	O1	none	Very high	0.9811		-	-	-	-	-	-	-	-	-	-	-	-	-	-	-	-	SHV-33	-
KSB2_2B-sc-2280339	GCF_904863295.1	6	ST323			-	8	21	-	0	-	0	-	0	-	0	-	0	-	wzi262	KL21	none	Very high	0.9998		O3b	O3b	-	High	0.9918	O3b_07_wbdB	aac(6')-Ib-cr.v2;aac(6')-Ib-cr.v2;aac(6')-Ib-cr.v2;strA.v1^;strB.v1	-	-	qnrB1.v2^	-	-	CatB4.v1;CatB4.v1*	-	sul2	tet(A).v1	-	dfrA14.v1^;dfrA14.v1^;dfrA14.v1^;dfrA14.v1^	OXA-1;OXA-1;OXA-1*;TEM-1D.v1^	-	CTX-M-15;CTX-M-15;CTX-M-15	-	SHV-1^	-
INF354-sc-2280183	GCF_904863325.1	5	ST29			-	8	11	-	0	-	0	-	0	-	0	-	0	-	wzi85	KL30	-+*	Low	0.9655	KL30_03_wzi,KL30_15_wcuG	O1v2	O1	-	High	0.994	O1/O2v2_08_gmlC,O1/O2v2_09_gmlB	aac(6')-Ib-cr.v2;strA.v1^;strB.v1	-	-	qnrB1.v2^	-	-	CatB4.v1	-	sul2	tet(A).v1	-	dfrA14.v1^	OXA-1;TEM-1D.v1^	-	CTX-M-15	-	SHV-187	-
KSB1_5B	GCF_904863335.1	3	ST15	I-E*	IA/B	-	9	17	-	0	-	0	-	0	-	0	-	0	-	wzi24	KL24	none	Very high	0.9999		O1v1	O1	-	High	0.9852	O1/O2v1_02_wzt,O1/O2v1_06_wbbO	aac(6')-Ib-cr.v2^;aadA5;strA.v1;strB.v1	-	-	qnrB2.v1^	-	mphA;mphA	catB3.v2	arr-3	sul1;sul1;sul1	-	-	dfrA17	OXA-1	-	CTX-M-62.v2;CTX-M-62.v2;SHV-2A^	-	SHV-28.v1^	238S;35Q
INF148-sc-2279987	GCF_904863355.1	3	ST323			-	7	7	-	0	-	0	-	0	-	0	-	0	-	wzi262	KL21	none	Very high	1		O3b	O3b	none	Very high	0.9919		aac(6')-Ib-cr.v2	-	-	qnrB1.v2^	-	-	CatB4.v1	-	-	tet(A).v1	-	dfrA14.v1^	OXA-1	-	CTX-M-15	-	SHV-1^	-
INF049-sc-2279950	GCF_904863365.1	9	ST20		ID	-	0	0	-	0	-	0	-	0	-	0	-	0	-	wzi33	KL64	none	Very high	0.9985		O1v1	O1	-	High	0.9942	O1/O2v1_06_wbbO	-	-	-	-	-	-	-	-	-	-	-	-	-	-	-	-	SHV-187	-
INF250-sc-2280154	GCF_904863395.1	7	ST29			-	8	11	-	0	-	0	-	0	-	0	-	0	-	wzi85	KL30	-+*	Good	0.9655	KL30_15_wcuG	O1v2	O1	-	High	0.994	O1/O2v2_08_gmlC,O1/O2v2_09_gmlB	aac(6')-Ib-cr.v2;strA.v1^;strB.v1	-	-	qnrB1.v2^	-	-	CatB4.v1	-	sul2	tet(A).v1	-	dfrA14.v1^	OXA-1;TEM-1D.v1^	-	CTX-M-15	-	SHV-187	-
INF215-sc-2280087	GCF_904863405.1	3	ST20		ID*2	-	0	0	-	0	-	0	-	0	-	0	-	0	-	wzi113	KL111	none	Perfect	1		O3b	O3b	none	Very high	0.9915		-	-	-	-	-	-	-	-	-	-	-	-	-	-	-	-	SHV-1	-
INF348-sc-2280170	GCF_904863425.1	3	ST34	I-E		-	0	0	-	0	-	0	-	0	-	0	-	0	-	wzi37	KL22	none	Very high	0.9946		O2v1	O2	-	High	0.9864	O1/O2v1_06_wbbO	-	-	-	-	-	-	-	-	-	-	-	-	-	-	-	-	SHV-186	-
KSB1_1B	GCF_904863435.1	8	ST1213		IA/B	-	1	1	-	0	-	0	-	0	-	0	-	0	-	wzi74	KL103	*	Very high	0.9671		O1v1	O1	none	Very high	0.9856		-	-	-	-	-	-	-	-	-	-	-	-	-	-	CTX-M-55	-	SHV-1^	-
KSB1_6G-sc-2280276	GCF_904864445.1	7	ST37		IA/B	-	0	0	-	0	-	0	-	0	-	0	-	0	-	wzi394	KL153	none	Very high	0.9991		O2v2	O2	none	Very high	0.9845		-	-	-	-	-	-	-	-	-	-	-	-	-	-	-	-	SHV-11.v1^	35Q
INF298	GCF_904864465.1	8	ST231			OXA-48	11	19	ybt 15; ICEKp11	230	-	0	-	0	-	0	-	0	-	wzi64	KL64	-*	High	0.9998	KL64_10_wzy,KL64_11_wcoU,KL64_12_wcoT	O1v1	O1	none	Very high	0.9864		aadA*;ant(2'')-Ia;rmtB;strA.v1^;strB.v1	-	-	-	-	ermB.v1*	cmlA5;floR.v2*	arr-2	sul2	tet(A).v2;tet(G).v1	-	dfrA23	OXA-10;TEM-1D.v1^	-	CTX-M-15;CTX-M-15;VEB-1	-	SHV-1^	-
INF168-sc-2280023	GCF_904864475.1	3	ST35	I-E*	ID	-	0	0	ybt 9; ICEKp3	183	-	0	-	0	-	0	-	0	-	wzi16	KL16	none	Very high	0.9942		O1v1	O1	none	Very high	0.9851		-	-	-	-	-	-	-	-	-	-	-	-	-	-	-	-	SHV-33	-
INF331-sc-2280141	GCF_904864505.1	2	ST86		ID	-	0	0	ybt 9; ICEKp3	203	-	0	-	0	iro 1	1	rmp 1; KpVP-1	35	-	wzi2	KL2	none	Very high	0.9993		O1v1	O1	none	Very high	0.9846		-	-	-	-	-	-	-	-	-	-	-	-	-	-	-	-	SHV-1^	-
KSB2_2C-sc-2280354	GCF_904864515.1	4	ST323			-	8	11	-	0	-	0	-	0	-	0	-	0	-	wzi262	KL21	none	Very high	1		O3b	O3b	none	Very high	0.9919		aac(6')-Ib-cr.v2;strA.v1^;strB.v1	-	-	qnrB1.v2^	-	-	CatB4.v1	-	sul2	tet(A).v1	-	dfrA14.v1^	OXA-1;TEM-1D.v1^	-	CTX-M-15	-	SHV-1^	-
INF350-sc-2280174	GCF_904864525.1	2	ST45	I-E	Im6A	-	4	4	ybt 10; ICEKp4	80	-	0	-	0	-	0	-	0	-	wzi50	KL52	none	Very high	0.9992		OL101	OL101	*	High	0.9492		aadA2^	-	-	-	-	mphA	-	-	sul1	-	-	dfrA12	-	-	-	-	SHV-1	-
INF313-sc-2280106	GCF_904864535.1	7	ST29			-	8	11	-	0	-	0	-	0	-	0	-	0	-	wzi85	KL30	-+*	Low	0.9655	KL30_03_wzi,KL30_15_wcuG	O1v2	O1	-	High	0.994	O1/O2v2_08_gmlC,O1/O2v2_09_gmlB	aac(6')-Ib-cr.v2;strA.v1^;strB.v1	-	-	qnrB1.v2^	-	-	CatB4.v1	-	sul2	tet(A).v1	-	dfrA14.v1^	OXA-1;TEM-1D.v1^	-	CTX-M-15	-	SHV-187	-
KSB1_9J-sc-2280309	GCF_904864545.1	4	ST17		ID	-	0	0	ybt 15; ICEKp11	232	-	0	-	0	-	0	-	0	-	wzi141	KL25	-	High	0.9917	KL25_09_wfeD	O5	O5	*	High	0.9421		-	-	-	-	-	-	-	-	-	-	-	-	-	-	-	-	SHV-11.v1^	35Q
INF032-sc-2279918	GCF_904864565.1	1	ST200			-	0	0	-	0	-	0	-	0	-	0	-	0	-	wzi360	KL122	none	Perfect	1		O2v2	O2	none	Very high	0.9853		-	-	-	-	-	-	-	-	-	-	-	-	-	-	-	-	SHV-1^	-
INF333	GCF_904864595.1	4	ST323			-	8	11	-	0	-	0	-	0	-	0	-	0	-	wzi262	KL21	*	Very high	0.9997		O3b	O3b	none	Very high	0.9919		aac(6')-Ib-cr.v2;strA.v1^;strB.v1	-	-	qnrB1.v2^	-	-	CatB4.v1	-	sul2	tet(A).v1	-	dfrA14.v1^	OXA-1;TEM-1D.v1^	-	CTX-M-15	-	SHV-1^	-
INF044-sc-2279940	GCF_904864605.1	4	ST437			-	8	10	-	0	-	0	-	0	-	0	-	0	-	wzi109	KL36	none	Very high	0.9989		O4	O4	none	Very high	0.9973		aac(6')-Ib-cr.v2;aph3-Ia.v1^	-	-	-	-	mphA	CatB4.v1;catA1^	-	sul1	tet(D)	-	-	OXA-1;TEM-1D.v1^	-	CTX-M-15	-	SHV-11.v1	35Q
INF171-sc-2280028	GCF_904864625.1	5	ST711		Im6A	-	8	16	ybt 8; ICEKp9	168	-	0	-	0	-	0	-	0	-	wzi303	KL54	none	Very high	0.9993		O1v2	O1	none	Very high	0.9914		aac(3)-IIa.v1^;aac(3)-IIa.v1^;aac(6')-Ib-cr.v2;aac(6')-Ib-cr.v2;strA.v1^;strB.v1	-	-	qnrB1.v2^	-	-	CatB4.v1;CatB4.v1	-	sul2	tet(A).v1	-	dfrA14.v1^	OXA-1;OXA-1;TEM-1D.v1^	-	CTX-M-15	-	SHV-187	-
INF079-sc-2280008	GCF_904864645.1	2	ST23	I-E*		-	0	0	ybt 1; ICEKp10	47	clb 2	29	iuc 1	1	iro 1	2	rmp 1; KpVP-1	26	rmpA2_6*-47%	wzi1	KL1	none	Very high	0.9999		O1v2	O1	none	Very high	0.9912		-	-	-	-	-	-	-	-	-	-	-	-	-	-	-	-	SHV-11.v1^	35Q
INF358-sc-2280191	GCF_904865675.1	2	ST2513		IA/B	-	0	0	ybt 4; plasmid	31	-	0	-	0	-	0	-	0	-	wzi94	KL62	none	Very high	0.9994		O2v1	O2	none	Very high	0.9887		-	-	-	-	-	-	-	-	-	-	-	-	-	-	-	-	SHV-1^	-
INF182-sc-2280049	GCF_904865685.1	2	ST412		ID	-	0	0	-	0	-	0	-	0	-	0	-	0	-	wzi206	KL57	none	Very high	0.9999		O3b	O3b	none	Very high	0.9933		-	-	-	-	-	-	-	-	-	-	-	-	-	-	-	-	SHV-1	-
INF319-sc-2280116	GCF_904865695.1	5	ST461			-	3	4	-	0	-	0	-	0	-	0	-	0	-	wzi133	KL25	-	High	0.9853	KL25_09_wfeD	O1v1	O1	-	High	0.9845	O1/O2v1_03_wbbM,O1/O2v1_06_wbbO	strA.v1;strB.v1*	-	-	-	-	-	-	-	sul1	-	-	dfrA15.v2	-	-	-	-	SHV-1^	-
KSB1_5H-sc-2280283	GCF_904865715.1	8	ST231			OXA-48	11	18	ybt 15; ICEKp11	230	-	0	-	0	-	0	-	0	-	wzi64	KL64	-	High	0.9998	KL64_08_wcoV,KL64_10_wzy,KL64_12_wcoT	O1v1	O1	none	Very high	0.9864		aadA*;ant(2'')-Ia;rmtB;strA.v1^;strB.v1	-	-	-	-	ermB.v1*	cmlA5;floR.v2*	arr-2	sul2	tet(A).v2;tet(G).v1	-	dfrA23	OXA-10;TEM-1D.v1^	-	CTX-M-15;CTX-M-15	-	SHV-1^	-
INF361-sc-2280198	GCF_904865735.1	4	ST491	I-E		-	7	8	-	0	-	0	-	0	-	0	-	0	-	wzi108	KL118	none	Very high	0.9997		OL101	OL101	-	High	0.9477	OL101_09_glycosylhydrolase	strA.v1^;strB.v1	-	-	qnrB1.v2^	-	-	-	-	sul2	tet(A).v1	-	dfrA14.v1^	TEM-1D.v1^	-	CTX-M-15	-	SHV-40*	35Q
INF247-sc-2280148	GCF_904865745.1	2	ST3062	I-E	IA/B	-	6	10	-	0	-	0	-	0	-	0	-	0	-	wzi387	KL124	-	High	1	KL124_07_wbaP	O3/O3a	O3/O3a	none	Very high	0.9876		aadA5;strA.v1^;strB.v1*	-	-	-	-	mphA	-	-	sul1;sul2	tet(A).v1	-	dfrA17	-	-	CTX-M-14;CTX-M-14	-	SHV-1*	-
INF341-sc-2280155	GCF_904865755.1	3	ST792	I-E		-	0	0	ybt 17; ICEKp10	281	clb 3	15	-	0	-	0	-	0	-	wzi25	KL25	none	Perfect	1		O3/O3a	O3/O3a	none	Very high	0.9857		-	-	-	-	-	-	-	-	-	-	-	-	-	-	-	-	SHV-1*	-
KSB2_9A-sc-2280332	GCF_904865765.1	5	ST323			-	8	11	-	0	-	0	-	0	-	0	-	0	-	wzi262	KL21	none	Perfect	1		O3b	O3b	none	Very high	0.9919		aac(6')-Ib-cr.v2;strA.v1^;strB.v1	-	-	qnrB1.v2^	-	-	CatB4.v1	-	sul2	tet(A).v1	-	dfrA14.v1^	OXA-1;TEM-1D.v1^	-	CTX-M-15	-	SHV-1^	-
INF142-sc-2279977	GCF_904865785.1	7	ST340			-	8	19	ybt 16; ICEKp12	277	-	0	-	0	-	0	-	0	-	wzi50	KL15	none	Very high	1		O4	O4	*	Very high	0.9965		aac(3)-IIa.v1^;aac(6')-Ib-cr.v2;aadA2;aadA2^;strA.v1^;strB.v1	-	-	qnrB1.v2^	-	-	CatB4.v1	-	sul1;sul1;sul2	tet(A).v1	-	dfrA12	OXA-1;TEM-1D.v1^;TEM-1D.v1^;TEM-1D.v1^	-	CTX-M-15;CTX-M-15	-	SHV-11.v1	35Q
KSB2_10B-sc-2280350	GCF_904865795.1	6	ST323			-	8	11	-	0	-	0	-	0	-	0	-	0	-	wzi262	KL21	none	Very high	1		O3b	O3b	none	Very high	0.9919		aac(6')-Ib-cr.v2;strA.v1^;strB.v1	-	-	qnrB1.v2^	-	-	CatB4.v1	-	sul2	tet(A).v1	-	dfrA14.v1^	OXA-1;TEM-1D.v1^	-	CTX-M-15	-	SHV-1^	-
INF144-sc-2279979	GCF_904865805.1	2	ST111	I-E*		-	0	0	-	0	-	0	-	0	-	0	-	0	-	wzi63	KL63	none	Very high	0.9936		O1v2	O1	none	Very high	0.9928		-	-	-	-	-	-	-	-	-	-	-	-	-	-	-	-	SHV-11.v1^	35Q
INF281-sc-2280206	GCF_904865815.1	8	ST231			OXA-48	11	19	ybt 15; ICEKp11	230	-	0	-	0	-	0	-	0	-	wzi64	KL64	none	Perfect	1		O1v1	O1	none	Very high	0.9864		aadA*;ant(2'')-Ia;rmtB;strA.v1^;strB.v1	-	-	-	-	ermB.v1*	cmlA5;floR.v2*	arr-2	sul2	tet(A).v2;tet(G).v1	-	dfrA23	OXA-10;TEM-1D.v1^	-	CTX-M-15;CTX-M-15;VEB-1	-	SHV-1^	-
INF018-sc-2279888	GCF_904865825.1	7	ST323			-	0	0	-	0	-	0	-	0	-	0	-	0	-	wzi262	KL21	none	Very high	1		O3b	O3b	-	Good	0.9916	O3b_07_wbdB,O3b_08_wbdC	-	-	-	-	-	-	-	-	-	-	-	-	-	-	-	-	SHV-1^	-
INF302-sc-2280090	GCF_904865845.1	6	ST323			-	8	11	-	0	-	0	-	0	-	0	-	0	-	wzi262	KL21	none	Very high	1		O3b	O3b	none	Very high	0.9919		aac(6')-Ib-cr.v2;strA.v1^;strB.v1	-	-	qnrB1.v2^	-	-	CatB4.v1	-	sul2	tet(A).v1	-	dfrA14.v1^	OXA-1;TEM-1D.v1^	-	CTX-M-15	-	SHV-1^	-
INF327-sc-2280132	GCF_904866195.1	5	ST323			-	5	6	-	0	-	0	-	0	-	0	-	0	-	wzi262	KL21	none	Very high	1		O3b	O3b	none	Very high	0.9918		strA.v1^;strB.v1	-	-	-	-	-	-	-	sul2	-	-	dfrA14.v1^	TEM-1D.v1^	-	CTX-M-15	-	SHV-1^	-
INF145-sc-2279981	GCF_904866205.1	4	ST35	I-E*	Im6A	-	0	0	-	0	-	0	-	0	-	0	-	0	-	wzi84	KL28	none	Very high	0.9944		O1/O2v2	unknown	none	Very high	0.9828		-	-	-	-	-	-	-	-	-	-	-	-	-	-	-	-	SHV-33	-
INF359-sc-2280194	GCF_904866215.1	3	ST17		ID	-	8	12	ybt 15; ICEKp11	68	-	0	-	0	-	0	-	0	-	wzi141	KL25	-	High	0.9916	KL25_09_wfeD	O5	O5	*	High	0.942		aac(3)-IId^;strA.v1^;strB.v1	-	-	qnrS1	-	-	catII.2*	-	sul1;sul2	tet(A).v1	-	dfrA1.v1	LAP-2;TEM-1D.v1^	-	CTX-M-14	-	SHV-11.v1^	35Q
INF122-sc-2279936	GCF_904866235.1	3	ST29			-	0	0	-	0	-	0	-	0	-	0	-	0	-	wzi85	KL30	-+*	Good	0.9655	KL30_15_wcuG	O1v2	O1	-	High	0.994	O1/O2v2_08_gmlC,O1/O2v2_09_gmlB	-	-	-	-	-	-	-	-	-	-	-	-	-	-	-	-	SHV-187	-
INF223-sc-2280103	GCF_904866255.1	3	ST3072			-	7	10	-	0	-	0	-	0	-	0	-	0	-	wzi160	KL39	none	Very high	0.9925		O2v1	O2	none	Very high	0.9871		aph3-Ia.v1^;strA.v1^;strB.v1	-	-	qnrS1	-	-	-	-	sul1;sul2*	tet(D)	-	dfrA7	TEM-1D.v1^	-	CTX-M-3	-	SHV-1^;SHV-1^	-
INF344-sc-2280162	GCF_904866285.1	3	ST491	I-E		-	7	8	-	0	-	0	-	0	-	0	-	0	-	wzi108	KL118	none	Very high	0.9997		OL101	OL101	-	High	0.9477	OL101_09_glycosylhydrolase	strA.v1^;strB.v1	-	-	qnrB1.v2^	-	-	-	-	sul2	tet(A).v1	-	dfrA14.v1^	TEM-1D.v1^	-	CTX-M-15	-	SHV-40*	35Q
KSB2_1C-sc-2280352	GCF_904866295.1	4	ST20			-	0	0	-	0	-	0	-	0	-	0	-	0	-	wzi84	KL28	none	Very high	0.9918		O1v2	O1	none	Very high	0.9839		-	-	-	-	-	-	-	-	-	-	-	-	-	-	-	-	SHV-187	-
INF346-sc-2280166	GCF_904866315.1	5	ST37		ID	-	1	1	-	0	-	0	-	0	-	0	-	0	-	wzi12	KL12	none	Very high	0.9998		OL103	OL103	*	High	0.9457		-	-	-	-	-	-	-	-	-	tet(A).v1	-	-	-	-	-	-	SHV-11.v1^	35Q
INF299-sc-2280084	GCF_904866325.1	8	ST231			OXA-48	11	19	ybt 15; ICEKp11	230	-	0	-	0	-	0	-	0	-	wzi64	KL64	none	Perfect	1		O1v1	O1	none	Very high	0.9864		aadA*;ant(2'')-Ia;rmtB;strA.v1^;strB.v1	-	-	-	-	ermB.v1*	cmlA5;floR.v2*	arr-2	sul2	tet(A).v2;tet(G).v1	-	dfrA23	OXA-10;TEM-1D.v1^	-	CTX-M-15;CTX-M-15;VEB-1	-	SHV-1^	-
INF266-sc-2280182	GCF_904866335.1	3	ST20		ID	-	0	0	ybt 14; ICEKp5	135	-	0	-	0	-	0	-	0	-	wzi84	KL28	none	Very high	0.9918		O1v2	O1	none	Very high	0.9838		-	-	-	-	-	-	-	-	-	-	-	-	-	-	-	-	SHV-187*	-
INF242-sc-2280140	GCF_904866375.1	3	ST3072			-	0	0	ybt 4; plasmid	65	-	0	-	0	-	0	-	0	-	wzi160	KL39	-	High	0.9925	KL39_07	O2v1	O2	none	Very high	0.9872		-	-	-	-	-	-	-	-	-	-	-	-	-	-	-	-	SHV-1^	-
INF321-sc-2280120	GCF_904866395.1	10	ST872	I-E		-	0	0	-	0	-	0	-	0	-	0	-	0	-	wzi394	KL153	none	Very high	0.9991		O2v2	O2	none	Very high	0.9845		-	-	-	-	-	-	-	-	-	-	-	-	-	-	-	-	SHV-11.v1^	35Q
INF279-sc-2280202	GCF_904866405.1	7	ST29			-	8	11	-	0	-	0	-	0	-	0	-	0	-	wzi85	KL30	-+*	Good	0.9655	KL30_15_wcuG	O1v2	O1	-	High	0.994	O1/O2v2_08_gmlC,O1/O2v2_09_gmlB	aac(6')-Ib-cr.v2;strA.v1^;strB.v1	-	-	qnrB1.v2^	-	-	CatB4.v1	-	sul2	tet(A).v1	-	dfrA14.v1^	OXA-1;TEM-1D.v1^	-	CTX-M-15	-	SHV-187	-
INF201-sc-2280069	GCF_904866415.1	5	ST45	I-E	Im6A	-	0	0	ybt 10; ICEKp4	78	-	0	-	0	-	0	-	0	-	wzi101	KL24	none	Very high	0.9901		O2v1	O2	none	Very high	0.9875		-	-	-	-	-	-	-	-	-	-	-	-	-	-	-	-	SHV-1	-
INF065-sc-2279980	GCF_904866425.1	4	ST2998		ID	-	0	0	ybt 4; plasmid	65	-	0	-	0	-	0	-	0	-	wzi193	KL125	*	High	0.9028		O3b	O3b	none	Very high	0.9936		-	-	-	-	-	-	-	-	-	-	-	-	-	-	-	-	SHV-27	156D
INF119-sc-2279930	GCF_904866435.1	2	ST17		ID	-	0	0	ybt 5; ICEKp6	6	-	0	-	0	-	0	-	0	-	wzi82	KL38	none	Very high	0.9898		O2v2	O2	none	Very high	0.9845		-	-	-	-	-	-	-	-	-	-	-	-	-	-	-	-	SHV-11.v1^	35Q
INF305-sc-2280094	GCF_904866445.1	8	ST231			OXA-48	11	19	ybt 15; ICEKp11	230	-	0	-	0	-	0	-	0	-	wzi64	KL64	none	Perfect	1		O1v1	O1	none	Very high	0.9864		aadA*;ant(2'')-Ia;rmtB;strA.v1^;strB.v1	-	-	-	-	ermB.v1*	cmlA5;floR.v2*	arr-2	sul2	tet(A).v2;tet(G).v1	-	dfrA23	OXA-10;TEM-1D.v1^	-	CTX-M-15;CTX-M-15;VEB-1	-	SHV-1^	-
INF161-sc-2280013	GCF_904866465.1	3	ST661			-	1	1	-	0	-	0	-	0	-	0	-	0	-	wzi84	KL28	none	Very high	0.9946		O2v1	O2	none	Very high	0.9886		-	-	-	-	-	-	-	-	-	-	-	-	-	-	CTX-M-14	-	SHV-27	156D
KSB2_9B	GCF_904866475.1	4	ST25			-	4	4	-	0	-	0	-	0	-	0	-	0	-	wzi72	KL2	none	Very high	0.984		O1v2	O1	none	Very high	0.9919		aadA1.v1^	-	-	-	-	-	-	-	sul1	-	-	dfrA1.v2	TEM-1D.v1^	-	-	-	SHV-11.v1^	35Q
KSB1_1H	GCF_904866485.1	4	ST323			-	6	6	-	0	-	0	-	0	-	0	-	0	-	wzi262	KL21	none	Perfect	1		O3b	O3b	none	Very high	0.9919		aac(6')-Ib-cr.v2	-	-	qnrB1.v2^	-	-	CatB4.v1	-	-	-	-	dfrA14.v1^	OXA-1	-	CTX-M-15	-	SHV-1^	-
INF323-sc-2280125	GCF_904866505.1	5	ST74-3LV	I-E		-	8	11	-	0	-	0	-	0	-	0	-	0	-	wzi411	KL154	none	Very high	0.9986		O2v1	O2	none	Very high	0.985		aac(6')-Ib-cr.v2;strA.v1^;strB.v1	-	-	qnrB1.v2^	-	-	CatB4.v1	-	sul2	tet(A).v1	-	dfrA14.v1^	OXA-1;TEM-1D.v1^	-	CTX-M-15	-	SHV-108^	35Q
KSB1_8C-sc-2280241	GCF_904866535.1	3	ST15	I-E*	IA/B	-	5	7	-	0	-	0	-	0	-	0	-	0	-	wzi24	KL24	none	Very high	0.9999		O1v1	O1	none	Very high	0.9851		aadA5;strA.v1;strB.v1	-	-	-	-	mphA?	-	-	sul1	-	-	dfrA17	-	-	SHV-2A^	-	SHV-28.v1^	238S;35Q
INF102-sc-2279897	GCF_904866555.1	9	ST27		ID	-	0	0	-	0	-	0	-	0	-	0	-	0	-	wzi186	KL2	-	High	0.9873	KL2_13	O2v2	O2	none	Very high	0.9949		-	-	-	-	-	-	-	-	-	-	-	-	-	-	-	-	SHV-40	35Q
Kp1	GCF_910589455.1	5	ST39	I-E		VIM-1	10	26	-	0	-	0	-	0	-	0	-	0	-	wzi83	KL23	none	Very high	0.9992		O1v2	O1	none	Very high	0.9849		aac(3)-IIa.v1;aac(6')-Ib'.v1;aac(6')-Ib4^;aadA*;aadA1.v1^;strA.v1*;strB.v1*	-	-	qnrA1^	-	mphE.v2;mphE.v2;msrE;msrE	catA1^;catB2.v1;catII.2*	-	sul1;sul1;sul2	tet(D)	-	dfrA14.v1^;dfrB1	SCO-1;TEM-1D.v1^;TEM-1D.v1^	-	SHV-12	-	SHV-11.v1^	238S;240K;35Q;35Q
sample22_klebsiella_pneumoniae	GCF_911728565.1	1	ST147	I-E		-	4	3	-	0	-	0	-	0	-	0	-	0	-	wzi29	KL106	none	Good	0.9995		O2v2	O2	none	Very high	0.9853		aph3-Ia.v1^	mcr-1.1	-	-	-	-	catA1^	-	-	-	-	-	-	-	-	-	SHV-11.v1^	35Q
[truncated: 73 more columns]

## Sheet: strains harboring blaKPC
	Strain	Assembly	contigs	ST	CRISPR	Type I R-M in chromosome	Bla_Carb_acquired
1	HS11286	GCF_000240185.1	7	ST11			KPC-2
2	KPNIH10	GCF_000281435.2	4	ST258			KPC-3
3	KPNIH1	GCF_000281535.2	4	ST258			KPC-3
4	500_1420	GCF_000406765.2	5	ST258			KPC-2
5	DMC1097	GCF_000417225.2	4	ST258			KPC-3
6	UHKPC07	GCF_000417265.2	4	ST258			KPC-2
7	Kp13	GCF_000512165.1	7	ST442			KPC-2
8	30684/NJST258_2	GCF_000597905.1	4	ST258			KPC-3
9	30660/NJST258_1	GCF_000598005.1	6	ST258			KPC-3
10	KPNIH27	GCF_000695935.1	6	ST34	I-E		KPC-2
11	KPNIH24	GCF_000714675.1	4	ST258			KPC-2
12	KPR0928	GCF_000717515.1	3	ST258			KPC-2
13	KPNIH33	GCF_000775375.1	4	ST258			KPC-3;KPC-3;KPC-3
14	KPNIH32	GCF_000775395.1	4	ST258			KPC-3
15	KPNIH29	GCF_000784945.1	3	ST1518			KPC-3
16	KPNIH30	GCF_000784985.1	4	ST258			KPC-2
17	KPNIH31	GCF_000785005.1	4	ST392	I-E	IA/B*2	KPC-2
18	34618	GCF_000814305.1	5	ST258			KPC-2
19	CAV1392	GCF_001022035.1	4	ST11			KPC-3;KPC-3
20	CAV1344	GCF_001022175.1	6	ST941	I-E		KPC-2
21	CAV1596	GCF_001022235.1	5	ST258			KPC-3;KPC-3
22	MGH83	GCF_001185665.2	6	ST309			KPC-3;KPC-3
23	CAV1193	GCF_001456135.1	6	ST941	I-E		KPC-2
24	BR	GCF_001663195.1	2	ST15	I-E*	IA/B+ID	KPC-2;KPC-2
25	KPNIH39	GCF_001663295.1	4	ST37		IA/B	KPC-3
26	KPNIH36	GCF_001675125.1	4	ST258			KPC-3
27	20_GR_12	GCF_001701845.2	5	ST258			KPC-2
28	2_GR_12	GCF_001702045.2	6	ST258			KPC-2
29	blood sample 2	GCF_001705385.1	4	ST512			KPC-3
30	CAV1016	GCF_001870165.1	4	ST45	I-E	Im6A	KPC-2
31	WCHKP649	GCF_001887985.4	4	ST11			KPC-2
32	MNCRE78	GCF_001902195.1	5	ST258			KPC-2
33	WCHKP649	GCF_001902215.1	5	ST258			KPC-2
34	MNCRE53	GCF_001902235.1	5	ST258			KPC-2
35	CAV1453	GCF_001902255.1	4	ST258			KPC-2
36	SWU01	GCF_001902475.1	2	ST11			KPC-2
37	CAV1417	GCF_001902535.1	5	ST340			KPC-4
38	CAV1042	GCF_001908515.1	7	ST244		ID	KPC-2;KPC-2
39	CAV1217	GCF_001908715.1	5	ST340			KPC-4;KPC-4
40	CN1	GCF_001952875.1	3	ST392	I-E	IA/B*2	KPC-2
41	NY9	GCF_001952895.1	7	ST340			KPC-3
42	CR14	GCF_001952915.1	6	ST258			KPC-2
43	AR_0117	GCF_002055765.1	6	ST234	I-E*		KPC-3
44	AR_0115	GCF_002056385.1	5	ST258			KPC-3
45	AR_0098	GCF_002056475.1	5	ST258			KPC-2
46	WCHKP2	GCF_002164835.4	4	ST11			KPC-2;KPC-2;KPC-2
47	WCHKP3	GCF_002164855.2	5	ST11			KPC-2
48	AR_0112	GCF_002180155.1	6	ST258			KPC-3;KPC-3
49	AR_0129	GCF_002180295.1	6	ST258			KPC-3
50	AR_0126	GCF_002192315.1	4	ST45	I-E	Im6A	KPC-2
51	AR_0113	GCF_002192335.1	6	ST258			KPC-3;KPC-3
52	AR_0120	GCF_002197225.1	5	ST258			KPC-2
53	AR_0125	GCF_002197505.1	6	ST258			KPC-3;KPC-3
54	BIC-1	GCF_002243445.1	4	ST258			KPC-2
55	AUSMDU00008079	GCF_002249975.2	5	ST258			KPC-2
56	WCHKP2080	GCF_002257765.2	4	ST11			KPC-2
57	WCHKP13F2	GCF_002257935.4	3	ST36			KPC-2
58	WCHKP7E2	GCF_002258055.3	6	ST11			KPC-2
59	WCHKP8F4	GCF_002258145.4	4	ST11			KPC-2
60	FDAARGOS_444	GCF_002587165.1	5	ST11			KPC-2
61	WCHKP020037	GCF_002811305.2	5	ST11			KPC-2;KPC-2
62	WCHKP36	GCF_002811325.3	5	ST11			KPC-2
63	AUSMDU00003562	GCF_002812365.1	3	ST258			KPC-2
64	AUSMDU00008119	GCF_002812385.1	3	ST258			KPC-2;KPC-2
65	NU-CRE047	GCF_002812665.1	6	ST258			KPC-3
66	NR5632	GCF_002833425.1	3	ST307		ID	KPC-2*
67	KP1768	GCF_002833445.1	3	ST307		ID	KPC-2
68	KP1766	GCF_002833465.1	3	ST307		ID	KPC-2;KPC-2
69	KP69	GCF_002848545.1	5	ST11			KPC-2
70	JS187	GCF_002848565.1	5	ST11			KPC-2;VIM-1
71	F44	GCF_002848585.1	5	ST11			KPC-2
72	WCHKP015093	GCF_002852365.2	5	ST11			KPC-2
73	WCHKP020120	GCF_002852785.2	5	ST11			KPC-2
74	SCKP020079	GCF_002852975.3	6	ST11			KPC-2
75	SCKP020143	GCF_002853435.3	6	ST11			KPC-2
76	GD4	GCF_002893825.1	2	ST11			KPC-2
77	KPNIH50	GCF_002903005.1	6	ST252			KPC-2
78	KPNIH49	GCF_002903025.1	9	ST359		ID	KPC-2
79	KPNIH45	GCF_002918585.2	5	ST340			KPC-3;KPC-3;KPC-3
80	KPNIH48	GCF_002935085.1	7	ST252			KPC-2;KPC-2;KPC-2
81	NUHL30457	GCF_002944845.1	5	ST86		ID	KPC-2;NDM-1
82	BR7	GCF_002951555.1	2	ST437			KPC-2
83	BR21	GCF_002951595.1	3	ST437			KPC-2
84	AR_0363	GCF_002968475.1	11	ST258			KPC-2
85	AR_0361	GCF_002968495.1	8	ST258			KPC-2
86	AR_0096	GCF_003010735.1	6	ST2167		ID	KPC-3
87	BWHC1	GCF_003031505.1	3	ST258			KPC-2
88	WCHKP020098	GCF_003037005.2	5	ST11			KPC-2
89	WCHKP040035	GCF_003037325.3	4	ST11			KPC-2
90	WCHKP020115	GCF_003038135.2	4	ST11			KPC-2
91	WCHKP020030	GCF_003038215.3	6	ST11			KPC-2
92	AR438	GCF_003073675.1	5	ST512			KPC-3;KPC-3
93	TVGHCRE225	GCF_003203435.1	4	ST11			KPC-2
94	015625	GCF_003261955.3	5	ST11			KPC-12;KPC-12
95	SC-7	GCF_003286995.1	4	ST1660	I-E*		KPC-2
96	AR_362	GCF_003288375.1	4	ST258			KPC-2
97	F1	GCF_003367555.1	2	ST11			KPC-2
98	160111	GCF_003429545.1	7	ST11			KPC-2;OXA-48
99	AR_0097	GCF_003571645.1	6	ST3603		IA/B	KPC-3
100	GSU10-3	GCF_003584585.1	5	ST11			KPC-2
101	ST307PT04	GCF_003597695.1	3	ST307		ID	KPC-2
102	ST307PT02	GCF_003597715.1	2	ST307		ID	KPC-2
103	ST307PT03	GCF_003597735.1	3	ST307		ID	KPC-2
104	ST307PT01	GCF_003597755.1	3	ST307		ID	KPC-2
105	WCHKP115069	GCF_003711065.1	4	ST11			KPC-2
106	4743	GCF_003790485.1	7	ST1685			KPC-2
107	BJCFK909	GCF_003856475.1	5	ST11			KPC-2
108	cr-hvkp3	GCF_003932915.1	3	ST65		Im6A	KPC-2
109	F5	GCF_004119955.1	4	ST11			KPC-2
110	F77	GCF_004119975.1	4	ST11			KPC-2
111	F127	GCF_004119995.1	3	ST11			KPC-2
112	F132	GCF_004120075.1	4	ST3684			KPC-2
113	F138	GCF_004120095.1	4	ST11			KPC-2
114	WCHKP115068	GCF_004322795.1	6	ST11			KPC-12;KPC-12
115	ABFQB	GCF_004322995.1	4	ST35	I-E*		KPC-3;KPC-3
116	18CPO060	GCF_004332075.1	3	ST86		ID	KPC-2
117	ST23	GCF_004924315.1	3	ST23			KPC-2
118	CR-HvKP1	GCF_005853785.1	6	ST11			KPC-2
119	CR-HvKP5	GCF_005854025.1	6	ST11			KPC-2
120	CR-HvKP4	GCF_005854245.1	6	ST11			KPC-2
121	XJ-K1	GCF_006304565.1	4	ST11			KPC-2
122	L39_2	GCF_006494895.1	6	ST11			KPC-2
123	L482	GCF_006494915.1	6	ST11			KPC-2
124	37	GCF_007954925.2	6	ST11			KPC-2
125	36	GCF_007955015.2	6	ST11			KPC-2
126	12	GCF_007955105.2	6	ST11			KPC-2
127	KLP268	GCF_008121515.1	4	ST258			KPC-3*
128	KP65	GCF_008728415.1	3	ST11			KPC-2
129	KP58	GCF_008728695.1	6	ST11			KPC-2
130	BK13048	GCF_009025895.1	8	ST16		ID	KPC-14
131	13190	GCF_009497735.1	4	ST392	I-E	IA/B*2	KPC-2;VIM-1
132	11420	GCF_009497755.1	3	ST1265	I-E*	IA/B*2	KPC-2
133	C789	GCF_009684575.1	5	ST11			KPC-2
134	LC-1825/18	GCF_009738595.2	5	ST512			KPC-3*
135	KP19-2029	GCF_009833945.1	3	ST11	I-E*		KPC-2
136	XJ-K2	GCF_009834285.1	4	ST11			KPC-2
137	Kp36	GCF_009856585.1	5	ST11			KPC-2
138	KP-8788	GCF_009867115.1	3	ST258			KPC-3;KPC-3
139	LSH-KPN148	GCF_009914235.1	4	ST11			KPC-2
140	721005	GCF_009930975.1	4	ST11			KPC-2
141	283747	GCF_009931015.1	2	ST11			KPC-2
142	11305	GCF_009931095.1	2	ST147	I-E	IA/B	KPC-2
143	C2660	GCF_010183645.1	5	ST11			KPC-2;NDM-1
144	C2414	GCF_010183685.1	4	ST11			KPC-2;NDM-1
145	16HN-263	GCF_011066505.1	4	ST11			KPC-2
146	NU-CRE195	GCF_012029695.2	7	ST14	I-E*	IA/B	KPC-3
147	NU-CRE236	GCF_012029895.2	5	ST37			KPC-3;KPC-3
148	NU-CRE055	GCF_012029935.2	4	ST13	I-E*	Im6A	KPC-3
149	NU-CRE193	GCF_012029945.2	3	ST258			KPC-3
150	NU-CRE085	GCF_012029975.2	5	ST258			KPC-3
151	NU-CRE213	GCF_012030545.2	4	ST512			KPC-3
152	KPN55602	GCF_012169405.1	3	ST86		ID	KPC-2
153	39427	GCF_013305305.1	4	ST258			KPC-3
154	KP20194b2	GCF_013348885.1	6	ST11			KPC-2
155	KP20194f	GCF_013348905.1	6	ST11			KPC-2
156	KP20194c	GCF_013348925.1	6	ST11			KPC-2
157	KP20194d	GCF_013348945.1	6	ST11			KPC-2
158	KP20194e	GCF_013348965.1	6	ST11			KPC-2
159	KP20194c5	GCF_013348985.1	6	ST11			KPC-2
160	KP20194c4	GCF_013349005.1	6	ST11			KPC-2
161	KP20194c3	GCF_013349025.1	6	ST11			KPC-2
162	KP20194b	GCF_013349045.1	6	ST11			KPC-2
163	KP20194a2	GCF_013349065.1	6	ST11			KPC-2
164	KP20194a	GCF_013349085.1	6	ST11			KPC-2
165	19PDR22	GCF_013376535.2	8	ST11			KPC-2
166	KAM260	GCF_013426775.1	4	ST3026			KPC-2
167	Kp46564	GCF_013694425.1	5	ST147		IA/B*2	KPC-2;VIM-1
168	WCHKP090374	GCF_014041505.2	5	ST11			KPC-2
169	WCHKP090361	GCF_014041645.2	6	ST11			KPC-2
170	WCHKP090357	GCF_014041735.2	5	ST11			KPC-2
171	WCHKP090329	GCF_014041845.2	6	ST11			KPC-2
172	KP18069	GCF_014123345.1	4	ST15	I-E*	IA/B+ID	KPC-2
173	IDR1800050501-01-02	GCF_014170015.1	4	ST37			KPC-2
174	ent1077	GCF_014304835.1	4	ST65		Im6A	KPC-2
175	P35	GCF_014524525.1	7	ST15	I-E*	IA/B+ID	KPC-2
176	ENT1988	GCF_014725775.1	4	ST86		ID	KPC-2
177	GZ-1	GCF_014854815.1	4	ST11			KPC-2
178	33Kpn12	GCF_014883955.1	3	ST504			KPC-2
179	KP19-3088	GCF_014961485.1	4	ST2667			KPC-2;NDM-1
180	BTS	GCF_015022235.1	3	ST11-1LV			KPC-2
181	KP19-3023	GCF_015238555.1	4	ST2667			KPC-2;NDM-1
182	ZRKP04	GCF_015238655.1	6	ST11			KPC-2
183	ZRKP03	GCF_015238895.1	6	ST11			KPC-2
184	ZRKP02	GCF_015239135.1	6	ST11			KPC-2*
185	ZRKP01	GCF_015239295.1	6	ST11			KPC-2
186	FRPDR	GCF_015243235.1	7	ST11			KPC-2
187	CRKP66R	GCF_015277755.1	6	ST11			KPC-2
188	JX-CR-hvKP-10	GCF_015355875.1	5	ST11			KPC-2;KPC-2
189	JX-CR-hvKP-9	GCF_015355895.1	6	ST11			KPC-2;KPC-2
190	JX-CR-hvKP-7	GCF_015355915.1	6	ST11			KPC-2
191	JX-CR-hvKP-8	GCF_015355935.1	6	ST11			KPC-2
192	JX-CR-hvKP-6	GCF_015355955.1	3	ST23	I-E*		KPC-2
193	JX-CR-hvKP-5	GCF_015355975.1	3	ST23	I-E*		KPC-2
194	JX-CR-hvKP-4	GCF_015355995.1	6	ST11			KPC-2
195	JX-CR-hvKP-3	GCF_015356015.1	5	ST11			KPC-2
196	JX-CR-hvKP-2	GCF_015356035.1	6	ST11			KPC-2
197	JX-CR-hvKP-1	GCF_015356055.1	6	ST11			KPC-2
198	Sea Superman	GCF_015992265.1	3	ST11			KPC-2
199	Gordon	GCF_015992305.1	4	ST11			KPC-2
200	Olaf	GCF_015992325.1	3	ST11			KPC-2
201	Mrs. Puff	GCF_015992385.1	3	ST11			KPC-2
202	Patrick Star	GCF_015992405.1	3	ST11			KPC-2
203	CRKP52R	GCF_016403065.1	5	ST11			KPC-2
204	CRKP78R	GCF_016403085.1	6	ST11			KPC-2
205	59493	GCF_016772535.1	8	ST258			KPC-2
206	45706	GCF_016772555.1	4	ST258			KPC-2
207	42362	GCF_016772575.1	4	ST258			KPC-2
208	41968	GCF_016772595.1	4	ST258			KPC-3
209	RJBSI76	GCF_016774435.1	5	ST11			KPC-2
210	RJBSI76-pV	GCF_016774455.1	5	ST11			KPC-2
211	33Kpn22	GCF_016801375.1	6	ST258			KPC-3;KPC-3
212	KPN361	GCF_016804025.1	5	ST11			KPC-2
213	KPWX136	GCF_016812055.1	7	ST11			KPC-2;NDM-5
214	KP47693	GCF_016939535.1	5	ST101			KPC-2
215	KP51069	GCF_016939675.1	5	ST512			KPC-3
216	KP51248	GCF_016939695.1	4	ST101			KPC-2;KPC-2
217	KP52810	GCF_016939755.1	4	ST11			KPC-2
218	KP52813	GCF_016939775.1	7	ST846		ID	KPC-3
219	KPA4411	GCF_016939815.1	5	ST11			KPC-2
220	KPA9853	GCF_016939835.1	4	ST101			KPC-2
221	IR5726	GCF_017310345.1	4	ST11			KPC-2;OXA-48
222	IR1251	GCF_017310565.1	4	ST11			KPC-2;OXA-48
223	KP1517	GCF_017809835.1	4	ST11			KPC-2
224	MGH 39	GCF_018075085.1	4	ST1583		IA/B	KPC-3
225	KP1878	GCF_018075325.1	6	ST11			KPC-2
226	SW1780	GCF_018140905.1	3	ST11			KPC-2
227	KP2509	GCF_018279325.1	6	ST11			KPC-2;OXA-48
228	kpn-hnqyy	GCF_018314145.1	4	ST11			KPC-2;NDM-5
229	KP55	GCF_018336835.1	8	ST11			KPC-2*
230	DD521	GCF_018454365.1	5	ST2237	I-E*	IA/B+ID	KPC-2
231	KPCZA02	GCF_018831545.1	5	ST11			KPC-2
232	K186	GCF_018885345.1	4	ST437			KPC-2
233	V3	GCF_019038575.1	7	ST874-4LV		ID	KPC-2
234	CDI694	GCF_019107705.1	6	ST11			KPC-2
235	KP-426	GCF_019434255.1	7	ST11			KPC-2
236	KP-C76	GCF_019434275.1	6	ST11			KPC-2
237	KP-CT77	GCF_019434295.1	6	ST11			KPC-2
238	KPC-2	GCF_019444195.1	7	ST11			KPC-2;NDM-1
239	SH12	GCF_019444635.1	7	ST11			KPC-2
240	ZJ27003	GCF_019454345.1	3	ST23	I-E*		KPC-2
241	TUM12126	GCF_019702965.1	3	ST258			KPC-2
242	TUM12127	GCF_019702985.1	3	ST258			KPC-2
243	TUM12128	GCF_019703005.1	4	ST258			KPC-2;KPC-2
244	TUM12129	GCF_019703025.1	3	ST258			KPC-2
245	TUM12130	GCF_019703045.1	3	ST258			KPC-2
246	TUM12131	GCF_019703065.1	3	ST258			KPC-2
247	TUM12132	GCF_019703085.1	3	ST258			KPC-2
248	TUM12133	GCF_019703105.1	3	ST258			KPC-2
249	TUM12134	GCF_019703125.1	3	ST258			KPC-2;KPC-2
250	TUM12135	GCF_019703145.1	3	ST258			KPC-2;KPC-2
251	TUM12136	GCF_019703165.1	3	ST258			KPC-2
252	TUM12137	GCF_019703185.1	4	ST258			KPC-2;KPC-2
253	TUM12138	GCF_019703205.1	4	ST258			KPC-2
254	TUM12139	GCF_019703225.1	3	ST258			KPC-2
255	TUM12140	GCF_019703245.1	3	ST258			KPC-2;KPC-2
256	F726925	GCF_019793595.1	5	ST11			KPC-2
257	KP18-1	GCF_019823765.1	4	ST11			KPC-2
258	KP18-8	GCF_019823785.1	5	ST2237	I-E*	IA/B+ID	KPC-2
259	KP18-41	GCF_019823805.1	4	ST11			KPC-2
260	KP18-2050	GCF_019823835.1	5	ST11			KPC-2
261	KP18-238	GCF_019823855.1	5	ST11			KPC-2
262	KP18-2138	GCF_019823875.1	4	ST11			KPC-2
263	KP18-2113	GCF_019823895.1	4	ST2237	I-E*	ID	KPC-2
264	KP19-2196	GCF_019823915.1	5	ST11			KPC-2
265	KP18-2073	GCF_019823935.1	5	ST11			KPC-2
266	KP18-2172	GCF_019823955.1	4	ST11			KPC-2
267	1864	GCF_020405265.1	5	ST11			KPC-2
268	1632	GCF_020405285.1	5	ST11			KPC-2
269	KP1064WHY	GCF_020520185.1	5	ST11			KPC-2
270	KP18-2110-2	GCF_020535145.1	4	ST2667			KPC-2;NDM-1
271	KPC2	GCF_900622645.1	4	ST258			KPC-2

## Sheet: strains habroing CRISPR-Cas
	Strain	Contig	ST	Cas protein	Cas protein_Pos	Prediction_Cas	CRISPRs	Distances	Prediction_CRISPRs	Type I R-M	blaKPC
1	NTUH-K2044	NC_012731.1	ST23	NC_012731.1@39	[3002651, 3010944]	I-E*	['NC_012731.1_1']	[414, 48]	['I-E', 'I-E']
2	1084	NC_018522.1	ST23	NC_018522.1@30	[2320720, 2329014]	I-E*	['NC_018522.1_1', 'NC_018522.1_2']	[414, 48]	['I-E', 'I-E']
3	KP33	NZ_AP018747.1	ST14	NZ_AP018747.1@28	[1920355, 1928648]	I-E*	['NZ_AP018747.1_1', 'NZ_AP018747.1_2']	[413, 48]	['I-E', 'I-E']	IA/B+ID
4	KP64	NZ_AP018750.1	ST14	NZ_AP018750.1@28	[1989123, 1997416]	I-E*	['NZ_AP018750.1_1', 'NZ_AP018750.1_2']	[413, 48]	['I-E', 'I-E']	IA/B+ID
5	KP67	NZ_AP018753.1	ST14	NZ_AP018753.1@28	[1989122, 1997415]	I-E*	['NZ_AP018753.1_1', 'NZ_AP018753.1_2']	[413, 48]	['I-E', 'I-E']	IA/B+ID
6	JUNP254	NZ_AP021880.1	ST147	NZ_AP021880.1@12	[1042859, 1052243]	I-E	['NZ_AP021880.1_1']	[97]	['I-E']	IA/B
7	MH15-269M	NZ_AP023337.1	ST273	NZ_AP023337.1@11	[1007501, 1016885]	I-E	['NZ_AP023337.1_1']	[97]	['I-E']	IA/B*2
8	KSB1_9A	NZ_AP024173.1	ST2999	NZ_AP024173.1@11	[983133, 992518]	I-E	['NZ_AP024173.1_1']	[98]	['I-E']	ID
9	PittNDM01	NZ_CP006798.1	ST14	NZ_CP006798.1@17	[1170953, 1179246]	I-E*	['NZ_CP006798.1_1', 'NZ_CP006798.1_2']	[48, 413]	['I-E', 'I-E']	IA/B+ID
10	KPNIH27	NZ_CP007731.1	ST34	NZ_CP007731.1@58	[4180027, 4189410]	I-E	['NZ_CP007731.1_1']	[97]	['I-E']		KPC-2
11	PMK1	NZ_CP008929.1	ST15	NZ_CP008929.1@60	[4766905, 4775198]	I-E*	['NZ_CP008929.1_1', 'NZ_CP008929.1_2']	[48, 413]	['I-E', 'I-E']	ID
12	ATCC 43816 KPPR1	NZ_CP009208.1	ST493	NZ_CP009208.1@9	[384801, 393094]	I-E*	['NZ_CP009208.1_1', 'NZ_CP009208.1_2']	[413, 48]	['I-E', 'I-E']
13	KPNIH31	NZ_CP009876.1	ST392	NZ_CP009876.1@58	[4115118, 4124502]	I-E	['NZ_CP009876.1_1']	[97]	['I-E']	IA/B*2	KPC-2
14	CAV1344	NZ_CP011624.1	ST941	NZ_CP011624.1@45	[3282493, 3291877]	I-E	['NZ_CP011624.1_1']	[97]	['I-E']		KPC-2
15	KP5	NZ_CP012426.1	ST147	NZ_CP012426.1@50	[3867383, 3876767]	I-E	['NZ_CP012426.1_1']	[97]	['I-E']	IA/B*2
16	TGH8	NZ_CP012743.1	ST383	NZ_CP012743.1@12	[1160213, 1169597]	I-E	['NZ_CP012743.1_1']	[97]	['I-E']	ID
17	TGH10	NZ_CP012744.1	ST383	NZ_CP012744.1@12	[1058405, 1067789]	I-E	['NZ_CP012744.1_1']	[97]	['I-E']	ID
18	TGH13	NZ_CP012745.1	ST147	NZ_CP012745.1@16	[1261539, 1270923]	I-E	['NZ_CP012745.1_1']	[97]	['I-E']	IA/B*2
19	KP617	NZ_CP012753.1	ST14	NZ_CP012753.1@11	[555704, 565197]	I-E*	['NZ_CP012753.1_1', 'NZ_CP012753.1_2']	[413, 48]	['I-E', 'I-E']	IA/B+ID
20	CAV1193	NZ_CP013322.1	ST941	NZ_CP013322.1@45	[3302639, 3312023]	I-E	['NZ_CP013322.1_1']	[97]	['I-E']		KPC-2
21	J1	NZ_CP013711.1	ST111	NZ_CP013711.1@64	[5073060, 5081353]	I-E*	['NZ_CP013711.1_1', 'NZ_CP013711.1_2']	[48, 413]	['I-E', 'I-E']	ID
22	NUHL24835	NZ_CP014004.1	ST14	NZ_CP014004.1@10	[540817, 549110]	I-E*	['NZ_CP014004.1_1', 'NZ_CP014004.1_2']	[413, 48]	['I-E', 'I-E']
23	RJF293	NZ_CP014008.1	ST374	NZ_CP014008.1@41	[2991801, 3001158]	I-E*	['NZ_CP014008.1_1', 'NZ_CP014008.1_2']	[48, 413]	['I-E', 'I-E']	IA/B
24	RJF999	NZ_CP014010.1	ST23	NZ_CP014010.1@40	[3053752, 3062045]	I-E*	['NZ_CP014010.1_1', 'NZ_CP014010.1_2']	[48, 413]	['I-E', 'I-E']
25	FDAARGOS_156	NZ_CP014123.1	ST13	NZ_CP014123.1@27	[2146114, 2154407]	I-E*	['NZ_CP014123.1_1', 'NZ_CP014123.1_2']	[413, 48]	['I-E', 'I-E']	Im6A
26	AATZP	NZ_CP014755.1	ST147	NZ_CP014755.1@60	[4236628, 4246012]	I-E	['NZ_CP014755.1_1']	[97]	['I-E']	IA/B*2+ID
27	Kpn223	NZ_CP015025.1	ST273	NZ_CP015025.1@58	[4267612, 4276996]	I-E	['NZ_CP015025.1_1']	[97]	['I-E']	IA/B
28	ATCC 35657	NZ_CP015134.1	ST505	NZ_CP015134.1@56	[4304405, 4312698]	I-E*	['NZ_CP015134.1_1', 'NZ_CP015134.1_2']	[48, 413]	['I-E', 'I-E']	ID
29	CN1	NZ_CP015382.1	ST392	NZ_CP015382.1@12	[1059564, 1068948]	I-E	['NZ_CP015382.1_1']	[97]	['I-E']	IA/B*2	KPC-2
30	SKGH01	NZ_CP015500.1	ST147	NZ_CP015500.1@11	[829044, 840136]	I-E	['NZ_CP015500.1_1']	[297]	['I-E']	IA/B
31	BR	NZ_CP015990.1	ST15	NZ_CP015990.1@39	[2944712, 2953005]	I-E*	['NZ_CP015990.1_1', 'NZ_CP015990.1_2']	[48, 413]	['I-E', 'I-E']	IA/B+ID	KPC-2;KPC-2
32	ED2	NZ_CP016813.1	ST23	NZ_CP016813.1@35	[2699161, 2707454]	I-E*	['NZ_CP016813.1_1', 'NZ_CP016813.1_2']	[413, 48]	['I-E', 'I-E']
33	ED23	NZ_CP016814.1	ST23	NZ_CP016814.1@40	[3048262, 3056555]	I-E*	['NZ_CP016814.1_1', 'NZ_CP016814.1_2']	[48, 413]	['I-E', 'I-E']
34	11	NZ_CP016923.1	ST14	NZ_CP016923.1@56	[4326074, 4334367]	I-E*	['NZ_CP016923.1_1', 'NZ_CP016923.1_2']	[413, 48]	['I-E', 'I-E']
35	23	NZ_CP016926.1	ST412	NZ_CP016926.1@63	[4886193, 4894486]	I-E*	['NZ_CP016926.1_1', 'NZ_CP016926.1_2']	[413, 48]	['I-E', 'I-E']	ID
36	KP36M	NZ_CP017777.1	ST15	NZ_CP017777.1@40	[3070822, 3079115]	I-E*	['NZ_CP017777.1_1', 'NZ_CP017777.1_2']	[48, 413]	['I-E', 'I-E']	IA/B+ID*5
37	CAV1016	NZ_CP017934.1	ST45	NZ_CP017934.1@57	[4380019, 4389403]	I-E	['NZ_CP017934.1_1']	[95]	['I-E']	Im6A	KPC-2
38	825795-1	NZ_CP017985.1	ST147	NZ_CP017985.1@12	[1048453, 1057837]	I-E	['NZ_CP017985.1_1']	[97]	['I-E']	IA/B*2
39	P1428	NZ_CP017994.1	ST23	NZ_CP017994.1@6	[341392, 349685]	I-E*	['NZ_CP017994.1_1', 'NZ_CP017994.1_2']	[48, 413]	['I-E', 'I-E']
40	Kp_Goe_822579	NZ_CP018140.1	ST147	NZ_CP018140.1@12	[1048465, 1057849]	I-E	['NZ_CP018140.1_1']	[97]	['I-E']	IA/B*2
41	Kp_Goe_149473	NZ_CP018686.1	ST147	NZ_CP018686.1@12	[1048453, 1057837]	I-E	['NZ_CP018686.1_1']	[97]	['I-E']	IA/B*2
42	Kp_Goe_149832	NZ_CP018695.1	ST147	NZ_CP018695.1@12	[1048453, 1057837]	I-E	['NZ_CP018695.1_1']	[97]	['I-E']	IA/B*2
43	Kp_Goe_827024	NZ_CP018701.1	ST147	NZ_CP018701.1@12	[1048453, 1057837]	I-E	['NZ_CP018701.1_1']	[97]	['I-E']	IA/B*2
44	Kp_Goe_827026	NZ_CP018707.1	ST147	NZ_CP018707.1@12	[1048453, 1057837]	I-E	['NZ_CP018707.1_1']	[97]	['I-E']	IA/B*2
45	Kp_Goe_152021	NZ_CP018713.1	ST147	NZ_CP018713.1@12	[1048453, 1057837]	I-E	['NZ_CP018713.1_1']	[97]	['I-E']	IA/B*2
46	KP_Goe_828304	NZ_CP018719.1	ST147	NZ_CP018719.1@12	[1048453, 1057837]	I-E	['NZ_CP018719.1_1']	[97]	['I-E']	IA/B*2
47	RJA166	NZ_CP019047.1	ST23	NZ_CP019047.1@30	[2256465, 2264758]	I-E*	['NZ_CP019047.1_1', 'NZ_CP019047.1_2']	[413, 48]	['I-E', 'I-E']
48	GN-2	NZ_CP019160.1	ST485	NZ_CP019160.1@55	[4305986, 4315370]	I-E	['NZ_CP019160.1_1']	[95]	['I-E']	IA/B
49	AR_0117	NZ_CP020061.1	ST234	NZ_CP020061.1@17	[1366663, 1374956]	I-E*	['NZ_CP020061.1_1', 'NZ_CP020061.1_2']	[413, 48]	['I-E', 'I-E']		KPC-3
50	AR_0068	NZ_CP020067.1	ST14	NZ_CP020067.1@62	[4646082, 4654375]	I-E*	['NZ_CP020067.1_1', 'NZ_CP020067.1_2']	[413, 48]	['I-E', 'I-E']
51	KPN528	NZ_CP020853.1	ST14	NZ_CP020853.1@42	[3322718, 3331011]	I-E*	['NZ_CP020853.1_1', 'NZ_CP020853.1_2']	[50, 413]	['I-E', 'I-E']	IA/B+ID
52	AR_0158	NZ_CP021696.1	ST163	NZ_CP021696.1@41	[2638257, 2647641]	I-E	['NZ_CP021696.1_1']	[97]	['I-E']	Im6A
53	AR_0143	NZ_CP021708.1	ST14	NZ_CP021708.1@14	[1111403, 1119696]	I-E*	['NZ_CP021708.1_1', 'NZ_CP021708.1_2']	[413, 48]	['I-E', 'I-E']	IA/B+ID
54	AR_0126	NZ_CP021740.1	ST45	NZ_CP021740.1@65	[4967195, 4976579]	I-E	['NZ_CP021740.1_1']	[95]	['I-E']	Im6A	KPC-2
55	AR_0138	NZ_CP021757.1	ST147	NZ_CP021757.1@32	[2124813, 2134197]	I-E	['NZ_CP021757.1_1']	[97]	['I-E']	IA/B
56	AR_0145	NZ_CP021939.1	ST147	NZ_CP021939.1@67	[5056827, 5066211]	I-E	['NZ_CP021939.1_1']	[97]	['I-E']
57	AR_0152	NZ_CP021944.1	ST147	NZ_CP021944.1@17	[1210930, 1220314]	I-E	['NZ_CP021944.1_1']	[97]	['I-E']	IA/B*2
58	19051	NZ_CP022023.1	ST15	NZ_CP022023.1@61	[4883822, 4892115]	I-E*	['NZ_CP022023.1_1', 'NZ_CP022023.1_2']	[48, 413]	['I-E', 'I-E']	ID
59	DHQP1605752_NV	NZ_CP022127.1	ST15	NZ_CP022127.1@58	[4779958, 4788251]	I-E*	['NZ_CP022127.1_1', 'NZ_CP022127.1_2']	[413, 48]	['I-E', 'I-E']
60	CDC 0106	NZ_CP022611.1	ST14	NZ_CP022611.1@5	[118922, 127215]	I-E*	['NZ_CP022611.1_1', 'NZ_CP022611.1_2']	[413, 48]	['I-E', 'I-E']	IA/B+ID
61	CCUG 70742	NZ_CP023249.1	ST147	NZ_CP023249.1@62	[5059217, 5068601]	I-E	['NZ_CP023249.1_1']	[97]	['I-E']	IA/B*2
62	4/1-2	NZ_CP023839.1	ST147	NZ_CP023839.1@14	[1063712, 1073096]	I-E	['NZ_CP023839.1_1']	[97]	['I-E']	IA/B*2+ID*2
63	FDAARGOS_439	NZ_CP023913.1	ST147	NZ_CP023913.1@1	[37602, 46986]	I-E	['NZ_CP023913.1_1']	[97]	['I-E']	IA/B*2
64	DA48896	NZ_CP024429.1	ST147	NZ_CP024429.1@62	[4294148, 4303532]	I-E	['NZ_CP024429.1_1']	[97]	['I-E']	IA/B
65	QS17-0161	NZ_CP024458.1	ST45	NZ_CP024458.1@51	[3633864, 3643248]	I-E	['NZ_CP024458.1_1']	[95]	['I-E']	Im6A
66	CRKP-2297	NZ_CP024834.1	ST147	NZ_CP024834.1@8	[568200, 577584]	I-E	['NZ_CP024834.1_1']	[97]	['I-E']	IA/B
67	CRKP-1215	NZ_CP024838.1	ST147	NZ_CP024838.1@40	[3226327, 3235711]	I-E	['NZ_CP024838.1_1']	[97]	['I-E']	IA/B
68	NH25	NZ_CP024874.1	ST15	NZ_CP024874.1@12	[909592, 917885]	I-E*	['NZ_CP024874.1_1', 'NZ_CP024874.1_2']	[413, 48]	['I-E', 'I-E']	ID
69	NH54	NZ_CP024916.1	ST147	NZ_CP024916.1@59	[4301641, 4311025]	I-E	['NZ_CP024916.1_1']	[97]	['I-E']	IA/B*2
70	SGH10	NZ_CP025080.1	ST23	NZ_CP025080.1@30	[2376143, 2384436]	I-E*	['NZ_CP025080.1_1', 'NZ_CP025080.1_2']	[413, 48]	['I-E', 'I-E']	ID
71	HZW25	NZ_CP025211.1	ST34	NZ_CP025211.1@2	[62701, 72084]	I-E	['NZ_CP025211.1_1']	[97]	['I-E']	ID
72	2N3	NZ_CP025541.3	ST111	NZ_CP025541.3@44	[3093803, 3102096]	I-E*	['NZ_CP025541.3_1', 'NZ_CP025541.3_2']	[48, 413]	['I-E', 'I-E']
73	K2044	NZ_CP026011.1	ST23	NZ_CP026011.1@29	[2203133, 2211426]	I-E*	['NZ_CP026011.1_1', 'NZ_CP026011.1_2']	[413, 48]	['I-E', 'I-E']
74	13190	NZ_CP026017.1	ST392	NZ_CP026017.1@12	[1042791, 1052175]	I-E	['NZ_CP026017.1_1']	[97]	['I-E']	IA/B*2
75	11492	NZ_CP026021.1	ST23	NZ_CP026021.1@28	[2252549, 2260842]	I-E*	['NZ_CP026021.1_1', 'NZ_CP026021.1_2']	[413, 48]	['I-E', 'I-E']
76	11420	NZ_CP026023.1	ST1265	NZ_CP026023.1@31	[2378154, 2386447]	I-E*	['NZ_CP026023.1_1', 'NZ_CP026023.1_2']	[413, 48]	['I-E', 'I-E']	IA/B*2	KPC-2
77	AR_0066	NZ_CP026751.1	ST14	NZ_CP026751.1@3	[47744, 56037]	I-E*	['NZ_CP026751.1_1', 'NZ_CP026751.1_2']	[413, 48]	['I-E', 'I-E']	IA/B+ID
78	1_GR_13	NZ_CP027042.1	ST147	NZ_CP027042.1@11	[1030942, 1040326]	I-E	['NZ_CP027042.1_1']	[97]	['I-E']	IA/B*2
79	KPHS1249	NZ_CP027189.1	ST23	NZ_CP027189.1@40	[3249788, 3258081]	I-E*	['NZ_CP027189.1_1', 'NZ_CP027189.1_2']	[413, 48]	['I-E', 'I-E']
80	CFSAN054111	NZ_CP028176.1	ST15	NZ_CP028176.1@57	[4472378, 4480671]	I-E*	['NZ_CP028176.1_1', 'NZ_CP028176.1_2']	[413, 48]	['I-E', 'I-E']	ID*2
81	SCM96	NZ_CP028716.1	ST15	NZ_CP028716.1@44	[3716021, 3724314]	I-E*	['NZ_CP028716.1_1', 'NZ_CP028716.1_2']	[48, 413]	['I-E', 'I-E']	ID
82	3214	NZ_CP028850.1	ST23	NZ_CP028850.1@32	[2582779, 2591071]	I-E*	['NZ_CP028850.1_1', 'NZ_CP028850.1_2']	[413, 48]	['I-E', 'I-E']	ID
83	AR_0153	NZ_CP028932.1	ST14	NZ_CP028932.1@71	[5265580, 5273873]	I-E*	['NZ_CP028932.1_1', 'NZ_CP028932.1_2']	[413, 48]	['I-E', 'I-E']	IA/B+ID
84	AR376	NZ_CP029137.1	ST15	NZ_CP029137.1@44	[3346318, 3354611]	I-E*	['NZ_CP029137.1_1', 'NZ_CP029137.1_2']	[48, 413]	['I-E', 'I-E']	IA/B+ID
85	DA33140	NZ_CP029582.1	ST147	NZ_CP029582.1@12	[977331, 986715]	I-E	['NZ_CP029582.1_1']	[97]	['I-E']	IA/B*2+ID*2
86	DA12090	NZ_CP030072.1	ST14	NZ_CP030072.1@39	[3022572, 3030865]	I-E*	['NZ_CP030072.1_1', 'NZ_CP030072.1_2']	[48, 413]	['I-E', 'I-E']	IA/B
87	SC-7	NZ_CP030269.1	ST1660	NZ_CP030269.1@9	[406101, 414394]	I-E*	['NZ_CP030269.1_1', 'NZ_CP030269.1_2']	[413, 48]	['I-E', 'I-E']
88	11305	NZ_CP030315.1	ST147	NZ_CP030315.1@12	[1044775, 1054159]	I-E	['NZ_CP030315.1_1']	[97]	['I-E']	IA/B	KPC-2
89	INF125-sc-2279943	NZ_CP031795.1	ST45	NZ_CP031795.1@12	[1038940, 1048324]	I-E	['NZ_CP031795.1_1']	[95]	['I-E']	Im6A
90	INF235-sc-2280127	NZ_CP031817.1	ST253	NZ_CP031817.1@11	[1019153, 1028537]	I-E	['NZ_CP031817.1_1']	[97]	['I-E']	IA/B+ID
91	AR_0046	NZ_CP032222.1	ST147	NZ_CP032222.1@45	[2792122, 2801506]	I-E	['NZ_CP032222.1_1']	[97]	['I-E']	IA/B*2
92	INF237	NZ_CP032833.1	ST91 (subsp. ozaenae)	NZ_CP032833.1@25	[2038790, 2047085]	I-E*	['NZ_CP032833.1_1', 'NZ_CP032833.1_2']	[1190, 48]	['I-E', 'I-E']	IA/B+ID
93	KP_NORM_BLD_2014_104014	NZ_CP034045.1	ST15	NZ_CP034045.1@29	[2256623, 2264916]	I-E*	['NZ_CP034045.1_1', 'NZ_CP034045.1_2']	[413, 48]	['I-E', 'I-E']	IA/B+ID
94	KP17-15	NZ_CP034076.1	ST15	NZ_CP034076.1@27	[2285078, 2293371]	I-E*	['NZ_CP034076.1_1', 'NZ_CP034076.1_2']	[413, 48]	['I-E', 'I-E']	IA/B+ID
95	KP17-16	NZ_CP034077.1	ST15	NZ_CP034077.1@27	[2285078, 2293371]	I-E*	['NZ_CP034077.1_1', 'NZ_CP034077.1_2']	[413, 48]	['I-E', 'I-E']	IA/B+ID
96	R210-2	NZ_CP034082.1	ST23	NZ_CP034082.1@30	[2372381, 2380674]	I-E*	['NZ_CP034082.1_1', 'NZ_CP034082.1_2']	[413, 48]	['I-E', 'I-E']
97	NH34	NZ_CP034408.1	ST14	NZ_CP034408.1@17	[1212825, 1221116]	I-E*	['NZ_CP034408.1_1', 'NZ_CP034408.1_2']	[48, 413]	['I-E', 'I-E']	IA/B+ID
98	LH375	NZ_CP035196.1	ST1315	NZ_CP035196.1@4	[158779, 168163]	I-E	['NZ_CP035196.1_1']	[97]	['I-E']	IA/B
99	LH94	NZ_CP035202.1	ST39	NZ_CP035202.1@5	[197894, 207278]	I-E	['NZ_CP035202.1_1']	[97]	['I-E']	IA/B
100	TH164	NZ_CP035210.1	ST873	NZ_CP035210.1@64	[5184260, 5193644]	I-E	['NZ_CP035210.1_1']	[97]	['I-E']	Im6A
101	AP8555	NZ_CP035383.1	ST23	NZ_CP035383.1@29	[2369052, 2377345]	I-E*	['NZ_CP035383.1_1', 'NZ_CP035383.1_2']	[413, 48]	['I-E', 'I-E']
102	B31	NZ_CP035929.1	ST15	NZ_CP035929.1@29	[2220131, 2228424]	I-E*	['NZ_CP035929.1_1', 'NZ_CP035929.1_2']	[413, 48]	['I-E', 'I-E']	IA/B+ID*3
103	BA1559	NZ_CP036187.1	ST15	NZ_CP036187.1@34	[2902338, 2910307]	I-E*	['NZ_CP036187.1_1', 'NZ_CP036187.1_2']	[736, 48]	['I-E', 'I-E']	ID
104	BA34918	NZ_CP036190.1	ST23	NZ_CP036190.1@9	[437760, 446049]	I-E*	['NZ_CP036190.1_1', 'NZ_CP036190.1_2']	[412, 48]	['I-E', 'I-E']	ID*2
105	BP327	NZ_CP036335.1	ST15	NZ_CP036335.1@11	[893379, 901671]	I-E*	['NZ_CP036335.1_1', 'NZ_CP036335.1_2']	[413, 48]	['I-E', 'I-E']	ID
106	ABFQB	NZ_CP036438.1	ST35	NZ_CP036438.1@63	[5106765, 5115057]	I-E*	['NZ_CP036438.1_2', 'NZ_CP036438.1_3']	[48, 413]	['I-E', 'I-E']		KPC-3;KPC-3
107	ABFPV	NZ_CP036442.1	ST45	NZ_CP036442.1@57	[4406732, 4416116]	I-E	['NZ_CP036442.1_1']	[95]	['I-E']	Im6A
108	KpvST15_NDM	NZ_CP040593.1	ST15	NZ_CP040593.1@51	[3926343, 3934636]	I-E*	['NZ_CP040593.1_1', 'NZ_CP040593.1_2']	[413, 48]	['I-E', 'I-E']	ID*2
109	KpvST147B_SE1_1_NDM	NZ_CP040724.1	ST147	NZ_CP040724.1@31	[1841248, 1850632]	I-E	['NZ_CP040724.1_1']	[97]	['I-E']	IA/B*2
110	RJY9645	NZ_CP041353.1	ST35	NZ_CP041353.1@29	[2187735, 2196027]	I-E*	['NZ_CP041353.1_1', 'NZ_CP041353.1_2']	[413, 48]	['I-E', 'I-E']
111	C51	NZ_CP042481.1	ST12	NZ_CP042481.1@58	[4502247, 4511631]	I-E	['NZ_CP042481.1_1']	[97]	['I-E']
112	FDAARGOS_630	NZ_CP044039.1	ST147	NZ_CP044039.1@66	[4915147, 4924531]	I-E	['NZ_CP044039.1_1']	[97]	['I-E']	IA/B*2+ID
113	WSD411	NZ_CP045674.1	ST15	NZ_CP045674.1@32	[2291908, 2300201]	I-E*	['NZ_CP045674.1_1', 'NZ_CP045674.1_2']	[413, 48]	['I-E', 'I-E']	ID*2
114	TK421	NZ_CP045694.1	ST34-2LV	NZ_CP045694.1@15	[1142389, 1151773]	I-E	['NZ_CP045694.1_1']	[97]	['I-E']
115	BD_DM_782	NZ_CP046381.1	ST15	NZ_CP046381.1@29	[2206603, 2214896]	I-E*	['NZ_CP046381.1_1', 'NZ_CP046381.1_2']	[413, 48]	['I-E', 'I-E']	IA/B
116	BD_DM_697	NZ_CP046939.1	ST15	NZ_CP046939.1@29	[2206604, 2214897]	I-E*	['NZ_CP046939.1_1', 'NZ_CP046939.1_2']	[413, 48]	['I-E', 'I-E']	IA/B+ID
117	BD_DM_914	NZ_CP046949.1	ST15	NZ_CP046949.1@29	[2250285, 2258578]	I-E*	['NZ_CP046949.1_1', 'NZ_CP046949.1_2']	[413, 48]	['I-E', 'I-E']	IA/B+ID
118	N16-03892	NZ_CP047271.1	ST1454	NZ_CP047271.1@11	[1016291, 1025674]	I-E	['NZ_CP047271.1_1']	[97]	['I-E']
119	Kpn 1693	NZ_CP047595.1	ST23	NZ_CP047595.1@30	[2313192, 2321485]	I-E*	['NZ_CP047595.1_1', 'NZ_CP047595.1_2']	[413, 48]	['I-E', 'I-E']
120	KUH-KPNHVF1	NZ_CP047675.1	ST23	NZ_CP047675.1@42	[3047114, 3055188]	I-E*	['NZ_CP047675.1_1', 'NZ_CP047675.1_2']	[48, 632]	['I-E', 'I-E']
121	KUH-KPNHVL1	NZ_CP047677.1	ST23	NZ_CP047677.1@42	[3051491, 3059565]	I-E*	['NZ_CP047677.1_1', 'NZ_CP047677.1_2']	[48, 632]	['I-E', 'I-E']
122	Kpn-14	NZ_CP047700.1	ST376	NZ_CP047700.1@12	[1030595, 1039979]	I-E	['NZ_CP047700.1_1']	[97]	['I-E']	ID
123	47733	NZ_CP050360.1	ST147	NZ_CP050360.1@36	[2556974, 2566358]	I-E	['NZ_CP050360.1_1']	[97]	['I-E']	IA/B
124	51015	NZ_CP050376.1	ST15	NZ_CP050376.1@40	[3165693, 3173986]	I-E*	['NZ_CP050376.1_1', 'NZ_CP050376.1_2']	[48, 413]	['I-E', 'I-E']	ID
125	Bckp206	NZ_CP050845.1	ST228	NZ_CP050845.1@11	[1006144, 1015528]	I-E	['NZ_CP050845.1_1']	[97]	['I-E']
126	P35	NZ_CP053035.1	ST15	NZ_CP053035.1@30	[2159702, 2167995]	I-E*	['NZ_CP053035.1_1', 'NZ_CP053035.1_2']	[416, 48]	['I-E', 'I-E']	IA/B+ID	KPC-2
127	BA10835	NZ_CP053765.1	ST2096	NZ_CP053765.1@33	[2335733, 2344026]	I-E*	['NZ_CP053765.1_1', 'NZ_CP053765.1_2']	[413, 48]	['I-E', 'I-E']	IA/B+ID
128	BP3636	NZ_CP053771.1	ST2096	NZ_CP053771.1@5	[125833, 134126]	I-E*	['NZ_CP053771.1_1', 'NZ_CP053771.1_2']	[413, 48]	['I-E', 'I-E']	IA/B+ID
129	KCJ3K307	NZ_CP054400.1	ST1967	NZ_CP054400.1@13	[1060672, 1070056]	I-E	['NZ_CP054400.1_1']	[97]	['I-E']
130	KCJ3K292	NZ_CP054403.1	ST1967	NZ_CP054403.1@13	[1060672, 1070056]	I-E	['NZ_CP054403.1_1']	[97]	['I-E']
131	KCJ3K293	NZ_CP054406.1	ST1967	NZ_CP054406.1@13	[1060672, 1070056]	I-E	['NZ_CP054406.1_1']	[97]	['I-E']
132	RHBSTW-00472	NZ_CP055509.1	ST3705	NZ_CP055509.1@13	[1068335, 1076355]	I-E	['NZ_CP055509.1_1']	[97]	['I-E']
133	RHBSTW-00832	NZ_CP056307.1	ST3705	NZ_CP056307.1@13	[1107462, 1115482]	I-E	['NZ_CP056307.1_1']	[97]	['I-E']
134	RHBSTW-00807	NZ_CP056329.1	ST1777	NZ_CP056329.1@10	[1016466, 1025849]	I-E	['NZ_CP056329.1_1']	[98]	['I-E']
135	RHBSTW-00128	NZ_CP056830.1	ST45	NZ_CP056830.1@12	[1040043, 1049427]	I-E	['NZ_CP056830.1_1']	[95]	['I-E']	Im6A
136	RHBSTW-00066	NZ_CP056878.1	ST111	NZ_CP056878.1@26	[2185176, 2193469]	I-E*	['NZ_CP056878.1_1', 'NZ_CP056878.1_2']	[413, 48]	['I-E', 'I-E']
137	RHBSTW-00062	NZ_CP056883.1	ST111	NZ_CP056883.1@26	[2183696, 2191989]	I-E*	['NZ_CP056883.1_1', 'NZ_CP056883.1_2']	[413, 48]	['I-E', 'I-E']
138	RHB26-C08	NZ_CP057459.1	ST45	NZ_CP057459.1@12	[1055418, 1064802]	I-E	['NZ_CP057459.1_1']	[95]	['I-E']	Im6A
139	KP486	NZ_CP058358.1	ST111	NZ_CP058358.1@26	[2289306, 2297599]	I-E*	['NZ_CP058358.1_1', 'NZ_CP058358.1_2']	[413, 48]	['I-E', 'I-E']
140	KP77	NZ_CP058361.1	ST111	NZ_CP058361.1@27	[2206693, 2214986]	I-E*	['NZ_CP058361.1_1', 'NZ_CP058361.1_2']	[413, 48]	['I-E', 'I-E']
141	Kp46596	NZ_CP059312.1	ST147	NZ_CP059312.1@12	[1045679, 1055063]	I-E	['NZ_CP059312.1_1']	[97]	['I-E']	IA/B*2
142	Kp46564	NZ_CP059317.1	ST147	NZ_CP059317.1@12	[1042742, 1052126]	I-E	['NZ_CP059317.1_1']	[97]	['I-E']	IA/B*2	KPC-2
143	KP18069	NZ_CP059889.1	ST15	NZ_CP059889.1@27	[2315610, 2323903]	I-E*	['NZ_CP059889.1_1', 'NZ_CP059889.1_2']	[413, 48]	['I-E', 'I-E']	IA/B+ID	KPC-2
144	BA2105	NZ_CP060421.1	ST42	NZ_CP060421.1@13	[1051778, 1061162]	I-E	['NZ_CP060421.1_1']	[97]	['I-E']	ID
145	HKP0067	NZ_CP061053.1	ST147	NZ_CP061053.1@12	[1046142, 1055526]	I-E	['NZ_CP061053.1_1']	[97]	['I-E']	IA/B*2
146	HKP0018	NZ_CP061062.1	ST147	NZ_CP061062.1@6	[192108, 201492]	I-E	['NZ_CP061062.1_1']	[97]	['I-E']	IA/B*2
147	NU-CRE195	NZ_CP061389.1	ST14	NZ_CP061389.1@28	[2374470, 2382763]	I-E*	['NZ_CP061389.1_1', 'NZ_CP061389.1_2']	[413, 48]	['I-E', 'I-E']	IA/B	KPC-3
148	NU-CRE055	NZ_CP061404.1	ST13	NZ_CP061404.1@44	[2966978, 2975271]	I-E*	['NZ_CP061404.1_1', 'NZ_CP061404.1_2']	[48, 412]	['I-E', 'I-E']	Im6A	KPC-3
149	IR5065	NZ_CP061948.1	ST383	NZ_CP061948.1@12	[1031494, 1040878]	I-E	['NZ_CP061948.1_1']	[97]	['I-E']	ID
150	IR5086	NZ_CP061975.1	ST147	NZ_CP061975.1@12	[1044774, 1054158]	I-E	['NZ_CP061975.1_1']	[97]	['I-E']	IA/B*2
151	CriePir197	NZ_CP062997.1	ST26	NZ_CP062997.1@12	[1001432, 1010816]	I-E	['NZ_CP062997.1_1']	[97]	['I-E']
152	HKU57	NZ_CP063215.1	ST15	NZ_CP063215.1@29	[2160872, 2169165]	I-E*	['NZ_CP063215.1_1', 'NZ_CP063215.1_2']	[413, 48]	['I-E', 'I-E']	IA/B+ID
153	MAR14-456	NZ_CP063277.1	ST23	NZ_CP063277.1@34	[2570102, 2578395]	I-E*	['NZ_CP063277.1_1', 'NZ_CP063277.1_2']	[413, 48]	['I-E', 'I-E']
154	BS361-1	NZ_CP063885.1	ST1565	NZ_CP063885.1@9	[862525, 871909]	I-E	['NZ_CP063885.1_1']	[97]	['I-E']	ID
155	BS433-2	NZ_CP063890.1	ST23	NZ_CP063890.1@4	[204968, 213261]	I-E*	['NZ_CP063890.1_1', 'NZ_CP063890.1_2']	[48, 413]	['I-E', 'I-E']
156	BM327-1	NZ_CP063906.1	ST1565	NZ_CP063906.1@28	[1740659, 1750043]	I-E	['NZ_CP063906.1_1']	[97]	['I-E']	ID
157	M212-2	NZ_CP063908.1	ST23	NZ_CP063908.1@26	[1811172, 1819465]	I-E*	['NZ_CP063908.1_1', 'NZ_CP063908.1_2']	[48, 413]	['I-E', 'I-E']
158	BM337-1	NZ_CP063919.1	ST1565	NZ_CP063919.1@6	[304554, 313938]	I-E	['NZ_CP063919.1_1']	[97]	['I-E']	ID
159	BM338-1	NZ_CP063922.1	ST35	NZ_CP063922.1@13	[838915, 847207]	I-E*	['NZ_CP063922.1_1', 'NZ_CP063922.1_2']	[48, 413]	['I-E', 'I-E']
160	M186-2	NZ_CP063930.1	ST111	NZ_CP063930.1@62	[4812517, 4820804]	I-E*	['NZ_CP063930.1_1', 'NZ_CP063930.1_2']	[413, 48]	['I-E', 'I-E']
161	BS326-3	NZ_CP063934.1	ST1565	NZ_CP063934.1@23	[1913613, 1922997]	I-E	['NZ_CP063934.1_1']	[97]	['I-E']	ID
162	BS329-2	NZ_CP063943.1	ST1565	NZ_CP063943.1@7	[558139, 567523]	I-E	['NZ_CP063943.1_1']	[97]	['I-E']	ID
163	JX-CR-hvKP-12	NZ_CP064205.1	ST23	NZ_CP064205.1@32	[2377816, 2386109]	I-E	['NZ_CP064205.1_1']	[48]	['I-E']
164	JX-CR-hvKP-11	NZ_CP064208.1	ST23	NZ_CP064208.1@30	[2305658, 2313951]	I-E*	['NZ_CP064208.1_1', 'NZ_CP064208.1_2']	[413, 48]	['I-E', 'I-E']
165	JX-CR-hvKP-6	NZ_CP064229.1	ST23	NZ_CP064229.1@29	[2314980, 2323273]	I-E*	['NZ_CP064229.1_1', 'NZ_CP064229.1_2']	[413, 48]	['I-E', 'I-E']		KPC-2
166	JX-CR-hvKP-5	NZ_CP064232.1	ST23	NZ_CP064232.1@29	[2314985, 2323278]	I-E*	['NZ_CP064232.1_1', 'NZ_CP064232.1_2']	[413, 48]	['I-E', 'I-E']		KPC-2
167	ATCC 43816	NZ_CP064352.1	ST493	NZ_CP064352.1@12	[1059752, 1068045]	I-E*	['NZ_CP064352.1_1', 'NZ_CP064352.1_2']	[413, 48]	['I-E', 'I-E']
168	ZJ27003	NZ_CP067060.1	ST23	NZ_CP067060.1@29	[2325909, 2334202]	I-E*	['NZ_CP067060.1_1', 'NZ_CP067060.1_2']	[413, 48]	['I-E', 'I-E']		KPC-2
169	2016_49	NZ_CP068015.1	ST23	NZ_CP068015.1@32	[2425652, 2433945]	I-E*	['NZ_CP068015.1_1', 'NZ_CP068015.1_2']	[416, 48]	['I-E', 'I-E']
170	RIVM_C014073	NZ_CP068797.1	ST45	NZ_CP068797.1@12	[1055018, 1064402]	I-E	['NZ_CP068797.1_1']	[95]	['I-E']	Im6A
171	FDAARGOS_1326	NZ_CP069821.1	ST392-1LV	NZ_CP069821.1@60	[4353985, 4363369]	I-E	['NZ_CP069821.1_1']	[97]	['I-E']	IA/B*2
172	FDAARGOS_1312	NZ_CP069940.1	ST23	NZ_CP069940.1@3	[154232, 162525]	I-E*	['NZ_CP069940.1_1', 'NZ_CP069940.1_2']	[48, 413]	['I-E', 'I-E']
173	FDAARGOS_1325	NZ_CP069946.1	ST147	NZ_CP069946.1@36	[2441466, 2450850]	I-E	['NZ_CP069946.1_1']	[97]	['I-E']	IA/B
174	FDAARGOS_1307	NZ_CP069962.1	ST14	NZ_CP069962.1@25	[1751853, 1760146]	I-E*	['NZ_CP069962.1_1', 'NZ_CP069962.1_2']	[413, 48]	['I-E', 'I-E']	IA/B
175	FDAARGOS_1308	NZ_CP069968.1	ST14	NZ_CP069968.1@11	[841287, 849578]	I-E*	['NZ_CP069968.1_1', 'NZ_CP069968.1_2']	[413, 48]	['I-E', 'I-E']	IA/B
176	FDAARGOS_1321	NZ_CP069994.1	ST45	NZ_CP069994.1@45	[3275904, 3285288]	I-E	['NZ_CP069994.1_1']	[95]	['I-E']	Im6A
177	FDAARGOS_1309	NZ_CP070015.1	ST15	NZ_CP070015.1@64	[5083563, 5091856]	I-E*	['NZ_CP070015.1_1', 'NZ_CP070015.1_2']	[48, 413]	['I-E', 'I-E']	IA/B+ID
178	FDAARGOS_1306	NZ_CP070088.1	ST13	NZ_CP070088.1@11	[638682, 646975]	I-E*	['NZ_CP070088.1_1', 'NZ_CP070088.1_2']	[413, 48]	['I-E', 'I-E']	Im6A
179	FDAARGOS_1316	NZ_CP070092.1	ST45	NZ_CP070092.1@6	[237850, 247234]	I-E	['NZ_CP070092.1_1']	[95]	['I-E']	Im6A
180	FDAARGOS_1310	NZ_CP070158.1	ST15	NZ_CP070158.1@46	[3775783, 3784076]	I-E*	['NZ_CP070158.1_1', 'NZ_CP070158.1_2']	[48, 413]	['I-E', 'I-E']	IA/B+ID
181	FDAARGOS_1320	NZ_CP070169.1	ST45	NZ_CP070169.1@63	[5040909, 5050293]	I-E	['NZ_CP070169.1_1']	[95]	['I-E']	Im6A
182	B28906	NZ_CP070464.1	ST35	NZ_CP070464.1@28	[2238588, 2246880]	I-E*	['NZ_CP070464.1_1', 'NZ_CP070464.1_2']	[413, 48]	['I-E', 'I-E']
183	IRQBAS102c	NZ_CP071150.1	ST1731	NZ_CP071150.1@11	[861460, 870843]	I-E	['NZ_CP071150.1_1']	[97]	['I-E']	IA/B
184	SA-KpST14	NZ_CP071279.1	ST14	NZ_CP071279.1@29	[1992486, 2000779]	I-E*	['NZ_CP071279.1_1', 'NZ_CP071279.1_2']	[413, 48]	['I-E', 'I-E']	IA/B+ID
185	B33769	NZ_CP072422.1	ST35	NZ_CP072422.1@28	[2238588, 2246880]	I-E*	['NZ_CP072422.1_1', 'NZ_CP072422.1_2']	[413, 48]	['I-E', 'I-E']
186	KPN236	NZ_CP072492.1	ST23	NZ_CP072492.1@29	[2298705, 2306998]	I-E*	['NZ_CP072492.1_1', 'NZ_CP072492.1_2']	[413, 48]	['I-E', 'I-E']
187	KPN234	NZ_CP072653.1	ST420	NZ_CP072653.1@25	[2120275, 2128567]	I-E	['NZ_CP072653.1_1']	[48]	['I-E']	IA/B
188	COL17	NZ_CP072905.1	ST147	NZ_CP072905.1@62	[4473933, 4483317]	I-E	['NZ_CP072905.1_1']	[97]	['I-E']	IA/B*2
189	WCHKP030925	NZ_CP073285.1	ST23	NZ_CP073285.1@31	[2376771, 2385064]	I-E*	['NZ_CP073285.1_1', 'NZ_CP073285.1_2']	[413, 48]	['I-E', 'I-E']
190	KP_NORM_BLD_2014_96855	NZ_CP073783.1	ST420	NZ_CP073783.1@26	[2185751, 2194043]	I-E*	['NZ_CP073783.1_1', 'NZ_CP073783.1_2']	[412, 48]	['I-E', 'I-E']	IA/B
191	KP_NORM_BLD_2015_115359	NZ_CP073788.1	ST2954	NZ_CP073788.1@12	[1038940, 1048324]	I-E	['NZ_CP073788.1_1']	[95]	['I-E']	Im6A
192	HK31	NZ_CP073906.1	ST273	NZ_CP073906.1@12	[1044131, 1053515]	I-E	['NZ_CP073906.1_1']	[97]	['I-E']	IA/B
193	MRSN752165	NZ_CP074087.1	ST147	NZ_CP074087.1@12	[1042645, 1052029]	I-E	['NZ_CP074087.1_1']	[97]	['I-E']	IA/B*2
194	B30155	NZ_CP074580.1	ST35	NZ_CP074580.1@66	[5165609, 5173901]	I-E*	['NZ_CP074580.1_1', 'NZ_CP074580.1_2']	[413, 48]	['I-E', 'I-E']
195	SZP4-9-2	NZ_CP075256.1	ST147	NZ_CP075256.1@61	[4394189, 4403573]	I-E	['NZ_CP075256.1_1']	[97]	['I-E']	IA/B*2
196	DD521	NZ_CP075316.1	ST2237	NZ_CP075316.1@30	[2449406, 2457699]	I-E*	['NZ_CP075316.1_1', 'NZ_CP075316.1_2']	[413, 48]	['I-E', 'I-E']	IA/B+ID	KPC-2
197	WGR351	NZ_CP076008.1	ST147	NZ_CP076008.1@12	[1051119, 1060503]	I-E	['NZ_CP076008.1_1']	[97]	['I-E']	IA/B*2
198	KP_160	NZ_CP078033.1	ST14	NZ_CP078033.1@32	[2332718, 2341011]	I-E*	['NZ_CP078033.1_1', 'NZ_CP078033.1_2']	[413, 48]	['I-E', 'I-E']	IA/B+ID
199	WRC03_AI1235PC	NZ_CP079120.1	ST14	NZ_CP079120.1@35	[2294957, 2303250]	I-E*	['NZ_CP079120.1_1', 'NZ_CP079120.1_2']	[50, 413]	['I-E', 'I-E']	IA/B+ID
200	WRC04_AI1235MC	NZ_CP079131.1	ST14	NZ_CP079131.1@40	[2995637, 3003930]	I-E*	['NZ_CP079131.1_1', 'NZ_CP079131.1_2']	[413, 48]	['I-E', 'I-E']	IA/B+ID
201	WRC05_CMC387PC	NZ_CP079138.1	ST14	NZ_CP079138.1@5	[134795, 143088]	I-E*	['NZ_CP079138.1_1', 'NZ_CP079138.1_2']	[413, 48]	['I-E', 'I-E']	IA/B+ID
202	WRC06_CMC387MC	NZ_CP079145.1	ST14	NZ_CP079145.1@32	[2361202, 2369495]	I-E*	['NZ_CP079145.1_1', 'NZ_CP079145.1_2']	[413, 48]	['I-E', 'I-E']	IA/B+ID
203	WRC07_CMC432PC	NZ_CP079150.1	ST14	NZ_CP079150.1@32	[2361201, 2369494]	I-E*	['NZ_CP079150.1_1', 'NZ_CP079150.1_2']	[413, 48]	['I-E', 'I-E']	IA/B+ID
204	WRC09_CMC309PC	NZ_CP079164.1	ST14	NZ_CP079164.1@71	[5155977, 5164270]	I-E*	['NZ_CP079164.1_1', 'NZ_CP079164.1_2']	[48, 413]	['I-E', 'I-E']	IA/B+ID
205	WRC10_CMC309MC	NZ_CP079599.1	ST2096	NZ_CP079599.1@19	[1320489, 1328782]	I-E*	['NZ_CP079599.1_1', 'NZ_CP079599.1_2']	[48, 413]	['I-E', 'I-E']	IA/B+ID
206	WRC17_CMC307PC	NZ_CP079624.1	ST14	NZ_CP079624.1@34	[2447379, 2455672]	I-E*	['NZ_CP079624.1_1', 'NZ_CP079624.1_2']	[413, 48]	['I-E', 'I-E']	IA/B+ID
207	WRC18_CMC307MC	NZ_CP079629.1	ST14	NZ_CP079629.1@34	[2432663, 2440956]	I-E*	['NZ_CP079629.1_1', 'NZ_CP079629.1_2']	[413, 48]	['I-E', 'I-E']	IA/B+ID
208	WRC28_CMC387MPCH	NZ_CP079668.1	ST14	NZ_CP079668.1@32	[2361201, 2369494]	I-E*	['NZ_CP079668.1_1', 'NZ_CP079668.1_2']	[413, 48]	['I-E', 'I-E']	IA/B+ID
209	KP3295	NZ_CP079725.1	ST15	NZ_CP079725.1@31	[2277886, 2286179]	I-E*	['NZ_CP079725.1_1', 'NZ_CP079725.1_2']	[413, 48]	['I-E', 'I-E']	ID*2
210	JP20	NZ_CP079762.1	ST15	NZ_CP079762.1@19	[1350220, 1358513]	I-E*	['NZ_CP079762.1_1', 'NZ_CP079762.1_2']	[48, 413]	['I-E', 'I-E']	ID
211	CT-04	NZ_CP081891.1	ST1117	NZ_CP081891.1@28	[2215329, 2223621]	I-E*	['NZ_CP081891.1_1', 'NZ_CP081891.1_2']	[413, 48]	['I-E', 'I-E']	ID
212	NC-01	NZ_CP081894.1	ST111	NZ_CP081894.1@27	[2213273, 2221566]	I-E*	['NZ_CP081894.1_1', 'NZ_CP081894.1_2']	[413, 48]	['I-E', 'I-E']
213	MN-03	NZ_CP081897.1	ST35	NZ_CP081897.1@28	[2120935, 2129228]	I-E*	['NZ_CP081897.1_1', 'NZ_CP081897.1_2']	[413, 48]	['I-E', 'I-E']	ID
214	KP18-8	NZ_CP082005.1	ST2237	NZ_CP082005.1@29	[2431364, 2439657]	I-E*	['NZ_CP082005.1_1', 'NZ_CP082005.1_2']	[413, 48]	['I-E', 'I-E']	IA/B+ID	KPC-2
215	KP18-2113	NZ_CP082029.1	ST2237	NZ_CP082029.1@30	[2453245, 2461538]	I-E*	['NZ_CP082029.1_1', 'NZ_CP082029.1_2']	[413, 48]	['I-E', 'I-E']	ID	KPC-3
216	SCAID PHRX1-2021 (13/97)	NZ_CP082805.1	ST23	NZ_CP082805.1@29	[2408647, 2416940]	I-E*	['NZ_CP082805.1_1', 'NZ_CP082805.1_2']	[412, 48]	['I-E', 'I-E']
217	KP1711R	NZ_CP083443.1	ST2237	NZ_CP083443.1@29	[2438263, 2446556]	I-E*	['NZ_CP083443.1_1', 'NZ_CP083443.1_2']	[413, 48]	['I-E', 'I-E']
218	C11	NZ_CP084103.1	ST1383	NZ_CP084103.1@11	[1015891, 1025275]	I-E	['NZ_CP084103.1_1']	[97]	['I-E']
219	B17602	NZ_CP084168.1	ST35	NZ_CP084168.1@1	[15454, 23746]	I-E*	['NZ_CP084168.1_1', 'NZ_CP084168.1_2']	[48, 413]	['I-E', 'I-E']
220	MRSN752019	NZ_CP084397.1	ST147	NZ_CP084397.1@12	[1042864, 1052248]	I-E	['NZ_CP084397.1_1']	[97]	['I-E']	IA/B*2
221	SB615	NZ_CP084829.1	ST62	NZ_CP084829.1@13	[1006479, 1016423]	I-E	['NZ_CP084829.1_1']	[95]	['I-E']
222	SB2390	NZ_CP084852.1	ST14	NZ_CP084852.1@28	[2325639, 2333932]	I-E*	['NZ_CP084852.1_1', 'NZ_CP084852.1_2']	[413, 48]	['I-E', 'I-E']	Im6A
223	SA12	NZ_CP084866.1	ST23	NZ_CP084866.1@34	[2351923, 2360216]	I-E*	['NZ_CP084866.1_1', 'NZ_CP084866.1_2']	[413, 48]	['I-E', 'I-E']
224	04A025	NZ_CP084871.1	ST15	NZ_CP084871.1@27	[2306226, 2314519]	I-E*	['NZ_CP084871.1_1', 'NZ_CP084871.1_2']	[413, 48]	['I-E', 'I-E']	IA/B
225	Kp52.145	NZ_FO834906.1	ST66	NZ_FO834906.1@12	[1034682, 1044066]	I-E*	['NZ_FO834906.1_1', 'NZ_FO834906.1_2']	[97, 748]	['I-E', 'I-E']
226	MS6671	NZ_LN824133.1	ST147	NZ_LN824133.1@62	[4305318, 4314702]	I-E	['NZ_LN824133.1_1']	[97]	['I-E']	IA/B
227	EC-12536	NZ_LR025099.1	ST3385	NZ_LR025099.1@43	[3172397, 3180689]	I-E*	['NZ_LR025099.1_1', 'NZ_LR025099.1_2']	[48, 413]	['I-E', 'I-E']
228	NCTC11698	NZ_LR588408.1	ST321	NZ_LR588408.1@13	[1067578, 1076962]	I-E	['NZ_LR588408.1_1']	[97]	['I-E']
229	SB5881	NZ_LR792628.1	ST66	NZ_LR792628.1@14	[1175214, 1184598]	I-E*	['NZ_LR792628.1_1', 'NZ_LR792628.1_2']	[97, 748]	['I-E', 'I-E']
230	INF174-sc-2280034	NZ_LR890245.1	ST3098	NZ_LR890245.1@12	[1040085, 1049469]	I-E	['NZ_LR890245.1_1']	[95]	['I-E']	Im6A
231	INF355-sc-2280185	NZ_LR890277.1	ST491	NZ_LR890277.1@11	[999678, 1009062]	I-E	['NZ_LR890277.1_1']	[97]	['I-E']
232	INF348-sc-2280170	NZ_LR890323.1	ST34	NZ_LR890323.1@13	[1012176, 1021560]	I-E	['NZ_LR890323.1_1']	[97]	['I-E']
233	KSB1_5B	NZ_LR890353.1	ST15	NZ_LR890353.1@27	[2168952, 2177245]	I-E*	['NZ_LR890353.1_1', 'NZ_LR890353.1_2']	[413, 48]	['I-E', 'I-E']	IA/B
234	INF231-sc-2280121	NZ_LR890356.1	ST35	NZ_LR890356.1@29	[2285976, 2294268]	I-E*	['NZ_LR890356.1_1', 'NZ_LR890356.1_2']	[413, 48]	['I-E', 'I-E']
235	INF350-sc-2280174	NZ_LR890422.1	ST45	NZ_LR890422.1@12	[1072885, 1082269]	I-E	['NZ_LR890422.1_1']	[95]	['I-E']	Im6A
236	INF079-sc-2280008	NZ_LR890464.1	ST23	NZ_LR890464.1@31	[2289956, 2298249]	I-E*	['NZ_LR890464.1_1', 'NZ_LR890464.1_2']	[413, 46]	['I-E', 'I-E']
237	INF168-sc-2280023	NZ_LR890471.1	ST35	NZ_LR890471.1@41	[3304999, 3313291]	I-E*	['NZ_LR890471.1_2', 'NZ_LR890471.1_3']	[48, 413]	['I-E', 'I-E']	ID
238	INF341-sc-2280155	NZ_LR890490.1	ST792	NZ_LR890490.1@10	[1005771, 1015155]	I-E	['NZ_LR890490.1_1']	[97]	['I-E']
239	INF361-sc-2280198	NZ_LR890527.1	ST491	NZ_LR890527.1@11	[999681, 1009065]	I-E	['NZ_LR890527.1_1']	[97]	['I-E']
240	INF247-sc-2280148	NZ_LR890562.1	ST3062	NZ_LR890562.1@11	[1024351, 1034294]	I-E	['NZ_LR890562.1_1']	[96]	['I-E']	IA/B
241	INF144-sc-2279979	NZ_LR890569.1	ST111	NZ_LR890569.1@28	[2162301, 2170594]	I-E*	['NZ_LR890569.1_1', 'NZ_LR890569.1_2']	[413, 48]	['I-E', 'I-E']
242	INF145-sc-2279981	NZ_LR890583.1	ST35	NZ_LR890583.1@28	[2191381, 2199673]	I-E*	['NZ_LR890583.1_1', 'NZ_LR890583.1_2']	[412, 48]	['I-E', 'I-E']	Im6A
243	INF344-sc-2280162	NZ_LR890640.1	ST491	NZ_LR890640.1@62	[4804523, 4813907]	I-E	['NZ_LR890640.1_1']	[97]	['I-E']
244	INF321-sc-2280120	NZ_LR890669.1	ST872	NZ_LR890669.1@9	[952093, 961477]	I-E	['NZ_LR890669.1_1']	[99]	['I-E']
245	INF201-sc-2280069	NZ_LR890686.1	ST45	NZ_LR890686.1@12	[1038940, 1048324]	I-E	['NZ_LR890686.1_1']	[95]	['I-E']	Im6A
246	INF323-sc-2280125	NZ_LR890735.1	ST74-3LV	NZ_LR890735.1@11	[1001140, 1010524]	I-E	['NZ_LR890735.1_1']	[97]	['I-E']
247	KSB1_8C-sc-2280241	NZ_LR890751.1	ST15	NZ_LR890751.1@27	[2163851, 2172144]	I-E*	['NZ_LR890751.1_1', 'NZ_LR890751.1_2']	[413, 48]	['I-E', 'I-E']	IA/B
248	Kp1	NZ_OU342706.1	ST39	NZ_OU342706.1@12	[758844, 768228]	I-E	['NZ_OU342706.1_1']	[97]	['I-E']
249	Klebsiella pneumoniae chromosome 1	NZ_OU453210.1	ST147	NZ_OU453210.1@12	[1060051, 1069435]	I-E	['NZ_OU453210.1_1']	[97]	['I-E']

## Sheet: strains harboring R-M
	Strain	Assembly	contigs	ST	CRISPR	Type I R-M in chromosome	blaKPC
1	MGH 78578	GCF_000016305.1	6	ST38		ID
2	KCTC 2242	GCF_000220485.1	2	ST375		IA/B
3	KP-1	GCF_000465975.2	2	ST29		Im6A
4	CG43	GCF_000474015.1	1	ST86		ID
5	PittNDM01	GCF_000733255.1	5	ST14	I-E*	IA/B+ID
6	blaNDM-1	GCF_000739495.1	3	ST395		IA/B
7	PMK1	GCF_000764615.1	5	ST15	I-E*	ID
8	XH209	GCF_000775955.1	1	ST17		IA/B+ID
9	KPNIH31	GCF_000785005.1	4	ST392	I-E	IA/B*2	KPC-2
10	HK787	GCF_000813205.1	1	ST86		ID
11	1158	GCF_000814805.1	1	ST65		IA/B
12	KP617	GCF_001307175.1	3	ST14	I-E*	IA/B+ID
13	MS6671	GCF_001455995.1	7	ST147	I-E	IA/B
14	KpN01	GCF_001456055.3	5	ST278		IA/B
15	KpN06	GCF_001456095.3	5	ST278		IA/B
16	J1	GCF_001482345.1	3	ST111	I-E*	ID
17	RJF293	GCF_001530015.1	2	ST374	I-E*	IA/B
18	YH43	GCF_001548315.1	1	ST3851		ID
19	TGH8	GCF_001611055.1	1	ST383	I-E	ID
20	TGH10	GCF_001611095.1	1	ST383	I-E	ID
21	SKGH01	GCF_001644765.1	6	ST147	I-E	IA/B
22	AATZP	GCF_001648215.1	4	ST147	I-E	IA/B*2+ID
23	BR	GCF_001663195.1	2	ST15	I-E*	IA/B+ID	KPC-2;KPC-2
24	KPNIH39	GCF_001663295.1	4	ST37		IA/B	KPC-3
25	Kpn223	GCF_001663435.1	2	ST273	I-E	IA/B
26	XH210	GCF_001699105.2	3	ST17		IA/B+ID
27	1_GR_13	GCF_001701425.2	6	ST147	I-E	IA/B*2
28	UCLAOXA232KP_Pt0	GCF_001721725.1	1	ST16		ID
29	UCLAOXA232KP	GCF_001741545.1	5	ST16		ID
30	UCLAOXA232KP	GCF_001741665.1	7	ST16		ID
31	TGH13	GCF_001746535.1	1	ST147	I-E	IA/B*2
32	KP5	GCF_001855315.1	5	ST147	I-E	IA/B*2
33	CAV1016	GCF_001870165.1	4	ST45	I-E	Im6A	KPC-2
34	Kp_Goe_822579	GCF_001885255.2	7	ST147	I-E	IA/B*2
35	WCHKP095845	GCF_001887995.2	4	ST1		ID*2
36	Kp_Goe_62629	GCF_001902355.1	3	ST395		IA/B
37	CAV1042	GCF_001908515.1	7	ST244		ID	KPC-2;KPC-2
38	Kp_Goe_149473	GCF_001908595.1	6	ST147	I-E	IA/B*2
39	Kp_Goe_827024	GCF_001908625.1	6	ST147	I-E	IA/B*2
40	Kp_Goe_827026	GCF_001908655.1	6	ST147	I-E	IA/B*2
41	Kp_Goe_152021	GCF_001908675.1	6	ST147	I-E	IA/B*2
42	KP_Goe_828304	GCF_001908695.1	6	ST147	I-E	IA/B*2
43	Kp_Goe_149832	GCF_001908875.1	6	ST147	I-E	IA/B*2
44	ATCC 35657	GCF_001936035.1	2	ST505	I-E*	ID
45	GN-2	GCF_001939885.2	2	ST485	I-E	IA/B
46	CN1	GCF_001952875.1	3	ST392	I-E	IA/B*2	KPC-2
47	825795-1	GCF_001956965.1	5	ST147	I-E	IA/B*2
48	AR_0068	GCF_002055855.1	4	ST14	I-E*	IA/B+ID
49	kp757	GCF_002116885.1	1	ST86		ID
50	KPN1482	GCF_002156745.1	6	ST37		IA/B+ID
51	KPN528	GCF_002156785.1	4	ST14	I-E*	IA/B+ID
52	AR_0158	GCF_002180255.1	5	ST163	I-E	Im6A
53	AR_0143	GCF_002180315.1	5	ST14	I-E*	IA/B+ID
54	AR_0126	GCF_002192315.1	4	ST45	I-E	Im6A	KPC-2
55	AR_0138	GCF_002192375.1	5	ST147	I-E	IA/B
56	AR_0139	GCF_002202195.1	5	ST37		ID*2
57	AR_0145	GCF_002202215.1	5	ST147	I-E	IA/B*2
58	AR_0152	GCF_002202235.1	6	ST147	I-E	IA/B*2
59	AR_0107	GCF_002202275.1	3	ST1161		Im6A
60	19051	GCF_002209405.1	1	ST15	I-E*	ID
61	KPCTRSRTH07	GCF_002248115.2	11	ST1		ID*2
62	FDAARGOS_439	GCF_002591075.1	6	ST147	I-E	IA/B*2
63	INF249	GCF_002752775.1	7	ST29		Im6A
64	QS17-0161	GCF_002752955.1	8	ST45	I-E	Im6A
65	INF042	GCF_002752995.1	3	ST37		IA/B
66	INF059	GCF_002753355.1	3	ST37		IA/B
67	H11	GCF_002761515.1	1	ST659		ID
68	CRKP-1215	GCF_002786755.1	4	ST147	I-E	IA/B
69	CRKP-2297	GCF_002787755.1	4	ST147	I-E	IA/B
70	WCHKP34	GCF_002811335.3	5	ST273		IA/B*2
71	SGH10	GCF_002813595.1	2	ST23	I-E*	ID
72	NR5632	GCF_002833425.1	3	ST307		ID	KPC-2*
73	KP1768	GCF_002833445.1	3	ST307		ID	KPC-2
74	KP1766	GCF_002833465.1	3	ST307		ID	KPC-2;KPC-2
75	SCKP020049	GCF_002852995.3	4	ST1		ID*2
76	SCKP020135	GCF_002853475.2	5	ST1		ID*2
77	KPNIH49	GCF_002903025.1	9	ST359		ID	KPC-2
78	BA28434	GCF_002909775.1	8	ST231		ID
79	NUHL30457	GCF_002944845.1	5	ST86		ID	KPC-2;NDM-1
80	AR_0066	GCF_002948565.1	3	ST14	I-E*	IA/B+ID
81	FDAARGOS_156	GCF_002951635.1	5	ST13	I-E*	Im6A
82	HZW25	GCF_002966875.1	5	ST34	I-E	ID
83	CRK0298	GCF_002970375.3	5	ST395		IA/B
84	DA48896	GCF_003006175.1	8	ST147	I-E	IA/B
85	AR_0096	GCF_003010735.1	6	ST2167		ID	KPC-3
86	CFSAN054111	GCF_003030145.1	4	ST15	I-E*	ID*2
87	NH25	GCF_003031325.1	6	ST15	I-E*	ID
88	NH54	GCF_003031345.1	4	ST147	I-E	IA/B*2
89	SCM96	GCF_003054385.1	3	ST15	I-E*	ID
90	AR_0153	GCF_003069525.1	4	ST14	I-E*	IA/B+ID
91	QS17-0029	GCF_003073235.1	7	ST16		ID
92	AR376	GCF_003074015.1	5	ST15	I-E*	IA/B+ID
93	616	GCF_003076555.1	3	ST307		ID
94	DA33140	GCF_003181055.1	5	ST147	I-E	IA/B*2+ID*2
95	DA33141	GCF_003181095.1	3	ST16		ID
96	DA33144	GCF_003181135.1	3	ST16		ID
97	CCUG 70742	GCF_003194285.1	5	ST147	I-E	IA/B*2
98	AR_0087	GCF_003204175.1	3	ST16		ID
99	CDC 0106	GCF_003267985.1	3	ST14	I-E*	IA/B+ID
100	KC-Pl-HB1	GCF_003330945.1	2	ST375		Im6A
101	KSB1_1I-sc-2280289	GCF_003432145.1	3	ST661		IA/B
102	INF206-sc-2280074	GCF_003432185.1	2	ST29		ID
103	KSB1_7F-sc-2280268	GCF_003432205.1	3	ST230		ID
104	INF125-sc-2279943	GCF_003432285.1	3	ST45	I-E	Im6A
105	ZYST1	GCF_003432405.1	4	ST1		ID*2
106	1050	GCF_003443755.1	6	ST54		IA/B
107	AR_0160	GCF_003571585.1	3	ST36		Im6A
108	AR_0075	GCF_003571605.1	7	ST16		ID
109	AR_0097	GCF_003571645.1	6	ST3603		IA/B	KPC-3
110	AR_0046	GCF_003571745.1	6	ST147	I-E	IA/B*2
111	KP33	GCF_003574235.1	3	ST14	I-E*	IA/B+ID
112	KP64	GCF_003574255.1	3	ST14	I-E*	IA/B+ID
113	KP67	GCF_003574275.1	3	ST14	I-E*	IA/B+ID
114	INF235-sc-2280127	GCF_003590665.1	6	ST253	I-E	IA/B+ID
115	ST307PT04	GCF_003597695.1	3	ST307		ID	KPC-2
116	ST307PT02	GCF_003597715.1	2	ST307		ID	KPC-2
117	ST307PT03	GCF_003597735.1	3	ST307		ID	KPC-2
118	ST307PT01	GCF_003597755.1	3	ST307		ID	KPC-2
119	INF237	GCF_003660205.1	6	ST91 (subsp. ozaenae)	I-E*	IA/B+ID
120	2e	GCF_003692695.1	3	ST3582		ID
121	KP_NORM_BLD_2014_104014	GCF_003855315.1	8	ST15	I-E*	IA/B+ID
122	KP17-15	GCF_003855535.1	1	ST15	I-E*	IA/B+ID
123	KP17-16	GCF_003855555.1	1	ST15	I-E*	IA/B+ID
124	4/1-2	GCF_003856595.1	5	ST147	I-E	IA/B*2+ID*2
125	cr-hvkp3	GCF_003932915.1	3	ST65		Im6A	KPC-2
126	I72	GCF_003934185.1	4	ST307		ID
127	KP_160	GCF_003937135.2	5	ST14	I-E*	IA/B+ID
128	L5-2	GCF_004014965.1	2	ST3750		Im6A
129	F13	GCF_004120055.1	2	ST661		IA/B
130	F89-1	GCF_004120135.1	1	ST3686		IA/B
131	NH34	GCF_004135795.1	3	ST14	I-E*	IA/B+ID
132	BA1559	GCF_004295385.1	3	ST15	I-E*	ID
133	BA34918	GCF_004295405.1	9	ST23	I-E*	ID*2
134	B31	GCF_004295605.1	1	ST15	I-E*	IA/B+ID*3
135	BP327	GCF_004319525.1	4	ST15	I-E*	ID
136	ABFPV	GCF_004322955.1	4	ST45	I-E	Im6A
137	18CPO060	GCF_004332075.1	3	ST86		ID	KPC-2
138	KpvST15_NDM	GCF_005885775.1	7	ST15	I-E*	ID*2
139	KpvST147B_SE1_1_NDM	GCF_005944305.1	8	ST147	I-E	IA/B*2
140	FDAARGOS_775	GCF_006364295.1	5	ST3		IA/B+ID
141	NKU_Kleb8A7	GCF_007197815.1	2	ST1779		ID
142	DA12090	GCF_007833575.1	2	ST14	I-E*	IA/B
143	PIMB15ND2KP27	GCF_007873865.1	4	ST16		ID
144	18-2374	GCF_008065415.1	5	ST16		ID
145	555	GCF_008632415.1	5	ST3410		ID*2
146	FDAARGOS_630	GCF_008693405.1	8	ST147	I-E	IA/B*2+ID
147	FDAARGOS_631	GCF_008693425.1	3	ST1833-1LV		ID
148	C2	GCF_008931565.1	4	ST1109		IA/B
149	BK13048	GCF_009025895.1	8	ST16		ID	KPC-14
150	LH94	GCF_009387775.1	5	ST39	I-E	IA/B
151	TH164	GCF_009387815.1	4	ST873	I-E	Im6A
152	LH375	GCF_009387915.1	6	ST1315	I-E	IA/B
153	13190	GCF_009497735.1	4	ST392	I-E	IA/B*2	KPC-2;VIM-1
154	11420	GCF_009497755.1	3	ST1265	I-E*	IA/B*2	KPC-2
155	SMU18037509	GCF_009556655.1	3	ST25		Im6A
156	LEMB18	GCF_009648995.1	1	ST629		IA/B
157	CriePir75	GCF_009661535.2	4	ST395		IA/B
158	CriePir45	GCF_009661725.2	2	ST4060		Im6A
159	KP2	GCF_009720445.1	9	ST16		ID
160	JUNP 254	GCF_009731405.1	1	ST147	I-E	IA/B
161	BD_DM_782	GCF_009734105.1	5	ST15	I-E*	IA/B
162	WCGKP294	GCF_009755705.1	3	ST307		ID
163	BD_DM_914	GCF_009791475.1	5	ST15	I-E*	IA/B+ID
164	BD_DM_697	GCF_009791495.1	9	ST15	I-E*	IA/B+ID
165	WSD411	GCF_009884415.1	13	ST15	I-E*	ID*2
166	309074	GCF_009930995.1	4	ST1		ID*3
167	11311	GCF_009931055.1	2	ST412		ID
168	11454	GCF_009931075.1	2	ST86		Im6A
169	11305	GCF_009931095.1	2	ST147	I-E	IA/B	KPC-2
170	23	GCF_009931175.1	3	ST412	I-E*	ID
171	Xen39	GCF_010586985.1	4	ST10		ID
172	K2606	GCF_011006575.1	6	ST1027		IA/B
173	QD23	GCF_011045595.1	1	ST1		ID
174	2019036D	GCF_011045775.1	4	ST395		IA/B
175	33	GCF_011065365.1	2	ST76		IA/B
176	BP3636	GCF_011742415.2	10	ST2096	I-E*	IA/B+ID
177	BA2105	GCF_011742505.2	8	ST42	I-E	ID
178	BA10835	GCF_011742585.2	6	ST2096	I-E*	IA/B+ID
179	MH15-269M	GCF_011764365.2	6	ST273	I-E	IA/B*2
180	47733	GCF_011769725.1	11	ST147	I-E	IA/B
181	51015	GCF_011769825.1	6	ST15	I-E*	ID
182	NU-CRE195	GCF_012029695.2	7	ST14	I-E*	IA/B	KPC-3
183	NU-CRE055	GCF_012029935.2	4	ST13	I-E*	Im6A	KPC-3
184	Bckp091	GCF_012113615.1	4	ST18-1LV		ID
185	Bckp067	GCF_012113655.1	2	ST629		IA/B
186	Bckp021	GCF_012166915.1	6	ST25		Im6A
187	Bckp101	GCF_012167075.1	3	ST889		ID
188	KPN55602	GCF_012169405.1	3	ST86		ID	KPC-2
189	KPN41053	GCF_012944055.1	2	ST660		ID
190	SMKP03	GCF_013168295.1	4	ST967		IA/B
191	NMBU-W07E18	GCF_013282295.1	3	ST659		ID
192	WSHvKP	GCF_013283935.1	2	ST1764		IA/B
193	MS14393	GCF_013305325.1	3	ST515		Im6A
194	18KM2445b	GCF_013378255.1	3	ST307		ID
195	AR142_2b	GCF_013378275.1	3	ST307		ID
196	Kp46596	GCF_013694405.1	8	ST147	I-E	IA/B*2
197	Kp46564	GCF_013694425.1	5	ST147		IA/B*2	KPC-2;VIM-1
198	RHBSTW-00867	GCF_013729075.1	3	ST17		ID
199	RHBSTW-00515	GCF_013735895.1	7	ST188		Im6A
200	RHBSTW-00510	GCF_013736155.1	9	ST20		ID
201	RHBSTW-00995	GCF_013782105.1	8	ST643-1LV		IA/B
202	RHBSTW-00982	GCF_013783245.1	3	ST37		IA/B
203	RHBSTW-00128	GCF_013791265.1	4	ST45	I-E	Im6A
204	RHB39-C24	GCF_013805705.1	4	ST2426		IA/B
205	RHB38-C06	GCF_013813035.1	2	ST661		IA/B
206	RHB26-C08	GCF_013834745.1	4	ST45	I-E	Im6A
207	KP18069	GCF_014123345.1	4	ST15	I-E*	IA/B+ID	KPC-2
208	WP5-S18-ESBL-02	GCF_014169335.1	3	ST655		ID
209	WP4-S18-CRE-04	GCF_014170935.1	7	ST29		ID
210	ent1077	GCF_014304835.1	4	ST65		Im6A	KPC-2
211	KP120	GCF_014361115.1	4	ST37		ID*2
212	COL17	GCF_014490685.2	4	ST147	I-E	IA/B*2
213	HKP0067	GCF_014495765.1	9	ST147	I-E	IA/B*2
214	HKP0018	GCF_014495785.1	9	ST147	I-E	IA/B*2
215	P35	GCF_014524525.1	7	ST15	I-E*	IA/B+ID	KPC-2
216	ENT1988	GCF_014725775.1	4	ST86		ID	KPC-2
217	HKU57	GCF_015219805.1	4	ST15	I-E*	IA/B+ID
218	S130-1	GCF_015277995.1	2	ST37-1LV		IA/B
219	BM334-2	GCF_015283665.1	2	ST86		ID
220	BS361-1	GCF_015283885.1	2	ST1565	I-E	ID
221	BM327-1	GCF_015286225.1	2	ST1565	I-E	ID
222	BM337-1	GCF_015288205.1	2	ST1565	I-E	ID
223	S210-3	GCF_015289145.1	1	ST2668		IA/B+ID
224	BS326-3	GCF_015289545.1	2	ST1565	I-E	ID
225	BS329-2	GCF_015289765.1	2	ST1565	I-E	ID
226	BM343	GCF_015289985.1	3	ST133		IA/B
227	3214	GCF_015290985.1	8	ST23	I-E*	ID
228	M911-1	GCF_015338385.1	4	ST578-1LV		IA/B
229	KPN114	GCF_015694085.1	5	ST29		Im6A
230	ZG2017CW 1-1-1	GCF_015774895.1	2	ST1128		Im6A
231	ZG2017CW4-3-1-2N	GCF_015775275.1	2	ST1128		Im6A
232	KPNSP-1	GCF_015832035.1	2	ST375		Im6A
233	Kpn-14	GCF_015910145.1	7	ST376	I-E	ID
234	Magic conch shell	GCF_015992285.1	3	ST18-1LV		IA/B
235	Dirty Dan	GCF_015992345.1	2	ST3096		ID
236	KpPF25	GCF_016066025.1	6	ST1440		ID
237	KpC11	GCF_016066295.1	2	ST225		IA/B
238	KSB1_9A	GCF_016629585.1	8	ST2999	I-E	ID
239	LYS105A	GCF_016694775.1	1	ST967		ID
240	FDAARGOS_1076	GCF_016727425.1	4	ST48		Im6A
241	RIVM_C014073	GCF_016780025.1	1	ST45	I-E	Im6A
242	KP36M	GCF_016864395.1	3	ST15	I-E*	IA/B+ID*5
243	FDAARGOS_1326	GCF_016903155.1	7	ST392-1LV	I-E	IA/B*2
244	FDAARGOS_1311	GCF_016903255.1	3	ST20		ID
245	FDAARGOS_1323	GCF_016903295.1	9	ST307		ID
246	FDAARGOS_1313	GCF_016903395.1	9	ST3145		ID
247	FDAARGOS_1315	GCF_016903475.1	5	ST643		IA/B
248	FDAARGOS_1325	GCF_016903735.1	4	ST147	I-E	IA/B
249	FDAARGOS_1317	GCF_016903755.1	1	ST36		IA/B
250	FDAARGOS_1307	GCF_016903775.1	5	ST14	I-E*	IA/B
251	FDAARGOS_1308	GCF_016903795.1	3	ST14	I-E*	IA/B
252	FDAARGOS_1321	GCF_016903895.1	2	ST45	I-E	Im6A
253	FDAARGOS_1309	GCF_016903955.1	5	ST15	I-E*	IA/B+ID
254	FDAARGOS_1322	GCF_016904035.1	4	ST298		IA/B
255	FDAARGOS_1319	GCF_016904095.1	2	ST896		ID
256	FDAARGOS_1306	GCF_016904295.1	4	ST13	I-E*	Im6A
257	FDAARGOS_1316	GCF_016904315.1	3	ST45	I-E	Im6A
258	FDAARGOS_1310	GCF_016904595.1	4	ST15	I-E*	IA/B+ID
259	FDAARGOS_1320	GCF_016904635.1	1	ST45	I-E	Im6A
260	B5617	GCF_016925315.1	5	ST16		ID
261	KP52813	GCF_016939775.1	7	ST846		ID	KPC-3
262	JNQH116	GCF_017084505.1	4	ST412		ID
263	IRQBAS102c	GCF_017277455.1	1	ST1731	I-E	IA/B
264	SA-KpST14	GCF_017301375.1	6	ST14	I-E*	IA/B+ID
265	IR5065	GCF_017310305.1	4	ST383	I-E	ID
266	JNK002	GCF_017310365.1	4	ST395		IA/B
267	IR5755	GCF_017310405.1	5	ST1128		Im6A
268	IR5086	GCF_017310425.1	5	ST147	I-E	IA/B*2
269	JS161205112	GCF_017315205.1	2	ST65		Im6A
270	ESBL_DR09	GCF_017639065.1	6	ST307		ID
271	KPN246	GCF_017743115.1	2	ST660		ID
272	KPN247	GCF_017743135.1	4	ST784-1LV		ID
273	KPN234	GCF_017815715.1	2	ST420	I-E	IA/B
274	IRQBAS103c	GCF_017916195.1	1	ST1731		IA/B
275	IRQBAS105c	GCF_017916215.1	1	ST1731		IA/B
276	KP2723	GCF_018069685.1	3	ST660		ID
277	MGH 39	GCF_018075085.1	4	ST1583		IA/B	KPC-3
278	3347689I	GCF_018128465.1	4	ST395		IA/B
279	IRQBAS106c-genome	GCF_018278725.1	1	ST1731		IA/B
280	MRSN752019	GCF_018283505.2	4	ST147	I-E	IA/B*2
281	MRSN752165	GCF_018310495.1	5	ST147	I-E	IA/B*2
282	HK31	GCF_018314115.1	4	ST273	I-E	IA/B
283	SZP4-9-2	GCF_018449045.1	6	ST147	I-E	IA/B*2
284	DD521	GCF_018454365.1	5	ST2237	I-E*	IA/B+ID	KPC-2
285	RGF20-1	GCF_018487825.1	4	ST896		ID
286	RGT40-1	GCF_018502565.1	4	ST896		ID
287	RGF99-1	GCF_018502585.1	8	ST967		IA/B
288	WGR351	GCF_018623335.1	9	ST147	I-E	IA/B*2
289	V3	GCF_019038575.1	7	ST874-4LV		ID	KPC-2
290	WRC03_AI1235PC	GCF_019286455.1	11	ST14	I-E*	IA/B+ID
291	WRC04_AI1235MC	GCF_019286515.1	7	ST14	I-E*	IA/B+ID
292	WRC05_CMC387PC	GCF_019286635.1	7	ST14	I-E*	IA/B+ID
293	WRC06_CMC387MC	GCF_019286695.1	5	ST14	I-E*	IA/B+ID
294	WRC07_CMC432PC	GCF_019286755.1	5	ST14	I-E*	IA/B+ID
295	WRC08_CMC432MC	GCF_019286855.1	9	ST14	I-E*	IA/B+ID
296	WRC09_CMC309PC	GCF_019286955.1	8	ST2096		IA/B+ID
297	WRC10_CMC309MC	GCF_019317005.1	7	ST2096	I-E*	IA/B+ID
298	WRC17_CMC307PC	GCF_019317045.1	5	ST14	I-E*	IA/B+ID
299	WRC18_CMC307MC	GCF_019317085.1	5	ST14	I-E*	IA/B+ID
300	WRC19_AI1572C	GCF_019317105.1	2	ST231		ID
301	WRC28_CMC387MPCH	GCF_019317205.1	5	ST14	I-E*	IA/B+ID
302	WRC29_CMC309MPCH	GCF_019317225.1	10	ST2096		IA/B+ID
303	KP3295	GCF_019334545.1	10	ST15	I-E*	ID*2
304	JP20	GCF_019334625.1	3	ST15	I-E*	ID
305	K191663	GCF_019443545.1	9	ST16		ID
306	K191659	GCF_019443565.1	7	ST656		ID
307	K191773	GCF_019443585.1	7	ST16		ID
308	ER17974.3	GCF_019455345.1	2	ST65		Im6A
309	KP_NORM_BLD_2014_96855	GCF_019798005.1	5	ST420	I-E*	IA/B
310	KP_NORM_BLD_2015_115359	GCF_019798025.1	3	ST2954	I-E	Im6A
311	KP18-8	GCF_019823785.1	5	ST2237	I-E*	IA/B+ID	KPC-2
312	KP18-2113	GCF_019823895.1	4	ST2237	I-E*	ID	KPC-2
313	MN-03	GCF_019900345.1	1	ST35	I-E*	ID
314	CT-04	GCF_019900785.1	1	ST1117	I-E*	ID
315	K-1L	GCF_020023465.1	3	ST727		Im6A
316	INF019	GCF_020149785.1	6	ST20		ID
317	KSB2_6C	GCF_020149825.1	6	ST37		ID
318	SB1139	GCF_020525505.1	1	ST37		IA/B
319	SB1170	GCF_020525645.1	3	ST45		Im6A
320	SB1067	GCF_020525845.1	6	ST17		Im6A
321	T69	GCF_020525865.1	2	ST375		Im6A
322	SA1	GCF_020525885.1	2	ST86		ID
323	SB2390	GCF_020526005.1	4	ST14	I-E*	Im6A
324	04A025	GCF_020526025.1	2	ST15	I-E*	IA/B
325	CNR48	GCF_900323945.1	1	ST16		ID
326	AJ218	GCF_900622605.1	2	ST2121		IA/B
327	NCTC11359	GCF_900635125.1	1	ST507		ID
328	NCTC418	GCF_900635995.1	4	ST375		Im6A
329	NCTC9157	GCF_901422065.1	1	ST171		ID*2
330	Klebsiella pneumoniae kpn154	GCF_902723695.1	3	ST86		ID
331	Kpn2166	GCF_902723705.1	3	ST86		ID
332	INF334-sc-2280143	GCF_904863075.1	5	ST105		ID
333	INF174-sc-2280034	GCF_904863095.1	3	ST3098	I-E	Im6A
334	INF357-sc-2280189	GCF_904863125.1	8	ST30		ID
335	INF072-sc-2279995	GCF_904863145.1	4	ST133		IA/B
336	INF008-sc-2279879	GCF_904863205.1	2	ST221		IA/B
337	INF156-sc-2280002	GCF_904863265.1	2	ST661		IA/B
338	INF188-sc-2280054	GCF_904863275.1	5	ST17-1LV		ID
339	KSB1_5B	GCF_904863335.1	3	ST15	I-E*	IA/B
340	INF049-sc-2279950	GCF_904863365.1	9	ST20		ID
341	INF215-sc-2280087	GCF_904863405.1	3	ST20		ID*2
342	KSB1_1B	GCF_904863435.1	8	ST1213		IA/B
343	KSB1_6G-sc-2280276	GCF_904864445.1	7	ST37		IA/B
344	INF168-sc-2280023	GCF_904864475.1	3	ST35	I-E*	ID
345	INF331-sc-2280141	GCF_904864505.1	2	ST86		ID
346	INF350-sc-2280174	GCF_904864525.1	2	ST45	I-E	Im6A
347	KSB1_9J-sc-2280309	GCF_904864545.1	4	ST17		ID
348	INF171-sc-2280028	GCF_904864625.1	5	ST711		Im6A
349	INF358-sc-2280191	GCF_904865675.1	2	ST2513		IA/B
350	INF182-sc-2280049	GCF_904865685.1	2	ST412		ID
351	INF247-sc-2280148	GCF_904865745.1	2	ST3062	I-E	IA/B
352	INF145-sc-2279981	GCF_904866205.1	4	ST35	I-E*	Im6A
353	INF359-sc-2280194	GCF_904866215.1	3	ST17		ID
354	INF346-sc-2280166	GCF_904866315.1	5	ST37		ID
355	INF266-sc-2280182	GCF_904866335.1	3	ST20		ID
356	INF201-sc-2280069	GCF_904866415.1	5	ST45	I-E	Im6A
357	INF065-sc-2279980	GCF_904866425.1	4	ST2998		ID
358	INF119-sc-2279930	GCF_904866435.1	2	ST17		ID
359	KSB1_8C-sc-2280241	GCF_904866535.1	3	ST15	I-E*	IA/B
360	INF102-sc-2279897	GCF_904866555.1	9	ST27		ID

## Sheet: blaKPC plasmids
Plasmids	IncHI1B(pNDM-CIT)_1__JX182975	IncHI2_1__BX664015	IncI1-I(Alpha)_1__AP005147	IncB/O/K/Z_1__CU928147	IncB/O/K/Z_2__GU256641	IncB/O/K/Z_4__FN868832	IncL_1__JN626286	IncM2_1__AF550415	IncI2(Delta)_1__AP002527	IncN_1__AY046276	IncFIA_1__AP001918	IncC_1__JN157804	IncP1_3__KX377410	IncR_1__DQ449578	IncFII(K)_1__CP000648	IncU_1__DQ401103	IncX1_1__EU370913	IncY_1__K02380	IncFIB(AP001918)_1__AP001918	IncFII_1__AY458016	IncFII(pKPX1)_1__AP012055	IncFII(Yp)_1__CP000670	IncHI1A_1__AF250878	IncHI2A_1__BX664015	IncHI1B(pNDM-MAR)_1__JN420336	IncFIA(HI1)_1__AF250878	IncHI1A(NDM-CIT)_1__JX182975	IncN2_1__JF785549	IncN3_1__EF219134	IncX3_1__JN247852	IncX4_1__CP002895	IncFIB(pNDM-Mar)_1__JN420336	IncFIB(pQil)_1__JN233705	IncFIB(K)_1__JN233704	IncM1_1__U27345	IncP1_2__U67194	IncA_1__FJ705807	IncX5_2__MF062700	IncX6_1__KU302800	IncFIB(pECLA)_1__CP001919	IncFIB(pKPHS1)_1__CP003223	IncFII(pHN7A8)_1__JN232517	IncFII(pRSB107)_1__AJ851089	IncFII(pCTU2)_1__FN543095	IncFII(pMET)_1__EU383016	IncFII(pCRY)_1__NC_005814	IncFII(pCoo)_1__CR942285	IncFII(SARC14)_1__JQ418540	IncFII(29)_1__CP003035
GCF_000240185.1__NC_016846.1														IncR_1__DQ449578	IncFII(K)_1__CP000648
GCF_000406765.2__NZ_CP011981.1															IncFII(K)_1__CP000648																		IncFIB(pQil)_1__JN233705
GCF_000417265.2__NZ_CP011986.1															IncFII(K)_1__CP000648																		IncFIB(pQil)_1__JN233705
GCF_000512165.1__NZ_CP003997.1																IncU_1__DQ401103														IncX3_1__JN247852
GCF_000695935.1__NZ_CP007732.1										IncN_1__AY046276		IncC_1__JN157804
GCF_000714675.1__NZ_CP008798.1														IncR_1__DQ449578
GCF_000717515.1__NZ_CP008833.1															IncFII(K)_1__CP000648																		IncFIB(pQil)_1__JN233705
GCF_000784985.1__NZ_CP009875.1															IncFII(K)_1__CP000648																		IncFIB(pQil)_1__JN233705
GCF_000814305.1__NZ_CP010396.1														IncR_1__DQ449578
GCF_001022175.1__NZ_CP011622.1												IncC_1__JN157804
GCF_001456135.1__NZ_CP013325.1
GCF_001663195.1__NZ_CP015991.1														IncR_1__DQ449578
GCF_001701845.2__NZ_CP027049.1															IncFII(K)_1__CP000648																			IncFIB(K)_1__JN233704
GCF_001702045.2__NZ_CP027056.1																																	IncFIB(pQil)_1__JN233705
GCF_001870165.1__NZ_CP017937.1
GCF_001887985.4__NZ_CP026584.1														IncR_1__DQ449578																												IncFII(pHN7A8)_1__JN232517	IncFII(pRSB107)_1__AJ851089
GCF_001902195.1__NZ_CP018432.1
GCF_001902215.1__NZ_CP018426.1
GCF_001902235.1__NZ_CP018436.1
GCF_001902475.1__NZ_CP018455.1														IncR_1__DQ449578																												IncFII(pHN7A8)_1__JN232517	IncFII(pRSB107)_1__AJ851089
GCF_001908515.1__NZ_CP018668.1
GCF_001908515.1__NZ_CP018669.1																																			IncM1_1__U27345
GCF_001952915.1__NZ_CP015395.1															IncFII(K)_1__CP000648																		IncFIB(pQil)_1__JN233705
GCF_002056475.1__NZ_CP020110.1														IncR_1__DQ449578
GCF_002164835.4__NZ_CP028541.2														IncR_1__DQ449578																												IncFII(pHN7A8)_1__JN232517	IncFII(pRSB107)_1__AJ851089
GCF_002164855.2__NZ_CP031720.1														IncR_1__DQ449578																												IncFII(pHN7A8)_1__JN232517	IncFII(pRSB107)_1__AJ851089
GCF_002192315.1__NZ_CP021743.1
GCF_002197225.1__NZ_CP021835.1												IncC_1__JN157804
GCF_002243445.1__NZ_CP022574.1															IncFII(K)_1__CP000648																			IncFIB(K)_1__JN233704
GCF_002249975.2__NZ_CP022693.2															IncFII(K)_1__CP000648																		IncFIB(pQil)_1__JN233705
GCF_002257765.2__NZ_CP036362.1														IncR_1__DQ449578																												IncFII(pHN7A8)_1__JN232517	IncFII(pRSB107)_1__AJ851089
GCF_002257935.4__NZ_CP028389.3															IncFII(K)_1__CP000648
GCF_002258055.3__NZ_CP028805.1														IncR_1__DQ449578	IncFII(K)_1__CP000648
GCF_002258145.4__NZ_CP027067.1														IncR_1__DQ449578																												IncFII(pHN7A8)_1__JN232517	IncFII(pRSB107)_1__AJ851089
GCF_002587165.1__NZ_CP023942.1														IncR_1__DQ449578																												IncFII(pHN7A8)_1__JN232517	IncFII(pRSB107)_1__AJ851089
GCF_002811305.2__NZ_CP036372.1														IncR_1__DQ449578																												IncFII(pHN7A8)_1__JN232517	IncFII(pRSB107)_1__AJ851089
GCF_002811325.3__NZ_CP028582.2														IncR_1__DQ449578																												IncFII(pHN7A8)_1__JN232517	IncFII(pRSB107)_1__AJ851089
GCF_002812365.1__NZ_CP025006.1															IncFII(K)_1__CP000648																			IncFIB(K)_1__JN233704
GCF_002812385.1__NZ_CP025009.1															IncFII(K)_1__CP000648																			IncFIB(K)_1__JN233704
GCF_002812385.1__NZ_CP025010.1															IncFII(K)_1__CP000648																		IncFIB(pQil)_1__JN233705
GCF_002833445.1__NZ_CP025141.1												IncC_1__JN157804
GCF_002833465.1__NZ_CP025147.1												IncC_1__JN157804
GCF_002833465.1__NZ_CP025148.1																																		IncFIB(K)_1__JN233704
GCF_002848545.1__NZ_CP025458.1														IncR_1__DQ449578																												IncFII(pHN7A8)_1__JN232517	IncFII(pRSB107)_1__AJ851089
GCF_002848565.1__NZ_CP025468.1														IncR_1__DQ449578	IncFII(K)_1__CP000648
GCF_002848585.1__NZ_CP025463.1														IncR_1__DQ449578																												IncFII(pHN7A8)_1__JN232517	IncFII(pRSB107)_1__AJ851089
GCF_002852365.2__NZ_CP036301.1														IncR_1__DQ449578																												IncFII(pHN7A8)_1__JN232517	IncFII(pRSB107)_1__AJ851089
GCF_002852785.2__NZ_CP043358.1														IncR_1__DQ449578																												IncFII(pHN7A8)_1__JN232517	IncFII(pRSB107)_1__AJ851089
GCF_002852975.3__NZ_CP029381.1														IncR_1__DQ449578																												IncFII(pHN7A8)_1__JN232517	IncFII(pRSB107)_1__AJ851089
GCF_002853435.3__NZ_CP028547.2																																										IncFII(pHN7A8)_1__JN232517	IncFII(pRSB107)_1__AJ851089
GCF_002893825.1__NZ_CP025952.1														IncR_1__DQ449578																												IncFII(pHN7A8)_1__JN232517	IncFII(pRSB107)_1__AJ851089
GCF_002903005.1__NZ_CP026175.1																																		IncFIB(K)_1__JN233704
GCF_002903025.1__NZ_CP026179.1										IncN_1__AY046276																IncFIA(HI1)_1__AF250878
GCF_002935085.1__NZ_CP026394.1																																																IncFII(SARC14)_1__JQ418540
GCF_002935085.1__NZ_CP026395.1							IncL_1__JN626286
GCF_002944845.1__NZ_CP026589.1																																										IncFII(pHN7A8)_1__JN232517	IncFII(pRSB107)_1__AJ851089
GCF_002951555.1__NZ_CP018884.1																																	IncFIB(pQil)_1__JN233705
GCF_002951595.1__NZ_CP018887.1										IncN_1__AY046276																							IncFIB(pQil)_1__JN233705
GCF_002968475.1__NZ_CP027150.1														IncR_1__DQ449578
GCF_002968495.1__NZ_CP027158.1															IncFII(K)_1__CP000648																		IncFIB(pQil)_1__JN233705
GCF_003031505.1__NZ_CP020500.1														IncR_1__DQ449578
GCF_003037005.2__NZ_CP036306.1																																										IncFII(pHN7A8)_1__JN232517	IncFII(pRSB107)_1__AJ851089
GCF_003037325.3__NZ_CP028796.1														IncR_1__DQ449578																												IncFII(pHN7A8)_1__JN232517	IncFII(pRSB107)_1__AJ851089
GCF_003038135.2__NZ_CP043354.1										IncN_1__AY046276																																IncFII(pHN7A8)_1__JN232517	IncFII(pRSB107)_1__AJ851089
GCF_003038215.3__NZ_CP028790.2																																										IncFII(pHN7A8)_1__JN232517	IncFII(pRSB107)_1__AJ851089
GCF_003203435.1__NZ_CP023725.1										IncN_1__AY046276				IncR_1__DQ449578																												IncFII(pHN7A8)_1__JN232517	IncFII(pRSB107)_1__AJ851089
GCF_003286995.1__NZ_CP030267.1
GCF_003288375.1__NZ_CP030342.1															IncFII(K)_1__CP000648																		IncFIB(pQil)_1__JN233705
GCF_003367555.1__NZ_CP026131.1														IncR_1__DQ449578																												IncFII(pHN7A8)_1__JN232517	IncFII(pRSB107)_1__AJ851089
GCF_003429545.1__NZ_CP030134.1														IncR_1__DQ449578
GCF_003584585.1__NZ_AP018674.1										IncN_1__AY046276																																IncFII(pHN7A8)_1__JN232517	IncFII(pRSB107)_1__AJ851089
GCF_003597695.1__NZ_CP022917.1															IncFII(K)_1__CP000648																		IncFIB(pQil)_1__JN233705	IncFIB(K)_1__JN233704
GCF_003597715.1__NZ_CP022923.1															IncFII(K)_1__CP000648																		IncFIB(pQil)_1__JN233705	IncFIB(K)_1__JN233704
GCF_003597735.1__NZ_CP022920.1															IncFII(K)_1__CP000648																		IncFIB(pQil)_1__JN233705	IncFIB(K)_1__JN233704
GCF_003597755.1__NZ_CP022926.1															IncFII(K)_1__CP000648																		IncFIB(pQil)_1__JN233705	IncFIB(K)_1__JN233704
GCF_003711065.1__NZ_CP033404.1														IncR_1__DQ449578																												IncFII(pHN7A8)_1__JN232517	IncFII(pRSB107)_1__AJ851089
GCF_003790485.1__NZ_CP033628.1														IncR_1__DQ449578	IncFII(K)_1__CP000648											IncFIA(HI1)_1__AF250878
GCF_003856475.1__NZ_CP034125.1														IncR_1__DQ449578																												IncFII(pHN7A8)_1__JN232517	IncFII(pRSB107)_1__AJ851089
GCF_003932915.1__NZ_CP024709.1
GCF_004119955.1__NZ_CP026133.1														IncR_1__DQ449578																												IncFII(pHN7A8)_1__JN232517	IncFII(pRSB107)_1__AJ851089
GCF_004119975.1__NZ_CP026137.1														IncR_1__DQ449578																												IncFII(pHN7A8)_1__JN232517	IncFII(pRSB107)_1__AJ851089
GCF_004119995.1__NZ_CP026141.1														IncR_1__DQ449578																												IncFII(pHN7A8)_1__JN232517	IncFII(pRSB107)_1__AJ851089
GCF_004120075.1__NZ_CP026147.1																																										IncFII(pHN7A8)_1__JN232517	IncFII(pRSB107)_1__AJ851089
GCF_004120095.1__NZ_CP026152.1														IncR_1__DQ449578																												IncFII(pHN7A8)_1__JN232517	IncFII(pRSB107)_1__AJ851089
GCF_004332075.1__NZ_CP034777.1															IncFII(K)_1__CP000648
GCF_004924315.1__NZ_CP037744.1															IncFII(K)_1__CP000648																		IncFIB(pQil)_1__JN233705
GCF_005853785.1__NZ_CP040535.1														IncR_1__DQ449578																												IncFII(pHN7A8)_1__JN232517	IncFII(pRSB107)_1__AJ851089
GCF_005854025.1__NZ_CP040547.1														IncR_1__DQ449578																												IncFII(pHN7A8)_1__JN232517	IncFII(pRSB107)_1__AJ851089
GCF_005854245.1__NZ_CP040541.1														IncR_1__DQ449578																												IncFII(pHN7A8)_1__JN232517	IncFII(pRSB107)_1__AJ851089
GCF_006304565.1__NZ_CP032166.1														IncR_1__DQ449578																												IncFII(pHN7A8)_1__JN232517	IncFII(pRSB107)_1__AJ851089
GCF_006494895.1__NZ_CP033956.1														IncR_1__DQ449578																												IncFII(pHN7A8)_1__JN232517	IncFII(pRSB107)_1__AJ851089
GCF_006494915.1__NZ_CP033962.1																																										IncFII(pHN7A8)_1__JN232517	IncFII(pRSB107)_1__AJ851089
GCF_007954925.2__NZ_CP082755.1														IncR_1__DQ449578																												IncFII(pHN7A8)_1__JN232517	IncFII(pRSB107)_1__AJ851089
GCF_007955015.2__NZ_CP082761.1														IncR_1__DQ449578																												IncFII(pHN7A8)_1__JN232517	IncFII(pRSB107)_1__AJ851089
GCF_007955105.2__NZ_CP082767.1														IncR_1__DQ449578																												IncFII(pHN7A8)_1__JN232517	IncFII(pRSB107)_1__AJ851089
GCF_008728415.1__NZ_CP044259.1														IncR_1__DQ449578																												IncFII(pHN7A8)_1__JN232517	IncFII(pRSB107)_1__AJ851089
GCF_008728695.1__NZ_CP041375.1														IncR_1__DQ449578																												IncFII(pHN7A8)_1__JN232517	IncFII(pRSB107)_1__AJ851089
GCF_009497735.1__NZ_CP026020.1																																						IncX5_2__MF062700
GCF_009497755.1__NZ_CP026025.1
GCF_009684575.1__NZ_CP034417.1														IncR_1__DQ449578																												IncFII(pHN7A8)_1__JN232517	IncFII(pRSB107)_1__AJ851089
GCF_009833945.1__NZ_CP047161.1														IncR_1__DQ449578																												IncFII(pHN7A8)_1__JN232517	IncFII(pRSB107)_1__AJ851089
GCF_009834285.1__NZ_CP032242.1														IncR_1__DQ449578																												IncFII(pHN7A8)_1__JN232517	IncFII(pRSB107)_1__AJ851089
GCF_009856585.1__NZ_CP047194.1														IncR_1__DQ449578																												IncFII(pHN7A8)_1__JN232517	IncFII(pRSB107)_1__AJ851089
GCF_009914235.1__NZ_CP040123.1														IncR_1__DQ449578																				IncFIB(K)_1__JN233704
GCF_009930975.1__NZ_CP030294.1										IncN_1__AY046276				IncR_1__DQ449578
GCF_009931015.1__NZ_CP030301.1																																										IncFII(pHN7A8)_1__JN232517	IncFII(pRSB107)_1__AJ851089
GCF_009931095.1__NZ_CP030316.1																										IncFIA(HI1)_1__AF250878
GCF_010183645.1__NZ_CP039810.1														IncR_1__DQ449578																												IncFII(pHN7A8)_1__JN232517	IncFII(pRSB107)_1__AJ851089
GCF_010183685.1__NZ_CP039820.1														IncR_1__DQ449578																												IncFII(pHN7A8)_1__JN232517	IncFII(pRSB107)_1__AJ851089
GCF_011066505.1__NZ_CP045264.1														IncR_1__DQ449578																												IncFII(pHN7A8)_1__JN232517	IncFII(pRSB107)_1__AJ851089
GCF_012169405.1__NZ_CP042976.1																																							IncX6_1__KU302800
GCF_013348885.1__NZ_CP054764.1														IncR_1__DQ449578																												IncFII(pHN7A8)_1__JN232517	IncFII(pRSB107)_1__AJ851089
GCF_013348905.1__NZ_CP054722.1														IncR_1__DQ449578																												IncFII(pHN7A8)_1__JN232517	IncFII(pRSB107)_1__AJ851089
GCF_013348925.1__NZ_CP054758.1														IncR_1__DQ449578																												IncFII(pHN7A8)_1__JN232517	IncFII(pRSB107)_1__AJ851089
GCF_013348945.1__NZ_CP054734.1														IncR_1__DQ449578																												IncFII(pHN7A8)_1__JN232517	IncFII(pRSB107)_1__AJ851089
GCF_013348965.1__NZ_CP054728.1														IncR_1__DQ449578																												IncFII(pHN7A8)_1__JN232517	IncFII(pRSB107)_1__AJ851089
GCF_013348985.1__NZ_CP054740.1														IncR_1__DQ449578																												IncFII(pHN7A8)_1__JN232517	IncFII(pRSB107)_1__AJ851089
GCF_013349005.1__NZ_CP054746.1														IncR_1__DQ449578																												IncFII(pHN7A8)_1__JN232517	IncFII(pRSB107)_1__AJ851089
GCF_013349025.1__NZ_CP054752.1														IncR_1__DQ449578																												IncFII(pHN7A8)_1__JN232517	IncFII(pRSB107)_1__AJ851089
GCF_013349045.1__NZ_CP054770.1														IncR_1__DQ449578																												IncFII(pHN7A8)_1__JN232517	IncFII(pRSB107)_1__AJ851089
GCF_013349065.1__NZ_CP054776.1														IncR_1__DQ449578																												IncFII(pHN7A8)_1__JN232517	IncFII(pRSB107)_1__AJ851089
GCF_013349085.1__NZ_CP054782.1														IncR_1__DQ449578																												IncFII(pHN7A8)_1__JN232517	IncFII(pRSB107)_1__AJ851089
GCF_013376535.2__NZ_CP076553.1												IncC_1__JN157804
GCF_013426775.1__NZ_AP023266.1															IncFII(K)_1__CP000648																		IncFIB(pQil)_1__JN233705
GCF_013694425.1__NZ_CP059315.1															IncFII(K)_1__CP000648																		IncFIB(pQil)_1__JN233705
GCF_014041505.2__NZ_CP066536.1														IncR_1__DQ449578																												IncFII(pHN7A8)_1__JN232517	IncFII(pRSB107)_1__AJ851089
GCF_014041645.2__NZ_CP066529.1																																										IncFII(pHN7A8)_1__JN232517	IncFII(pRSB107)_1__AJ851089
GCF_014041735.2__NZ_CP066524.1														IncR_1__DQ449578																												IncFII(pHN7A8)_1__JN232517	IncFII(pRSB107)_1__AJ851089
GCF_014041845.2__NZ_CP066518.1																																										IncFII(pHN7A8)_1__JN232517	IncFII(pRSB107)_1__AJ851089
GCF_014123345.1__NZ_CP059890.1
GCF_014170015.1__NZ_CP054288.1
GCF_014304835.1__NZ_CP060284.1
GCF_014524525.1__NZ_CP053039.1
GCF_014725775.1__NZ_CP061353.1
GCF_014854815.1__NZ_CP031936.1														IncR_1__DQ449578																												IncFII(pHN7A8)_1__JN232517	IncFII(pRSB107)_1__AJ851089
GCF_014883955.1__NZ_CP062794.1
GCF_014961485.1__NZ_CP063148.1
GCF_015022235.1__NZ_CP066544.1														IncR_1__DQ449578																												IncFII(pHN7A8)_1__JN232517	IncFII(pRSB107)_1__AJ851089
GCF_015238555.1__NZ_CP063749.1
GCF_015238655.1__NZ_CP050339.1														IncR_1__DQ449578																												IncFII(pHN7A8)_1__JN232517	IncFII(pRSB107)_1__AJ851089
GCF_015238895.1__NZ_CP050345.1														IncR_1__DQ449578																												IncFII(pHN7A8)_1__JN232517	IncFII(pRSB107)_1__AJ851089
GCF_015239295.1__NZ_CP050357.1														IncR_1__DQ449578																												IncFII(pHN7A8)_1__JN232517	IncFII(pRSB107)_1__AJ851089
GCF_015243235.1__NZ_CP063761.1																																										IncFII(pHN7A8)_1__JN232517	IncFII(pRSB107)_1__AJ851089
GCF_015277755.1__NZ_CP063835.1														IncR_1__DQ449578																												IncFII(pHN7A8)_1__JN232517	IncFII(pRSB107)_1__AJ851089
GCF_015355875.1__NZ_CP064259.1																									IncHI1B(pNDM-MAR)_1__JN420336																IncFIB(pKPHS1)_1__CP003223
GCF_015355875.1__NZ_CP064261.1
GCF_015355895.1__NZ_CP064212.1																									IncHI1B(pNDM-MAR)_1__JN420336
GCF_015355895.1__NZ_CP064215.1
GCF_015355915.1__NZ_CP064225.1
GCF_015355935.1__NZ_CP064219.1
GCF_015355955.1__NZ_CP064231.1
GCF_015355975.1__NZ_CP064234.1
GCF_015355995.1__NZ_CP064237.1														IncR_1__DQ449578																												IncFII(pHN7A8)_1__JN232517	IncFII(pRSB107)_1__AJ851089
GCF_015356015.1__NZ_CP064243.1														IncR_1__DQ449578																												IncFII(pHN7A8)_1__JN232517	IncFII(pRSB107)_1__AJ851089
GCF_015356035.1__NZ_CP064248.1														IncR_1__DQ449578																												IncFII(pHN7A8)_1__JN232517	IncFII(pRSB107)_1__AJ851089
GCF_015356055.1__NZ_CP064253.1														IncR_1__DQ449578																												IncFII(pHN7A8)_1__JN232517	IncFII(pRSB107)_1__AJ851089
GCF_015992265.1__NZ_CP065445.1														IncR_1__DQ449578																												IncFII(pHN7A8)_1__JN232517	IncFII(pRSB107)_1__AJ851089
GCF_015992305.1__NZ_CP065461.1														IncR_1__DQ449578																												IncFII(pHN7A8)_1__JN232517	IncFII(pRSB107)_1__AJ851089
GCF_015992325.1__NZ_CP065466.1														IncR_1__DQ449578																												IncFII(pHN7A8)_1__JN232517	IncFII(pRSB107)_1__AJ851089
GCF_015992385.1__NZ_CP065440.1														IncR_1__DQ449578																												IncFII(pHN7A8)_1__JN232517	IncFII(pRSB107)_1__AJ851089
GCF_015992405.1__NZ_CP065442.1
GCF_016403065.1__NZ_CP066251.1														IncR_1__DQ449578																												IncFII(pHN7A8)_1__JN232517	IncFII(pRSB107)_1__AJ851089
GCF_016403085.1__NZ_CP066256.1														IncR_1__DQ449578																												IncFII(pHN7A8)_1__JN232517	IncFII(pRSB107)_1__AJ851089
GCF_016772535.1__NZ_CP068609.1														IncR_1__DQ449578
GCF_016772555.1__NZ_CP068613.1														IncR_1__DQ449578
GCF_016772575.1__NZ_CP068617.1														IncR_1__DQ449578
GCF_016774435.1__NZ_CP068692.1														IncR_1__DQ449578																												IncFII(pHN7A8)_1__JN232517	IncFII(pRSB107)_1__AJ851089
GCF_016774455.1__NZ_CP068687.1														IncR_1__DQ449578																												IncFII(pHN7A8)_1__JN232517	IncFII(pRSB107)_1__AJ851089
GCF_016804025.1__NZ_CP053017.1														IncR_1__DQ449578																												IncFII(pHN7A8)_1__JN232517	IncFII(pRSB107)_1__AJ851089
GCF_016812055.1__NZ_CP069172.1														IncR_1__DQ449578																												IncFII(pHN7A8)_1__JN232517	IncFII(pRSB107)_1__AJ851089
GCF_016939535.1__NZ_CP070525.1														IncR_1__DQ449578	IncFII(K)_1__CP000648
GCF_016939695.1__NZ_CP070565.1														IncR_1__DQ449578	IncFII(K)_1__CP000648											IncFIA(HI1)_1__AF250878
GCF_016939755.1__NZ_CP070576.1														IncR_1__DQ449578
GCF_016939815.1__NZ_CP070594.1														IncR_1__DQ449578
GCF_016939835.1__NZ_CP070599.1														IncR_1__DQ449578	IncFII(K)_1__CP000648											IncFIA(HI1)_1__AF250878
GCF_017310345.1__NZ_CP061960.1														IncR_1__DQ449578																												IncFII(pHN7A8)_1__JN232517	IncFII(pRSB107)_1__AJ851089
GCF_017310565.1__NZ_CP068575.1
GCF_017809835.1__NZ_CP072465.1														IncR_1__DQ449578																												IncFII(pHN7A8)_1__JN232517	IncFII(pRSB107)_1__AJ851089
GCF_018075325.1__NZ_CP073001.1
GCF_018140905.1__NZ_CP073303.1														IncR_1__DQ449578																												IncFII(pHN7A8)_1__JN232517	IncFII(pRSB107)_1__AJ851089
GCF_018279325.1__NZ_CP065952.1														IncR_1__DQ449578																												IncFII(pHN7A8)_1__JN232517
GCF_018314145.1__NZ_CP074118.1										IncN_1__AY046276				IncR_1__DQ449578																												IncFII(pHN7A8)_1__JN232517	IncFII(pRSB107)_1__AJ851089
GCF_018336835.1__NZ_CP055296.1														IncR_1__DQ449578																												IncFII(pHN7A8)_1__JN232517	IncFII(pRSB107)_1__AJ851089
GCF_018454365.1__NZ_CP075318.1
GCF_018831545.1__NZ_CP058228.1																																										IncFII(pHN7A8)_1__JN232517	IncFII(pRSB107)_1__AJ851089
GCF_018885345.1__NZ_CP076521.1										IncN_1__AY046276
GCF_019038575.1__NZ_CP076869.1																IncU_1__DQ401103
GCF_019107705.1__NZ_CP077777.1														IncR_1__DQ449578																												IncFII(pHN7A8)_1__JN232517	IncFII(pRSB107)_1__AJ851089
GCF_019434255.1__NZ_CP080311.1														IncR_1__DQ449578																												IncFII(pHN7A8)_1__JN232517	IncFII(pRSB107)_1__AJ851089
GCF_019434275.1__NZ_CP080299.1														IncR_1__DQ449578																												IncFII(pHN7A8)_1__JN232517	IncFII(pRSB107)_1__AJ851089
GCF_019434295.1__NZ_CP080305.1														IncR_1__DQ449578																												IncFII(pHN7A8)_1__JN232517	IncFII(pRSB107)_1__AJ851089
GCF_019444195.1__NZ_CP078123.1														IncR_1__DQ449578																												IncFII(pHN7A8)_1__JN232517	IncFII(pRSB107)_1__AJ851089
GCF_019444635.1__NZ_CP040835.1														IncR_1__DQ449578																												IncFII(pHN7A8)_1__JN232517	IncFII(pRSB107)_1__AJ851089
GCF_019454345.1__NZ_CP067062.1																																				IncP1_2__U67194
GCF_019702965.1__NZ_AP024751.1										IncN_1__AY046276				IncR_1__DQ449578
GCF_019702985.1__NZ_AP024754.1										IncN_1__AY046276				IncR_1__DQ449578
GCF_019703005.1__NZ_AP024757.1										IncN_1__AY046276				IncR_1__DQ449578
GCF_019703005.1__NZ_AP024759.1
GCF_019703025.1__NZ_AP024761.1										IncN_1__AY046276				IncR_1__DQ449578
GCF_019703045.1__NZ_AP024764.1										IncN_1__AY046276				IncR_1__DQ449578
GCF_019703065.1__NZ_AP024767.1										IncN_1__AY046276				IncR_1__DQ449578
GCF_019703085.1__NZ_AP024770.1										IncN_1__AY046276				IncR_1__DQ449578
GCF_019703105.1__NZ_AP024773.1										IncN_1__AY046276				IncR_1__DQ449578
GCF_019703125.1__NZ_AP024776.1										IncN_1__AY046276				IncR_1__DQ449578
GCF_019703125.1__NZ_AP024777.1
GCF_019703145.1__NZ_AP024779.1										IncN_1__AY046276				IncR_1__DQ449578
GCF_019703145.1__NZ_AP024780.1
GCF_019703165.1__NZ_AP024782.1										IncN_1__AY046276				IncR_1__DQ449578
GCF_019703185.1__NZ_AP024786.1										IncN_1__AY046276				IncR_1__DQ449578
GCF_019703205.1__NZ_AP024790.1										IncN_1__AY046276				IncR_1__DQ449578
GCF_019703225.1__NZ_AP024793.1										IncN_1__AY046276				IncR_1__DQ449578
GCF_019703245.1__NZ_AP024796.1										IncN_1__AY046276				IncR_1__DQ449578
GCF_019793595.1__NZ_CP081821.1														IncR_1__DQ449578																												IncFII(pHN7A8)_1__JN232517	IncFII(pRSB107)_1__AJ851089
GCF_019823765.1__NZ_CP082003.1										IncN_1__AY046276				IncR_1__DQ449578																												IncFII(pHN7A8)_1__JN232517	IncFII(pRSB107)_1__AJ851089
GCF_019823785.1__NZ_CP082004.1
GCF_019823805.1__NZ_CP082012.1										IncN_1__AY046276				IncR_1__DQ449578																												IncFII(pHN7A8)_1__JN232517	IncFII(pRSB107)_1__AJ851089
GCF_019823835.1__NZ_CP082020.1														IncR_1__DQ449578																												IncFII(pHN7A8)_1__JN232517	IncFII(pRSB107)_1__AJ851089
GCF_019823855.1__NZ_CP082015.1														IncR_1__DQ449578																												IncFII(pHN7A8)_1__JN232517	IncFII(pRSB107)_1__AJ851089
GCF_019823875.1__NZ_CP082034.1														IncR_1__DQ449578																												IncFII(pHN7A8)_1__JN232517	IncFII(pRSB107)_1__AJ851089
GCF_019823895.1__NZ_CP082030.1
GCF_019823915.1__NZ_CP082042.1										IncN_1__AY046276				IncR_1__DQ449578																												IncFII(pHN7A8)_1__JN232517	IncFII(pRSB107)_1__AJ851089
GCF_019823935.1__NZ_CP082025.1														IncR_1__DQ449578																												IncFII(pHN7A8)_1__JN232517	IncFII(pRSB107)_1__AJ851089
GCF_019823955.1__NZ_CP082039.1										IncN_1__AY046276				IncR_1__DQ449578																												IncFII(pHN7A8)_1__JN232517	IncFII(pRSB107)_1__AJ851089
GCF_020405265.1__NZ_CP084494.1														IncR_1__DQ449578																												IncFII(pHN7A8)_1__JN232517	IncFII(pRSB107)_1__AJ851089
GCF_020405285.1__NZ_CP084498.1														IncR_1__DQ449578																												IncFII(pHN7A8)_1__JN232517	IncFII(pRSB107)_1__AJ851089
GCF_020520185.1__NZ_CP084707.1														IncR_1__DQ449578																												IncFII(pHN7A8)_1__JN232517	IncFII(pRSB107)_1__AJ851089
GCF_020535145.1__NZ_CP084988.1
GCF_003261955.3__NZ_CP033394.2																																										IncFII(pHN7A8)_1__JN232517	IncFII(pRSB107)_1__AJ851089
GCF_003261955.3__NZ_CP033395.2														IncR_1__DQ449578
GCF_004322795.1__NZ_CP036366.1																																										IncFII(pHN7A8)_1__JN232517	IncFII(pRSB107)_1__AJ851089
GCF_004322795.1__NZ_CP036367.1														IncR_1__DQ449578
GCF_000281435.2__NZ_CP007730.1															IncFII(K)_1__CP000648																		IncFIB(pQil)_1__JN233705
GCF_000281535.2__NZ_CP008830.1															IncFII(K)_1__CP000648																		IncFIB(pQil)_1__JN233705
GCF_000417225.2__NZ_CP011978.1									IncI2(Delta)_1__AP002527
GCF_000597905.1__NZ_CP006919.1
GCF_000598005.1__NZ_CP006926.1
GCF_000775375.1__NZ_CP009773.1
GCF_000775395.1__NZ_CP009776.1																														IncX3_1__JN247852
GCF_000784945.1__NZ_CP009864.1										IncN_1__AY046276
GCF_001022035.1__NZ_CP011575.1
GCF_001022235.1__NZ_CP011645.1									IncI2(Delta)_1__AP002527
GCF_001022235.1__NZ_CP011646.1
GCF_001185665.2__NZ_CP073055.1	IncHI1B(pNDM-CIT)_1__JX182975																										IncHI1A(NDM-CIT)_1__JX182975
GCF_001185665.2__NZ_CP073057.1																						IncFII(Yp)_1__CP000670
GCF_001663295.1__NZ_CP014765.1															IncFII(K)_1__CP000648
GCF_001675125.1__NZ_CP014650.1															IncFII(K)_1__CP000648																		IncFIB(pQil)_1__JN233705
GCF_001705385.1__NZ_CP015824.1															IncFII(K)_1__CP000648																		IncFIB(pQil)_1__JN233705
GCF_001952895.1__NZ_CP015387.1
GCF_002055765.1__NZ_CP020066.1										IncN_1__AY046276
GCF_002056385.1__NZ_CP020075.1
GCF_002180155.1__NZ_CP021546.1									IncI2(Delta)_1__AP002527
GCF_002180155.1__NZ_CP021548.1
GCF_002180295.1__NZ_CP021716.1
GCF_002192335.1__NZ_CP021754.1									IncI2(Delta)_1__AP002527
GCF_002192335.1__NZ_CP021756.1
GCF_002197505.1__NZ_CP021860.1
GCF_002197505.1__NZ_CP021861.1									IncI2(Delta)_1__AP002527
GCF_002812665.1__NZ_CP025039.1
GCF_002918585.2__NZ_CP036448.1
GCF_002918585.2__NZ_CP036449.1
GCF_003010735.1__NZ_CP027616.1
GCF_003073675.1__NZ_CP029102.1															IncFII(K)_1__CP000648																		IncFIB(pQil)_1__JN233705
GCF_003571645.1__NZ_CP032197.1
GCF_004322995.1__NZ_CP036440.1
GCF_004322995.1__NZ_CP036441.1
GCF_009867115.1__NZ_CP037930.1																																	IncFIB(pQil)_1__JN233705
GCF_012029695.2__NZ_CP061394.1
GCF_012029895.2__NZ_CP061382.1																						IncFII(Yp)_1__CP000670
GCF_012029935.2__NZ_CP061406.1															IncFII(K)_1__CP000648											IncFIA(HI1)_1__AF250878
GCF_012029945.2__NZ_CP061398.1																																									IncFIB(pKPHS1)_1__CP003223
GCF_012029975.2__NZ_CP061401.1
GCF_012030545.2__NZ_CP061387.1															IncFII(K)_1__CP000648																		IncFIB(pQil)_1__JN233705
GCF_013305305.1__NZ_CP054266.1															IncFII(K)_1__CP000648																		IncFIB(pQil)_1__JN233705
GCF_016772595.1__NZ_CP068621.1														IncR_1__DQ449578
GCF_016801375.1__NZ_CP069050.1									IncI2(Delta)_1__AP002527
GCF_016939675.1__NZ_CP070560.1															IncFII(K)_1__CP000648																		IncFIB(pQil)_1__JN233705
GCF_016939775.1__NZ_CP070580.1														IncR_1__DQ449578
GCF_018075085.1__NZ_CP072951.1																						IncFII(Yp)_1__CP000670
[truncated: 206 more columns]

## Sheet: IncF-blaKPC-Plasmid
Space or 0 indicated negative
			protospacer																		Total protospacer	Type I R-M recognition sites（I/A/B/D）				Total Recognition sites
ID	Accession number	Typing	1	2	3	4	5	6	7	8	9	10	11	12	13	14	15	16	17	18		GAAYNNNNNNNCTGG	ACANNNNNNNNTGAC	CATCNNNNNNTTYG	ACGNNNNNGTTG
Klebsiella pneumoniae strain JS187 plasmid p187-2, complete sequence	CP025468	IncFII(K)/IncR	2	4	1	1		1	1		1	1	1		1						14	12	10	9	10	41
Klebsiella pneumoniae KAM260 plasmid pKAM260_2 DNA, complete sequence	AP023266	IncFII(K)/IncFIB		1				1	1		1	1	1		1						7	10	11	4	11	36
Klebsiella pneumoniae subsp. pneumoniae HS11286 plasmid pKPHS2, complete sequence	CP003224	IncFII(K)/IncR	2	4	1	1		1	1		1	1	1	1	1						15	11	9	7	9	36
Klebsiella pneumoniae JM45 plasmid p1, complete sequence	CP006657	IncFII(K)/IncFIB(K)/IncR	2	4	1		1	1	1		1	1		1	1	1					15	24	19	39	30	112
Klebsiella pneumoniae subsp. pneumoniae KPR0928 plasmid pKpQIL-531, complete sequence	CP008833	IncFII(K)/IncFIB		4				1	1		1	1			1	1					10	10	11	7	9	37
Klebsiella pneumoniae 500_1420 plasmid p500_1420-130.552kb, complete sequence	CP011981	IncFII(K)/IncFIB	1	4	1		1	1	1		1	1		1	1	1					14	11	8	10	8	37
Klebsiella pneumoniae UHKPC07 plasmid pUHKPC07-113.639kb, complete sequence	CP011986	IncFII(K)/IncFIB		4				1	1		1	1			1	1					10	10	11	7	9	37
Klebsiella pneumoniae UHKPC33 plasmid pUHKPC33-113.638kb, complete sequence	CP011991	IncFII(K)/IncFIB		4				1	1		1	1			1	1					10	10	11	7	9	37
Klebsiella pneumoniae strain CR14 plasmid pCR14_3, complete sequence	CP015395	IncFII(K)/IncFIB		4				1	1		1	1	1	1	1						11	10	11	7	9	37
Klebsiella pneumoniae subsp. pneumoniae strain F77 plasmid pF77, complete sequence	CP016402	IncFII		1						1											2	13	9	7	8	37
Klebsiella pneumoniae strain BIC-1 plasmid pBIC-1a, complete sequence	CP022574	IncFII(K)/IncFIB(K)	2	4	1	1	1	1	1		1	1	1		1	1					16	14	15	19	12	60
Klebsiella pneumoniae subsp. pneumoniae strain AUSMDU00008079 plasmid pAUSMDU00008079_02, complete sequence	CP022693	IncFII(K)/IncFIB		4			1	1	1		1	1	1		1						11	10	11	7	9	37
Klebsiella pneumoniae strain ST307PT04 plasmid pJYC04A, complete sequence	CP022917	IncFII(K)/IncFIB(K)/IncFIB	2	4	1	1		2	2		2	2	1		1	1					19	8	8	8	8	32
Klebsiella pneumoniae strain ST307PT03 plasmid pJYC03A, complete sequence	CP022920	IncFII(K)/IncFIB(K)/IncFIB	2	4	1	1		2	2		2	2	1		1	1					19	11	10	5	7	33
Klebsiella pneumoniae strain ST307PT02 plasmid pJYC02A, complete sequence	CP022923	IncFII(K)/IncFIB(K)/IncFIB	2	4	1	1		2	2		2	2	1		1	1					19	4	9	5	6	24
Klebsiella pneumoniae strain ST307PT01 plasmid pJYC01A, complete sequence	CP022926	IncFII(K)/IncFIB(K)/IncFIB	2	4	1	1		1	1		1	1	1		1	1					15	15	30	28	19	92
Klebsiella pneumoniae strain CCUG 70747 plasmid pKpn70747_2, complete sequence	CP023443	IncFII(K)	2	4	1		1	1	1		1	1	1		1	1					15	15	30	28	19	92
Klebsiella pneumoniae strain FDAARGOS_442 plasmid unnamed1, complete sequence	CP023928	IncFII(K)/IncFIB		4				1	1		1	1	1		1						10	15	30	28	19	92
Klebsiella pneumoniae strain FDAARGOS_443 plasmid unnamed2, complete sequence	CP023938	IncFII		1						1		1									3	15	30	33	20	98
Klebsiella pneumoniae strain FDAARGOS_444 plasmid unnamed2	CP023942	IncFII/IncR	2	4	2	1		1	1	2	1	1			1						16	10	11	7	10	38
Klebsiella pneumoniae strain AUSMDU00003562 plasmid pAUSMDU3562-1, complete sequence	CP025006	IncFII(K)/IncFIB(K)	2	4	1		1	1	1		1	1	1		1	1					15	10	11	7	9	37
Klebsiella pneumoniae strain AUSMDU00008119 plasmid pAUSMDU8119-1, complete sequence	CP025009	IncFII(K)/IncFIB(K)/ColRNAI	2	4	1		1	1	1		1	1	1		1	1					15	5	16	10	10	41
Klebsiella pneumoniae strain AUSMDU00008119 plasmid pAUSMDU8119-2, complete sequence	CP025010	IncFII(K)/IncFIB		4				1	1		1	1	1		1						10	15	28	20	16	79
Klebsiella pneumoniae strain KP69 plasmid p69-2, complete sequence	CP025458	IncFII/IncR	2	4	2	1		1	1		1										12	10	12	15	13	50
Klebsiella pneumoniae strain F44 plasmid p44-2, complete sequence	CP025463	IncFII/IncR	2	4	2	1		1	1		1	1			1						14	14	19	19	14	66
Klebsiella pneumoniae strain F1 plasmid pF1_1, complete sequence	CP026131	IncFII/IncR	2	4	2	1		1	1	1	1	1			1						15	14	15	17	9	55
Klebsiella pneumoniae strain F127 plasmid pF127_1, complete sequence	CP026141	IncFII/IncR	2	4	2	1		1	1	1	1	1			1						15	14	15	19	14	62
Klebsiella pneumoniae strain F132 plasmid pF132_2, complete sequence	CP026147	IncFII			1					1											2	10	11	8	11	40
Klebsiella pneumoniae strain F138 plasmid pF138_3, complete sequence	CP026152	IncFII/IncR			1					1											2	15	12	5	15	47
Klebsiella pneumoniae strain KPNIH49 plasmid pKPC-224e, complete sequence	CP026179	IncFII(K)/IncFIA/IncN	2	4	1		1	1	1		1	1		1	1						14	14	26	17	10	67
Klebsiella pneumoniae strain 20_GR_12 plasmid unnamed, complete sequence	CP027049	IncFII(K)/IncFIB(K)	2	4	1		1	1	1		1	1			1	1					14	14	26	17	10	67
Klebsiella pneumoniae strain AR_0361 plasmid unnamed2, complete sequence	CP027158	IncFII(K)/IncFIB		4				1	1		1	1	1		1						10	5	8	7	7	27
Klebsiella pneumoniae strain WCHKP13F2 plasmid pKPC2_095132, complete sequence	CP028389	IncFII(K)/IncQ1	2	4	1	1		1	1		1	1	1	1	1						15	8	9	6	6	29
Klebsiella pneumoniae strain WCHKP7E2 plasmid pKPC2_085072, complete sequence	CP028805	IncFII(K)/IncR	2	4	1	1	1	1	1		1		1		1						14	21	17	21	22	81
Klebsiella pneumoniae strain L201 plasmid pKPC-L201	CP029219	IncFII	2	4	2	1		1	1		1	1			1						14	12	20	17	12	61
Klebsiella pneumoniae strain AR_362 plasmid unnamed2, complete sequence	CP030342	IncFII(K)/IncFIB		3				1	1		1	1	1		1	1					10	10	11	7	9	37
Klebsiella pneumoniae strain WCHKP3 plasmid pKPC2_020003, complete sequence	CP031720	IncFII/IncR	2	4	2	1		1	1	1	1	1			1						15	12	25	15	11	63
Klebsiella pneumoniae strain XJ-K1 plasmid unnamed3, complete sequence	CP032166	IncFII/IncR	2	3	1	1		1	1		1										10	10	5	14	7	36
Klebsiella pneumoniae strain 4743 plasmid unnamed3, complete sequence	CP033628	IncFII(K)/IncR/IncFIA										1	1		1						3	6	10	17	9	42
Klebsiella pneumoniae isolate KSH203 plasmid pKSH203-KPC, complete sequence	CP034324	IncFII/IncR	1	4	2	1		1	1	1	1	1			1						14	13	26	21	11	71
Klebsiella pneumoniae strain 18CPO060 plasmid pKPCKP060, complete sequence	CP034777	IncFII(K)	2	4	1	1	1	1	1		1	1	1	1	1						16	10	9	7	8	34
Klebsiella pneumoniae strain BA33875 plasmid pBA33875_KPC2, complete sequence	CP035181	IncFII										2	2		2						6	11	9	6	9	35
Klebsiella pneumoniae strain WCHKP020098 plasmid pKPC2_020098, complete sequence	CP036306	IncFII	1	4	2	1		1	1	1	1										12	13	20	17	14	64
Klebsiella pneumoniae strain ST23 plasmid pDHQP1701672_amr, complete sequence	CP037744	IncFII(K)/IncFIB	2	4	1	1		1	1		1	1	1		1						14	11	12	7	9	39
Klebsiella pneumoniae strain SCKP020009 plasmid pKPC2_020009, complete sequence	CP038003	IncFII	1	4	2	1		1	1	1	1										12	13	20	17	14	64
Klebsiella pneumoniae strain C2974 plasmid pC2974-4-KPC, complete sequence	CP039798	IncFII		1								1									2	4	15	6	6	31
Klebsiella pneumoniae strain C2972 plasmid pC2972-4-KPC, complete sequence	CP039805	IncFII		1								1									2	4	15	6	6	31
Klebsiella pneumoniae strain C2601 plasmid pC2601-3-KPC, complete sequence	CP039815	IncFII		1								1									2	4	15	6	6	31
Klebsiella pneumoniae strain C2343 plasmid pC2343-4-KPC, complete sequence	CP039826	IncFII/IncFIA(Hl1)		2				1	1		1	1	1	1	1						9	16	17	16	17	66
Klebsiella pneumoniae strain C2315 plasmid pC2315-4-KPC, complete sequence	CP039831	IncFII/IncFIA(Hl1)		2				1	1		1	1	1	1	1						9	16	17	16	17	66
Klebsiella pneumoniae strain R1701 plasmid p1701_01, complete sequence	CP039969	IncFII(K)/IncFIB(K)	2	4	1		1	1	1		1	1		1	1	1					15	12	14	16	12	54
Klebsiella pneumoniae strain R1761 plasmid p1761_01	CP039975	IncFII(K)/IncFIB(K)/IncFII/IncR	2	4	1		1	1	1		1	2		1	1	1					16	21	20	25	22	88
Klebsiella pneumoniae strain LSH-KPN25 plasmid pLSH-KPN25-1, complete sequence	CP040180	IncFII(K)/IncR	2	4	1	1		1	1		1	1	1	1	1	1					16	12	12	9	8	41
Klebsiella pneumoniae strain CR-HvKP5 plasmid pCR-HvKP5-KPC, complete sequence	CP040547	IncFII/IncR	2	4	2	1		1	1	1	1	1			1						15	14	26	24	16	80
Klebsiella pneumoniae strain Kp36 plasmid unnamed2, complete sequence	CP047194	IncFII/IncR	2	4	2	1		1	1		1	1			1						14	10	11	7	9	37
Klebsiella pneumoniae strain MH9CRKP plasmid pKPC_MH9CRKP, complete sequence	CP048414	IncFII		2	1					1											4	11	17	18	10	56
Klebsiella pneumoniae plasmid Carbapenemase(KPC-2)_IncFIB, complete sequence	CP050168	IncFII(K)/IncFIB	2	4	1		1	1	1		1	1		1	1	1					15	5	14	16	12	47
Klebsiella pneumoniae plasmid Carbapenemase(KPC-2)_IncFII, complete sequence	CP050170	IncFII(K)	1	4	1	1		1	1		1	1	1	1	1	1					15	9	9	8	8	34
Klebsiella pneumoniae strain 9949 plasmid unnamed2, complete sequence	CP050282	IncFII/IncR	2	4	1	1		1	1		1										11	12	13	11	10	46
Klebsiella pneumoniae strain 39428 plasmid pKPN39428.2, complete sequence	CP056026	IncFII(K)/IncFIB		4				1	1		1	1			1	1					10	12	12	18	21	63
Klebsiella pneumoniae strain Kp46564 plasmid pKp46564-2QIL, complete sequence	CP059315	IncFII(K)/IncFIB		4				1	1		1	1			1	1					10	10	8	5	5	28
Klebsiella pneumoniae subsp. pneumoniae strain KP18069 plasmid pKP18069-KPC, complete sequence	CP059890	IncFII	1	2				1	1		1	1	1		1						9	8	10	4	7	29
Klebsiella pneumoniae strain KP3020 plasmid pKPC-124, complete sequence	CP061355	IncFII	1	4	1	1		1	1		1	1	1	1	1						14	13	13	10	10	46
Klebsiella pneumoniae strain KP048 plasmid pKP048, complete sequence	FJ628167	IncFII(K)/IncR		1								1	1		1						4	11	10	14	17	52
Klebsiella pneumoniae plasmid pIT-01C03, complete sequence	HG969995	IncFII(K)/IncFIB		4				1	1		1	1			1	1					10	10	11	7	9	37
Klebsiella pneumoniae plasmid pIT-12C47, complete sequence	HG969996	IncFII(K)/IncR	1	2								1	1		1						6	8	10	11	7	36
Klebsiella pneumoniae strain p39SLMT plasmid pSLMT, complete sequence	HQ589350	IncFII(K)	0	0																	0	0	0	0	0	0
Klebsiella pneumoniae strain ST101 plasmid pKPN101-IT, complete sequence	JX283456	IncFII(K)/IncR										1	1		1						3	3	11	15	8	37
Klebsiella pneumoniae strain BK32179 plasmid pBK32179, complete sequence	JX430448	IncFII(K)/IncFIB(K)	2	4	1		1	1	1		1	1		1	1	1					15	12	14	17	11	54
Klebsiella pneumoniae strain Kpn-1504 plasmid pGR-1504, complete sequence	KF874496	IncFII(K)/IncFIB		4				1	1		1	1			1	1					10	10	11	7	9	37
Klebsiella pneumoniae strain Kpn-1780 plasmid pGR-1780, complete sequence	KF874497	IncFII(K)/IncFIB		4				1	1		1	1			1	1					10	10	11	7	9	37
Klebsiella pneumoniae strain Kpn-1870 plasmid pGR-1870, complete sequence	KF874498	IncFII(K)/IncFIB	2	4	1			1	1		1	1	1		1						13	11	10	7	8	36
Klebsiella pneumoniae strain Kpn-3913 plasmid pGR-3913, complete sequence	KF874499	IncFII(K)/IncFIB		4				1	1		1	1			1	1					10	10	11	7	9	37
Klebsiella pneumoniae strain BK30799 plasmid pKpQIL-10, complete sequence	KJ146687	IncFII(K)/IncFIB		4				1	1		1	1			1	1					10	10	11	7	9	37
Klebsiella pneumoniae strain BK26633 plasmid pKpQIL-234, complete sequence	KJ146689	IncFII(K)/IncFIB		4				1	1		1	1			1	1					10	10	11	8	9	38
Klebsiella pneumoniae strain 565 plasmid PKPCAPSS, complete sequence	KP008371	IncFII/IncR		4	1			1	1		1	1	1	1	1						12	14	13	8	9	44
Klebsiella pneumoniae strain 628 plasmid p628-KPC, complete sequence	KP987218	IncFII	2	4	1			1	1		1	1	1	1	1						14	11	11	4	7	33
Klebsiella pneumoniae strain K47-25 plasmid pG12-KPC-2, complete sequence	KU665642	IncFII(K)/IncFIB(K)		4				1	1		1	1			1	1					10	10	11	7	8	36
Klebsiella pneumoniae plasmid pHS091147, complete sequence	KX236178	IncFII(K)	2	4	1	1		1	1		1	1	1	1	1						15	12	12	7	11	42
Klebsiella pneumoniae strain 0716 plasmid p0716-KPC, complete sequence	KY270849	IncFII(K)/IncQ1	2	4	1	1		1	1	1	1	1	1	1	1						16	14	16	13	18	61
Klebsiella pneumoniae strain 12181 plasmid p12181-KPC, complete sequence	KY270850	IncFII/IncQ1	2	4	1	1		1	1	1	1	1	1	1	1						16	12	15	11	15	53
Klebsiella pneumoniae plasmid pKpQIL-D1, complete sequence	KY798505	IncFII(K)/IncFIB		4				1	1		1	1			1	1					10	14	10	7	8	39
Klebsiella pneumoniae plasmid pKpQIL-UK, complete sequence	KY798507	IncFII(K)/IncFIB		4				1	1		1	1	1		1						10	10	11	7	9	37
Klebsiella pneumoniae plasmid pIT-06C07, strain O6CO7, complete sequence	LT009688	IncFII(K)/IncFIB(K)	2	4	1		1	1	1		1	1			1	1					14	14	15	18	11	58
Klebsiella pneumoniae plasmid pIT-12C73, strain 12C73, complete sequence	LT009689	IncFII(K)/IncR	2	4	1		1	1	1		1	1			1	1					14	5	12	14	9	40
Klebsiella pneumoniae isolate 207M1D0-sc-2013-04-03T11:21:06Z-1606409 genome assembly, plasmid: KPN207_p2	LT216438	IncFII(K)/IncFIB	2	4	1		1	1	1		1	2			2	1					16	15	9	6	16	46
Klebsiella pneumoniae genome assembly, plasmid: 76	LT968762	IncFII		1				1			1	1	1	1	1						7	10	12	7	9	38
Klebsiella pneumoniae genome assembly, plasmid: 77	LT968763	IncFII		1						1											2	9	3	6	8	26
Klebsiella pneumoniae strain 1642 plasmid p1642-1, complete sequence	MF156695	IncFII/IncR	2	2	2	1		1	1	1	1	1			1						13	11	6	10	9	36
Klebsiella pneumoniae strain 13294 plasmid p13294-KPC, complete sequence	MF156708	IncFII(K)		3							1	1	1		1	1					8	11	8	13	6	38
Klebsiella pneumoniae strain UR15381 plasmid pUJ-1KPC, complete sequence	MG700548	IncFII(K)/IncFIB		2				1	1		1	1			1						7	7	7	6	7	27
Klebsiella pneumoniae strain st015256/1 plasmid pUJ-83KPC, complete sequence	MG700549	IncFII(K)/IncFIB		4				1	1		1	1	1		1						10	5	9	6	7	27
Klebsiella pneumoniae strain st015788/2 plasmid pUJ-84KPC, complete sequence	MG700550	IncFII(K)/IncFIB		5				2	2		2	1		1	1						14	13	26	16	16	71
Klebsiella pneumoniae plasmid pKP70.1, partial sequence	MH507553	IncFII(K)	0																		0	5	12	8	10	35
Klebsiella pneumoniae plasmid pKPK4.1, partial sequence	MH507554	IncFII(K)	0																		0	6	8	7	9	30
Klebsiella pneumoniae subsp. pneumoniae strain HA2 plasmid pHA2-23-KPC, complete sequence	MH643787	IncFII/IncFIB/IncR	2	4	1	1		1	1		1										11	7	12	6	13	38
Klebsiella pneumoniae subsp. pneumoniae strain HA2 plasmid pHA2-23-KPC, complete sequence	MH643789	IncFII/IncR	2	4	2	1		1	1		1				1						13	1	1	2	0	4
Klebsiella pneumoniae strain Kp715 plasmid pSZF_KPC, complete sequence	MH917122	IncFII	2	4	1			1	1		1	1	1	1	1						14	1	1	2	0	4
Klebsiella pneumoniae strain 283149 plasmid p283149-KPC, complete sequence	MK036886	IncFII	1	4	2	1		1	1	1	1										12	17	27	21	15	80
Klebsiella pneumoniae strain 397108 plasmid p397108-KPC, complete sequence	MK036887	IncFII(K)/IncR	2	4	1	1		1	1		1	1	1		1						14	11	24	18	11	64
Klebsiella pneumoniae KP17-15 plasmid p17-15-KPC, complete sequence	MK183753	IncFII	2	4	1			1	1		1	1	1	1	1						14	11	11	4	7	33
Klebsiella pneumoniae strain KP17-16 plasmid p17-16-KPC, complete sequence	MK191023	IncFII	2	4	1			1	1		1	1	1	1	1						14	13	19	14	12	58
Klebsiella pneumoniae strain 17ZR-91 plasmid p17ZR-91-IncFII-114, complete sequence	MN200129	IncFII	2	4	1			1	1		1	1	1	1	1						14	9	6	6	6	27
Klebsiella pneumoniae strain KP15-2-53 plasmid pKP15-2-53-tet(A), complete sequence	MN480461	IncFII/IncR	1	3	1	1		1	1		1										9	11	11	4	7	33
Klebsiella pneumoniae strain 201332306 plasmid p332306-KPC, complete sequence	MN823986	IncFII/IncR	2	4	1			1	1		1	1	1	1	1						14	11	11	4	7	33
Klebsiella pneumoniae strain 11935 plasmid p11935-KPC, complete sequence	MN842291	IncFII/IncQ1	2	4	1	1		1	1	1	1	1	1	1	1						16	11	11	5	11	38
Klebsiella pneumoniae strain 12085 plasmid p12085-KPC, complete sequence	MN842292	IncFII/IncR	2	4	1	1		1	1	1	1	1	1	1	1						16	13	15	22	19	69
Klebsiella pneumoniae strain 358573 plasmid p358573-KPC, complete sequence	MN891675	IncFII(K)/IncFIB(K)	2	4	1		1	1	1		1	1	1	1	1						15	10	10	4	7	31
Klebsiella pneumoniae strain ZZ41 plasmid pZZ41-KPC, complete sequence	MN891677	IncFII	2	4	1			1	1	1	1	1				1					13	10	15	11	15	51
Klebsiella pneumoniae strain Kpn47 plasmid pKpn47-KPC, complete sequence	MN891678	IncFII/IncQ1	2	4	1	1		1	1	1	1	1	1	1	1						16	12	14	17	13	56
Klebsiella pneumoniae strain ZZ40 plasmid pZZ40-KPC, complete sequence	MN891679	IncFII	2	4	1			1	1	1	1	1				1					13	18	23	29	11	81
Klebsiella pneumoniae strain A1718 plasmid pA1718-KPC, complete sequence	MN891680	IncFII	0	0																	0	5	4	10	3	22
Klebsiella pneumoniae strain 14899 plasmid p14899-KPC, complete sequence	MN891681	IncFII	1	3	1	2		1	1	1	1										11	13	19	11	11	54
Klebsiella pneumoniae strain 116753 plasmid p116753-KPC, complete sequence	MN891682	IncFII/IncN		1	1							1			1	1					5	10	24	17	9	60
Klebsiella pneumoniae strain 314013 plasmid p314013-KPC, complete sequence	MN891683	IncFII(K)	2	3	1	1		1	1		1	1	1	1	1						14	12	10	11	11	44
Klebsiella pneumoniae strain BJ107 plasmid pBJ107-KPC, complete sequence	MN891684	IncFII/ColRNAI	1	2	1	1		1	1	1	1										9	11	13	9	13	46
Klebsiella pneumoniae strain ST11 plasmid p158590-KPC, complete sequence	MT066418	IncFII	1	4	1	1		1	1	1	1										11	13	20	15	13	61
Klebsiella pneumoniae strain A1743 plasmid pA1743-KPC, complete sequence	MT108206	IncFII		2	1					1											4	6	12	12	10	40
Klebsiella pneumoniae strain A1750 plasmid pA1750-KPC, complete sequence	MT108207	IncFII/IncR	2	4	1	1		1	1	1	1										12	11	9	9	10	39
Klebsiella pneumoniae strain W09308 plasmid pW09308-KPC, complete sequence	MT108210	IncFII(K)	1	3	1	1						1	1	1	1						10	10	12	8	9	39
Klebsiella pneumoniae strain ZZ79 plasmid pZZ79-KPC, complete sequence	MT108211	IncFII/IncR	2	4	1	1		1	1		1										11	8	3	6	3	20
Klebsiella pneumoniae strain ZZ100 plasmid pZZ100-KPC, complete sequence	MT108213	IncFII	2	4	1			1	1	1	1	1				1					13	13	14	10	9	46
Klebsiella pneumoniae subsp. pneumoniae KPNIH10 plasmid pKpQIL-6e6, complete sequence	CP007730	IncFII(K)/IncFIB		4				1	1		1	1			1	1					10	10	11	7	9	37
Klebsiella pneumoniae strain KPNIH39 plasmid pKpQIL-9b8, complete sequence	CP014765	IncFII(K)	1	3			1	1	1		1	1	1		1	1					12	13	9	7	8	37
Klebsiella pneumoniae strain NY9 plasmid pNY9_2, complete sequence	CP015387	IncFII/IncFIA		2	1							1	1		1						6	15	12	5	15	47
Klebsiella pneumoniae isolate blood sample 2 plasmid 2, complete sequence	CP015824	IncFII(K)/IncFIB	2	4	1			1	1		1	1			1	1					13	11	10	5	7	33
Klebsiella pneumoniae subsp. pneumoniae strain KPN_KPC_HUG_07 plasmid p2, complete sequence	CP019774	IncFII(K)/IncFIB		4				1	1		1	1			1	1					10	10	11	7	9	37
Klebsiella pneumoniae strain NU-CRE047 plasmid pNU-CRE047_2, complete sequence	CP025039	IncFII/IncFIA		2	1							1	1		1						6	15	12	5	15	47
Klebsiella pneumoniae subsp. ozaenae strain AR_0096 plasmid unnamed4, complete sequence	CP027616	IncFII/IncFIA		2	1							1	1		1						6	14	12	5	14	45
Klebsiella pneumoniae strain CFSAN054110 plasmid pGMI16-005_01, complete sequence	CP028181	IncFII(K)/IncFIB(K)	2	4	1			1	1		1	1			1	1					13	18	17	28	21	84
Klebsiella pneumoniae strain AR438 plasmid unnamed4, complete sequence	CP029102	IncFII(K)/IncFIB		4			1	1	1		1	1	1		1						11	10	13	12	12	47
Klebsiella pneumoniae strain D1 plasmid pKPC	CP043971	IncFII(K)/IncFIB		4				1	1		1	1	1		1						10	10	11	7	9	37
Klebsiella pneumoniae strain 39427 plasmid pKPN39427.2, complete sequence	CP054266	IncFII(K)/IncFIB		3				1	1		1	1	1		1						9	10	8	5	5	28
Klebsiella pneumoniae strain NU-CRE236 plasmid pCRE-236-2, complete sequence	CP061382	IncFII/IncFIA		2	1							1	1								5	15	9	6	16	46
Klebsiella pneumoniae strain NU-CRE213 plasmid pCRE-213-2, complete sequence	CP061387	IncFII(K)/IncFIB		4				1	1		1	1			1	1					10	10	12	7	9	38
Klebsiella pneumoniae strain NU-CRE055 plasmid pCRE-055-2, complete sequence	CP061406	IncFII(K)/IncFIA(Hl1)/ColRNAI		1				1	1							1					4	9	3	6	8	26
Klebsiella pneumoniae plasmid pKpQIL, complete sequence	GU595196	IncFII(K)/IncFIB	1	4				1	1		1	1	1		1						11	9	11	7	9	36
Klebsiella pneumoniae plasmid pIT-01C22, complete sequence	HG969997	IncFII(K)/IncFIB		4				1	1		1	1			1	1					10	10	11	7	10	38
Klebsiella pneumoniae plasmid pIT-11C07, complete sequence	HG969998	IncFII(K)/IncFIB	2	4	1			1	1		1	1	1		1						13	11	10	5	7	33
Klebsiella pneumoniae strain ST258 plasmid pKpQIL-IT, complete sequence	JN233705	IncFII(K)/IncFIB		4				1	1		1	1			1	1					10	10	9	9	8	36
Klebsiella pneumoniae strain BK30683 plasmid pBK30683, complete sequence	KF954760	IncFII/IncFIA		2	1							1	1		1						6	15	12	5	15	47
Klebsiella pneumoniae strain NJ HT1872 plasmid pUSKPC3, complete sequence	KJ721789	IncFII/IncFIA		2	1							1	1		1	1					7	18	14	9	14	55
Klebsiella pneumoniae strain TpeVGH151 plasmid pVGH151, complete sequence	KJ721790	IncFII(K)/IncFIB		4				1	1		1	1			1	1					10	10	11	7	9	37
Klebsiella pneumoniae strain Kp_48 plasmid pKpQIL-307_48, complete sequence	KY271403	IncFII(K)/IncFIB		4				2	2		2	1	1		1						13	11	11	7	10	39
Klebsiella pneumoniae strain 25 CARB A plasmid pKP25CA-KPC, complete sequence	MT571488	IncFII		2	1	1		1	1		1			1	1						9	12	11	7	15	45
Klebsiella pneumoniae strain CAV1217 plasmid pKPC_CAV1217, complete sequence	CP018675	IncFII(K)/IncFIB(K)	2	4	1		1	1	1		1	1		1	1	1					15	16	16	19	11	62
Klebsiella pneumoniae strain st015256/1 plasmid pUJ-83KPC, complete sequence	MG700549	IncFII(K)/IncFIB		4				1	1		1	1	1		1						10	6	8	7	9	30

## Sheet: 459 clinical isolate
247 blaKPC -positive clinical isolates						MIC(mg/l)							212 blaKPC -negative clinical isolates						MIC(mg/l)
ID	MLST	blaKPC	I-RM in chromosome(clades)	I-RM in plasmids (clades)	CRISPR	IPM	MEM						ID	MLST	blaKPC	I-RM in chromosome(clades)	I-RM in plasmids (clades)	CRISPR	IPM	MEM
220	11	+		clade6,7		>16	>16						9	1	-		clade6,7		0.5	<0.25
221	11	+		clade6,7		>16	>16						118	1	-	clade12			<0.25	<0.25
223	11	+				>16	>16						183	6	-				<0.25	<0.25
224	11	+				>16	>16						5	11	-				<0.25	<0.25
225	11	+				>16	>16						15	11	-		clade4		<0.25	<0.25
226	11	+				>16	>16						66	11	-		clade6		<0.25	<0.25
227	11	+				>16	>16						67	11	-			I-E*	<0.25	<0.25
228	11	+				>16	>16						158	11	-			I-E*	<0.25	<0.25
229	11	+				>16	>16						19	14	-	clade3		I-E*	<0.25	<0.25
230	11	+				>16	>16						21	14	-	clade3		I-E*	<0.25	<0.25
231	11	+				>16	>16						22	14	-	clade3		I-E	<0.25	<0.25
232	11	+				>16	>16						116	14	-	clade3			2	2
233	11	+				>16	>16						52	15	-	clade8		I-E*	<0.25	<0.25
234	11	+				>16	>16						68	15	-	clade8	clade7	I-E*	1	1
235	11	+				>16	>16						166	15	-	clade3	clade7	I-E*	<0.25	<0.25
236	11	+				>16	>16						170	15	-	clade3	clade7	I-E*	<0.25	<0.25
237	11	+				>16	>16						182	15	-	clade2,8		I-E*	<0.25	<0.25
238	11	+				>16	>16						10	17	-				<0.25	<0.25
239	11	+				>16	>16						11	17	-		clade6		<0.25	<0.25
240	11	+		clade6		>16	>16						55	17	-		clade6		<0.25	<0.25
241	11	+				>16	>16						16	20	-				<0.25	<0.25
242	11	+				>16	>16						37	20	-	clade5			<0.25	<0.25
243	11	+				>16	>16						65	20	-		clade6		<0.25	<0.25
244	11	+				>16	>16						139	20	-				<0.25	<0.25
245	11	+				>16	>16						140	20	-				<0.25	<0.25
246	11	+				>16	>16						142	20	-	clade12			<0.25	<0.25
247	11	+				>16	>16						147	20	-				<0.25	<0.25
248	11	+				>16	>16						148	20	-				<0.25	<0.25
249	11	+				>16	>16						150	20	-				<0.25	<0.25
250	11	+				>16	>16						152	20	-				<0.25	<0.25
251	11	+				>16	>16						153	20	-				<0.25	<0.25
252	11	+				>16	>16						154	20	-				1	1
253	11	+				>16	>16						155	20	-	clade1			<0.25	<0.25
254	11	+				>16	>16						156	20	-				<0.25	<0.25
255	11	+				>16	>16						168	20	-				<0.25	<0.25
256	11	+				>16	>16						4	23	-	clade2		I-E*	<0.25	<0.25
257	11	+				>16	>16						6	23	-		clade4	I-E*	<0.25	<0.25
258	11	+				>16	>16						12	23	-			I-E*	<0.25	<0.25
259	11	+				>16	>16						30	23	-			I-E*	<0.25	<0.25
260	11	+				>16	>16						34	23	-			I-E*	<0.25	<0.25
261	11	+				>16	>16						36	23	-			I-E*	<0.25	<0.25
262	11	+				>16	>16						39	23	-			I-E*	0.5	<0.25
263	11	+				>16	>16						42	23	-			I-E*	<0.25	<0.25
264	11	+				>16	>16						50	23	-	clade10		I-E*	<0.25	<0.25
265	11	+				>16	>16						54	23	-			I-E*	<0.25	<0.25
266	11	+				>16	>16						72	23	-				<0.25	<0.25
267	11	+				>16	>16						105	23	-	clade12		I-E*	<0.25	<0.25
268	11	+				>16	>16						109	23	-	clade12		I-E*	<0.25	<0.25
269	11	+				>16	>16						113	23	-	clade12	clade7	I-E*	<0.25	<0.25
270	11	+				>16	>16						185	23	-			I-E*	<0.25	<0.25
271	11	+				>16	>16						186	23	-			I-E*	<0.25	<0.25
272	11	+				>16	>16						191	23	-			I-E*	<0.25	<0.25
273	11	+				>16	>16						193	23	-	clade3		I-E*	<0.25	<0.25
274	11	+				>16	>16						203	25	-	clade3,10	clade4		<0.25	<0.25
275	11	+				>16	>16						13	29	-				<0.25	<0.25
276	11	+				>16	>16						32	29	-	clade3,12			<0.25	<0.25
277	11	+				>16	>16						38	29	-				<0.25	<0.25
278	11	+				>16	>16						53	29	-		clade6		<0.25	<0.25
279	11	+				>16	>16						92	29	-	clade13			<0.25	<0.25
280	11	+				>16	>16						93	29	-	clade13			<0.25	<0.25
281	11	+				>16	>16						97	29	-	clade13			<0.25	<0.25
282	11	+				>16	>16						98	29	-	clade13			<0.25	<0.25
283	11	+				>16	>16						125	29	-	clade12			<0.25	<0.25
284	11	+				>16	>16						114	34	-			I-E	<0.25	<0.25
285	11	+				>16	>16						61	35	-			I-E*	<0.25	<0.25
286	11	+				>16	>16						88	35	-		clade6,7	I-E*	<0.25	<0.25
287	11	+				>16	>16						96	35	-	clade14	clade4,6	I-E*	<0.25	<0.25
288	11	+				>16	>16						169	35	-	clade14		I-E*	<0.25	<0.25
289	11	+				>16	>16						190	35	-			I-E*	<0.25	<0.25
290	11	+				>16	>16						59	36	-				<0.25	<0.25
291	11	+				>16	>16						76	36	-			I-E*	1	<0.25
292	11	+				>16	>16						77	36	-				<0.25	<0.25
293	11	+				>16	>16						78	36	-				<0.25	<0.25
294	11	+				>16	>16						31	37	-				<0.25	<0.25
295	11	+				>16	>16						51	37	-			I-E	<0.25	<0.25
296	11	+				>16	>16						95	37	-	clade2,9			<0.25	1
297	11	+				>16	>16						119	37	-	clade12			<0.25	<0.25
298	11	+				>16	>16						14	39	-			I-E	<0.25	<0.25
299	11	+				>16	>16						62	39	-			I-E	<0.25	<0.25
300	11	+				>16	>16						86	39	-			I-E	<0.25	<0.25
301	11	+				>16	>16						84	43	-				<0.25	<0.25
302	11	+				>16	>16						110	48	-	clade12	clade6		<0.25	<0.25
303	11	+				>16	>16						112	48	-	clade12	clade6		<0.25	<0.25
304	11	+				>16	>16						133	54	-	clade1	clade6,7		<0.25	<0.25
305	11	+				>16	>16						135	54	-	clade1,12	clade6,7		<0.25	<0.25
306	11	+				>16	>16						136	54	-	clade1,12	clade6,7		<0.25	<0.25
307	11	+				>16	>16						137	54	-	clade1,12	clade6,7		<0.25	<0.25
308	11	+				>16	>16						138	54	-	clade1	clade6,7		<0.25	<0.25
309	11	+				>16	>16						144	54	-		clade6		<0.25	<0.25
310	11	+				>16	>16						145	54	-	clade1	clade7		<0.25	<0.25
311	11	+				>16	>16						146	54	-	clade1	clade7		<0.25	<0.25
312	11	+				>16	>16						149	54	-	clade1	clade7		<0.25	<0.25
313	11	+				>16	>16						151	54	-	clade1	clade7		<0.25	<0.25
314	11	+				>16	>16						157	64	-	clade1	clade6,7		<0.25	<0.25
315	11	+				>16	>16						3	65	-	clade10	clade4		<0.25	<0.25
316	11	+				>16	>16						8	65	-	clade10	clade4		<0.25	<0.25
317	11	+				>16	>16						18	65	-	clade10	clade4		<0.25	<0.25
318	11	+				>16	>16						174	65	-		clade4		<0.25	<0.25
319	11	+				>16	>16						197	65	-	clade10	clade4		<0.25	<0.25
320	11	+				>16	>16						202	65	-	clade3			<0.25	<0.25
321	11	+				>16	>16						178	76	-	clade1	clade6		<0.25	<0.25
322	11	+				>16	>16						184	81	-	clade1			<0.25	<0.25
323	11	+				>16	>16						7	86	-	clade11			<0.25	<0.25
324	11	+				>16	>16						73	86	-		clade7	I-E*	<0.25	<0.25
325	11	+				>16	>16						94	86	-	clade11			<0.25	<0.25
326	11	+		clade6		>16	>16						121	86	-	clade11,12			<0.25	<0.25
327	11	+				>16	>16						189	86	-	clade11			<0.25	<0.25
328	11	+				>16	>16						131	91	-	clade3		I-E*	<0.25	<0.25
329	11	+		clade6		>16	>16						28	101	-				<0.25	<0.25
330	11	+				>16	>16						70	101	-				<0.25	<0.25
331	11	+				>16	>16						80	101	-				<0.25	<0.25
333	11	+				>16	>16						129	107	-				<0.25	<0.25
334	11	+				>16	>16						194	111	-			I-E*	<0.25	<0.25
335	11	+				>16	>16						111	133	-				<0.25	<0.25
336	11	+				>16	>16						74	134	-	clade11			<0.25	<0.25
337	11	+				>16	>16						17	147	-	clade1,3,5			<0.25	<0.25
338	11	+				>16	>16						35	152	-			I-E*	<0.25	<0.25
339	11	+		clade6		>16	>16						101	152	-	clade5			<0.25	<0.25
340	11	+		clade6		>16	>16						87	188	-	clade13	clade7		<0.25	<0.25
341	11	+		clade6		>16	>16						1	218	-	clade1,14			<0.25	<0.25
344	11	+				>16	>16						45	218	-	clade1,10			<0.25	<0.25
346	11	+				>16	>16						171	254	-		clade6	I-E*	<0.25	<0.25
347	11	+	clade8	clade6		>16	>16						63	261	-				<0.25	<0.25
349	11	+				>16	>16						175	268	-				<0.25	<0.25
350	11	+				>16	>16						134	290	-				<0.25	<0.25
351	11	+				>16	>16						43	309	-				<0.25	<0.25
352	11	+		clade6		>16	>16						44	309	-				<0.25	<0.25
353	11	+		clade6		>16	>16						160	334	-	clade8	clade6,7		<0.25	<0.25
354	11	+		clade6		>16	>16						181	347	-				<0.25	<0.25
355	11	+				>16	>16						130	412	-	clade12			<0.25	<0.25
356	11	+		clade6		>16	>16						187	412	-				<0.25	<0.25
357	11	+				>16	>16						188	412	-	clade11			<0.25	<0.25
358	11	+		clade6		>16	>16						192	412	-			I-E*	<0.25	<0.25
359	11	+		clade4		>16	>16						195	412	-				<0.25	<0.25
360	11	+				>16	>16						196	412	-			I-E*	<0.25	<0.25
361	11	+				>16	>16						117	420	-	clade3		I-E*	<0.25	<0.25
362	11	+				>16	>16						103	455	-				<0.25	<0.25
363	11	+				>16	>16						49	461	-	clade8,10	clade6		<0.25	<0.25
364	11	+				>16	>16						127	490	-	clade1,5			<0.25	<0.25
365	11	+				>16	>16						41	494	-		clade4,7	I-E*	<0.25	<0.25
366	11	+				>16	>16						57	494	-		clade6	I-E*	<0.25	<0.25
367	11	+				>16	>16						58	494	-		clade6	I-E*	<0.25	<0.25
371	11	+				>16	>16						69	494	-		clade4	I-E*	<0.25	<0.25
372	11	+				>16	>16						71	494	-		clade4,7		<0.25	<0.25
373	11	+				>16	>16						100	494	-	clade5	clade6	I-E*	<0.25	<0.25
376	11	+				>16	>16						115	502	-		clade7	I-E*	<0.25	<0.25
377	11	+				>16	>16						122	502	-		clade7		<0.25	<0.25
379	11	+				>16	>16						173	580	-		clade6	I-E	<0.25	<0.25
380	11	+		clade6		>16	>16						108	584	-	clade12			<0.25	<0.25
383	11	+				>16	>16						48	592	-			I-E	<0.25	<0.25
384	11	+				>16	>16						120	592	-			I-E	<0.25	<0.25
385	11	+				>16	>16						204	612	-				<0.25	<0.25
386	11	+				>16	>16						47	626	-	clade10	clade6	I-E	<0.25	<0.25
387	11	+				>16	>16						64	655	-	clade2,8			<0.25	<0.25
388	11	+	clade3			>16	>16						26	660	-	clade1,3			<0.25	<0.25
390	11	+				>16	>16						123	661	-	clade3,12			<0.25	<0.25
391	11	+				>16	>16						128	661	-	clade3,12			<0.25	<0.25
393	11	+				>16	>16						23	686	-				<0.25	<0.25
394	11	+				>16	>16						2	690	-		clade7		<0.25	<0.25
395	11	+				>16	>16						46	690	-			I-E	<0.25	<0.25
396	11	+		clade6		>16	>16						167	692	-	clade3	clade7	I-E*	<0.25	<0.25
397	11	+				>16	>16						161	697	-			I-E	<0.25	<0.25
398	11	+		clade6		>16	>16						162	697	-			I-E	<0.25	<0.25
399	11	+				>16	>16						141	705	-	clade12	clade6,7		<0.25	<0.25
400	11	+				>16	>16						143	705	-	clade1,12	clade6,7		<0.25	<0.25
401	11	+				>16	>16						132	785	-				<0.25	<0.25
402	11	+				>16	>16						20	793	-			I-E*	<0.25	<0.25
405	11	+				>16	>16						172	814	-	clade10	clade4,7	I-E	<0.25	<0.25
406	11	+				>16	>16						29	872	-	clade2	clade7	I-E	<0.25	<0.25
407	11	+		clade6		>16	>16						176	876	-		clade7	I-E	<0.25	<0.25
408	11	+				>16	>16						90	881	-	clade10	clade4		<0.25	<0.25
409	11	+				>16	>16						91	881	-	clade10	clade4		<0.25	<0.25
410	11	+		clade6		>16	>16						126	893	-	clade11,12		I-E	<0.25	<0.25
411	11	+				>16	>16						200	893	-	clade10	clade4	I-E	<0.25	<0.25
412	11	+				>16	>16						107	896	-		clade7		<0.25	<0.25
413	11	+				>16	>16						89	1031	-		clade7	I-E*	<0.25	<0.25
414	11	+				>16	>16						177	1265	-			I-E*	<0.25	<0.25
415	11	+		clade6		>16	>16						180	1265	-	clade14		I-E*	<0.25	<0.25
416	11	+				>16	>16						106	1326	-	clade2	clade6		<0.25	<0.25
417	11	+		clade6		>16	>16						27	1419	-				<0.25	<0.25
418	11	+		clade6		>16	>16						102	1419	-				<0.25	<0.25
419	11	+				>16	>16						104	1419	-				<0.25	<0.25
420	11	+				>16	>16						164	1446	-	clade3		I-E	<0.25	<0.25
421	11	+				>16	>16						163	1536	-				<0.25	<0.25
422	11	+				>16	>16						201	1536	-				<0.25	<0.25
423	11	+				>16	>16						179	1653	-	clade5		I-E/I-E*	<0.25	<0.25
424	11	+				>16	>16						83	1764	-				<0.25	<0.25
425	11	+				>16	>16						85	1770	-		clade7		<0.25	<0.25
426	11	+				>16	>16						124	1783	-			I-E*	<0.25	<0.25
427	11	+				>16	>16						99	1914	-				<0.25	<0.25
428	11	+				>16	>16						25	1933	-	clade1			<0.25	<0.25
429	11	+		clade6		>16	>16						33	1934	-			I-E*	<0.25	<0.25
430	11	+				>16	>16						75	1935	-				<0.25	<0.25
431	11	+				>16	>16						79	1936	-				<0.25	<0.25
432	11	+				>16	>16						82	1937	-			I-E	<0.25	<0.25
433	11	+				>16	>16						24	1938	-	clade2		I-E	<0.25	<0.25
434	11	+				>16	>16						40	1938	-			I-E	<0.25	<0.25
435	11	+				>16	>16						56	1939	-	clade1	clade7		<0.25	<0.25
436	11	+				>16	>16						60	1940	-		clade7		<0.25	<0.25
437	11	+				>16	>16						198	2158	-				<0.25	<0.25
438	11	+				>16	>16						165	2464	-				<0.25	<0.25
439	11	+				>16	>16						159	2695	-	clade5			<0.25	<0.25
440	11	+				>16	>16						81	ND	-				<0.25	<0.25
441	11	+				>16	>16						199	ND	-				<0.25	<0.25
442	11	+				>16	>16						205	ND	-	clade3		I-E	<0.25	<0.25
443	11	+				>16	>16						206	ND	-	clade3,14			<0.25	<0.25
444	11	+				>16	>16						207	ND	-				<0.25	<0.25
445	11	+				>16	>16						208	ND	-	clade10	clade4		<0.25	<0.25
446	11	+				>16	>16						209	ND	-			I-E*	<0.25	<0.25
447	11	+				>16	>16						210	ND	-	clade10	clade4		<0.25	<0.25
448	11	+				>16	>16						211	ND	-	clade3,10	clade4		<0.25	<0.25
449	11	+				>16	>16						212	ND	-	clade3			<0.25	<0.25
450	11	+				>16	>16
451	11	+				>16	>16
452	11	+				>16	>16
453	11	+				>16	>16
454	11	+				>16	>16
455	11	+				>16	>16
456	11	+				>16	>16
457	11	+				>16	>16
458	11	+				>16	>16
459	11	+				>16	>16
348	15	+	clade2		I-E*	>16	>16
368	15	+		clade6	I-E*	>16	>16
369	15	+	clade3	clade6	I-E*	>16	>16
370	15	+	clade3,8		I-E*	>16	>16
374	15	+	clade8		I-E*	>16	>16
375	15	+	clade3	clade6	I-E*	>16	>16
378	15	+	clade3	clade6	I-E*	>16	>16
381	15	+	clade3	clade6	I-E*	>16	>16
382	15	+	clade3		I-E*	>16	>16
389	15	+			I-E*	>16	>16
392	15	+	clade3		I-E*	>16	>16
403	15	+	clade3			>16	>16
404	23	+			I-E*	>16	>16
218	65	+	clade10			>16	>16
222	65	+	clade10			>16	>16
342	81	+				>16	>16
343	81	+				>16	>16
345	81	+				>16	>16
332	290	+				>16	>16
213	423	+	clade12	clade4,7		>16	>16
214	423	+	clade12	clade4,7		>16	>16
215	423	+	clade12	clade4,7		>16	>16
216	423	+	clade12	clade4,7		>16	>16
217	423	+	clade12	clade4,7		>16	>16
219	977	+				>16	>16
